# Supplementary material for: Fine mapping and candidate gene analysis of gynoecy trait in chieh-qua (Benincasa hispida Cogn. var. chieh-qua How)
Source: Front Plant Sci. 2023 Apr 20;14:1158735. doi: 10.3389/fpls.2023.1158735 (PMC10157166; doi:10.3389/fpls.2023.1158735)
Supplement: Supplementary file 4 [file Table_1.xlsx]

## Sheet: Sheet1
Table S1 Primers used for gene mapping
Primers	Forward	Reverse
SSR04	TCGAACTGGAACGACAATTGA	GGTGAGGGTGATGAGTGCAA
SSR08	TGCTGAAAGCTGCAGCAAAG	TAGCTGTTTGGGTTGGGAGC
SSR018	GGTTGATCCGACCCAATCCA	ACGGTTTTGCCTTTCAACCC
SSR056	CTCGCCCTCCTTCTCTCTCT	ACACGCACGAGGAATAAGCA
SSR059	CAGCACACATTTGCCACACA	AGAAAGCATCTCTTCTAAGCCTT
SSR093	GAATCTCCCACCGTTCACGA	TTGGAGCAATAAGAAAACTAAACCT
SSR094	TCATTTTCTTTTCCTTGTACGTGT	TGCAGAAGTCGACAAAGCAA
SSR111	AGAGTAATTGATTTGCATGCACT	TGCTCTAAATCTCCACGAGTTTCT
Indel-2	AATTTATCTCATAAAGTAACTTCACG	GTTCATTTCTCGTGAAATTTG
Indel-3	TGGCAATTGTAGTGCCAATATATG	GCTAAGCTTGTCAGCGATAGA
Indel-7	TACTTTGCCTATTAGACCC	GCAATTGGTAGTATTTTATGTA
KAP145-A1	GAAGGTGACCAAGTTCATGCTGATTCGAATAAACAAGAGAAACTAGTCG
KAP145-A2	GAAGGTCGGAGTCAACGGATTATGATTCGAATAAACAAGAGAAACTAGTCA
KAP145-C1	GCCTTAATTCATCTCCGTGGATTATAGAT
