# Supplementary material for: Fine mapping and candidate gene analysis of gynoecy trait in chieh-qua (Benincasa hispida Cogn. var. chieh-qua How)
Source: Front Plant Sci. 2023 Apr 20;14:1158735. doi: 10.3389/fpls.2023.1158735 (PMC10157166; doi:10.3389/fpls.2023.1158735)
Supplement: Supplementary file 5 [file Table_2.xlsx]

## Sheet: Sheet1
Table S1 Primers used for gene amplication
Primers	Forward	Reverse
Bhi08G000338	ATGGCAAATGTGTCAATTAA	TTATATGAAGTGATGATCCT
Bhi08G000339	ATGGTTTATGAGGATATGGC	TTATGAAATCTTTGGGTTTC
Bhi08G000340	ATGGCCAACCACATCAACTT	TCACCGAGTCAACCAAATAA
Bhi08G000341	ATGGAAGCAAATCAAGAGAT	TCAATGTAATCTCTGTCTCT
Bhi08G000342	ATGGGAACCAAGTATGTCCA	TCAAGTGTATCCGTTAGGCC
Bhi08G000343	AGGGATCAATGCTGTACTTA	CTGAGTTGACTTTCAAGCGT
Bhi08G000344	ATGGCGGACGAAGTTCAGAA	TCATGTCCCAGTGTTCCTCC
Bhi08G000345	ATGGCGAACTCATCGGCTCGG	TTAAGAAGCCAACACTGGAA
CqWIP1(Bhi10G000251)-Gene	CAACACCCTTCTCTTTAATTT	ATTCAATTAGCATATACTTGG
CqWIP1(Bhi10G000251)-CDS	ATGACTGATCCTTACTCCAT	TCATGTTTCAATCTCAGAAG
CqACS1G(Bhi03G000826)-Gene	GAACCATCTACCACATTCCA	AGGATTAATAATTTAATTTA
CqACS1G(Bhi03G000826)-CDS	ATGAAGATGCTTTCCACAAA	CTATCGTTCATAATGGAGCT
