# Supplementary material for: Fine mapping and candidate gene analysis of gynoecy trait in chieh-qua (Benincasa hispida Cogn. var. chieh-qua How)
Source: Front Plant Sci. 2023 Apr 20;14:1158735. doi: 10.3389/fpls.2023.1158735 (PMC10157166; doi:10.3389/fpls.2023.1158735)
Supplement: Supplementary file 6 [file Table_3.xlsx]

## Sheet: Sheet1
Table S2 Primers used for gene exprssion
	Primers	qRT-Forward Primer	qRT-Reverse Primer
Candidate genes	Bhi08G000338	GGGCCATGGACTATTGAAGAA	AGGTTGTGTTGTGGAGAGATG
	Bhi08G000339	CTGCCACCATGGGAAGAATAA	CGCTGGAGTCAATCGAAGAA
	Bhi08G000340	GGCCAACCACATCAACTTTC	TTGTCTTCTCGAACTCCTCAAC
	Bhi08G000341	TCCAGCATCACAGAATCCAATAG	CCCTTTCTCTGGCAACTTCTT
	Bhi08G000342	GCTCACTGAGGGAATCCATATC	TTAGGCCTTTCTCCACTCTTTAC
	Bhi08G000343	CTTTCGGGTCTACCACATCTTC	CCTTTACGCCCTCGATCTTTAT
	Bhi08G000344	GCTTCTTGGACGGGTATTCA	GGTTCCCAGTTCAGCTAGTAAG
	Bhi08G000345	CGTCTGCTACAACGGAAGATAC	CGCCAGCTTCTCTGCTTTAT
CqWIP1(Bhi10G000251)		GGCTTCCAACTCCTTCTTCTT	AGCTGGCTCATCATCTTCATC
CqACS1G(Bhi03G000826)		TCCAAGATTACCACGGCTTAC	TCAACTCCGGTTCTCCATTTC
Ethylene synthesis related genes	Bhi01G002555	GAGAAGTTGCCGGAGAAGTATG	GGGAGTAGTTGGAGAGAGGATAG
	Bhi12G001445	TGCTGTGGCGGAGAAATTAG	CAGAACATCACCATTCCCTCTC
	Bhi01G001789	GTGGAGAACAGGAGTGGAAATAG	CAAAGACAGTGGCAGCATAGA
	Bhi05G001805	TTAGTGGCCTGCAACTTCTC	CTTCTCCTCAGCCTGATCTTTC
	Bhi10G000802	CACTTTCTTCCTCCGTCATCTC	GCCTCTTTCTCCACCAAACT
	Bhi03G000482	GGATTACAGGCAGGTGATGAA	CAGCATCAGTATGGGCTCTAAG
	Bhi02G001590	CGGGTTCACATCGTGTATAGTC	CGGTTCGTAGCCCTTCAATAA
	Bhi11G000724	GCATCCAAGAACCTCCATCTAA	GCCTCATATCCACCCAACAA
	Bhi01G002619	TCCCGAGGCAGAGATTTATTG	CTGCTCCCACTTTCTTCTTCT
	Bhi04G000427	CTACTTCTTCGGATGGCAAGAG	GGGTTCGATGGGTTCGTTATTA
	Bhi07G000495	AACTCGGCTTCTTCCAACTC	GTCGTTGTCGTCGTCTTCTT
	Bhi11G000032	ATCATCGACCTCTCCTCTCAA	CTCGGCATAAAGAGCGGTATAA
	Bhi03G000826	TCCAAGATTACCACGGCTTAC	TCAACTCCGGTTCTCCATTTC
	Bhi06G001424	GGGAAAGCACCTTCTTCATTTG	CGAGGGCATTCTGGGTATTT
	Bhi12G001788	CGGCGAGGATTCACCATATT	GTAGGCTTCTTCTAAGGCTTCC
	Bhi01G002365	CGTCCCTCCGACACTAATAAATC	AACCTTCTTCAGCACCCATAC
	Bhi09G002272	GGAGAACAAGAGTGGTGAGAAG	TGATGACTATGGAGTTGGGTAATG
	Bhi07G000334	GAGGTGTTGTGTGAGGGATTAG	GTTCAGGGAATGGCCCATATAA
