# Supplementary material for: Fine mapping and candidate gene analysis of gynoecy trait in chieh-qua (Benincasa hispida Cogn. var. chieh-qua How)
Source: Front Plant Sci. 2023 Apr 20;14:1158735. doi: 10.3389/fpls.2023.1158735 (PMC10157166; doi:10.3389/fpls.2023.1158735)
Supplement: Supplementary file 7 [file Table_4.xls]

#chr	start	end	ref	mut	variation_type	database	quality	SX_type	A36_type	SX-pool_type	A-pool_type	SX_read	A36_read	SX-pool_read	A-pool_read	SX-pool_SNPindex	A-pool_SNPindex	delta	structure_type	structure_gene	function_type	function_gene	Symbol	Description	KEGG_A_class	KEGG_B_class	Pathway	K_ID	GO Component	GO Function	GO Process
chr2	22521730	22521730	A	-	Deletion	.	371.02	1|1	1|1	0|0	0|1	0|6	0|8	4|1	6|3	-	-	-	intergenic	Bhi02M000836(dist=59422),Bhi02M000837(dist=52236)	-	-	-	-	-	-	-	-	-	-	-
chr2	22522040	22522040	-	A	Insertion	.	529.97	1|1	1|1	1|1	1|1	0|13	0|3	1|6	0|6	-	-	-	intergenic	Bhi02M000836(dist=59732),Bhi02M000837(dist=51926)	-	-	-	-	-	-	-	-	-	-	-
chr2	22550847	22550847	A	-	Deletion	.	3347.33	1|1	1|1	1|1	1|1	0|23	0|28	0|6	0|18	-	-	-	intergenic	Bhi02M000836(dist=88539),Bhi02M000837(dist=23119)	-	-	-	-	-	-	-	-	-	-	-
chr2	22553962	22553962	C	T	SNP	.	1043.92	0|0	1|1	0|1	0|1	14|0	0|16	9|6	4|8	0.4	0.6667	0.2667	intergenic	Bhi02M000836(dist=91654),Bhi02M000837(dist=20004)	-	-	-	-	-	-	-	-	-	-	-
chr2	22556973	22556973	-	T	Insertion	.	693.42	1|1	1|1	1|1	1|1	0|8	0|9	0|5	0|4	-	-	-	intergenic	Bhi02M000836(dist=94665),Bhi02M000837(dist=16993)	-	-	-	-	-	-	-	-	-	-	-
chr2	22559706	22559706	A	-	Deletion	.	105.71	.|.	0|1	.|.	.|.	.|.	2|5	.|.	.|.	-	-	-	intergenic	Bhi02M000836(dist=97398),Bhi02M000837(dist=14260)	-	-	-	-	-	-	-	-	-	-	-
chr2	22559763	22559763	T	-	Deletion	.	90.46	.|.	1|1	.|.	.|.	.|.	0|5	.|.	.|.	-	-	-	intergenic	Bhi02M000836(dist=97455),Bhi02M000837(dist=14203)	-	-	-	-	-	-	-	-	-	-	-
chr2	22565342	22565342	-	C	Insertion	.	904.88	0|0	1|1	0|1	0|1	28|0	0|19	14|6	11|8	-	-	-	intergenic	Bhi02M000836(dist=103034),Bhi02M000837(dist=8624)	-	-	-	-	-	-	-	-	-	-	-
chr2	22580679	22580679	T	-	Deletion	.	408.86	0|0	0|0	0|1	0|1	15|0	19|0	6|10	10|9	-	-	-	intronic	Bhi02M000838	-	-	DBR	PREDICTED: 2-alkenal reductase (NADP(+)-dependent)-like [Cucumis melo]	-	-	-	-	-	-	-
chr2	22603186	22603186	-	A	Insertion	.	1618.34	1|1	1|1	1|1	1|1	0|19	0|19	1|14	0|8	-	-	-	intergenic	Bhi02M000838(dist=19987),Bhi02M000839(dist=27889)	-	-	-	-	-	-	-	-	-	-	-
chr2	22605170	22605171	GT	-	Deletion	.	5310.31	1|1	1|1	1|1	1|1	0|25	0|44	0|25	0|30	-	-	-	intergenic	Bhi02M000838(dist=21971),Bhi02M000839(dist=25904)	-	-	-	-	-	-	-	-	-	-	-
chr2	22605188	22605188	T	-	Deletion	.	5691.31	1|1	1|1	1|1	1|1	0|25	0|50	0|25	0|35	-	-	-	intergenic	Bhi02M000838(dist=21989),Bhi02M000839(dist=25887)	-	-	-	-	-	-	-	-	-	-	-
chr2	22608840	22608840	T	-	Deletion	.	1048.84	1|1	0|0	0|0	0|0	0|27	19|0	20|0	17|0	-	-	-	intergenic	Bhi02M000838(dist=25641),Bhi02M000839(dist=22235)	-	-	-	-	-	-	-	-	-	-	-
chr2	22613179	22613179	T	C	SNP	.	2124.92	0|0	1|1	0|1	0|1	27|0	0|36	10|9	17|15	0.4737	0.4688	-0.0049	intergenic	Bhi02M000838(dist=29980),Bhi02M000839(dist=17896)	-	-	-	-	-	-	-	-	-	-	-
chr2	22614121	22614121	-	A	Insertion	.	291.86	0|0	0|0	0|1	0|1	25|0	17|0	6|5	15|6	-	-	-	intergenic	Bhi02M000838(dist=30922),Bhi02M000839(dist=16954)	-	-	-	-	-	-	-	-	-	-	-
chr2	22625419	22625419	T	-	Deletion	.	177.59	.|.	1|1	.|.	.|.	.|.	0|3	.|.	.|.	-	-	-	intergenic	Bhi02M000838(dist=42220),Bhi02M000839(dist=5656)	-	-	-	-	-	-	-	-	-	-	-
chr2	22628454	22628454	-	CGTGA	Insertion	.	1069.93	1|1	0|0	0|1	0|0	0|8	12|0	2|5	4|1	-	-	-	intergenic	Bhi02M000838(dist=45255),Bhi02M000839(dist=2621)	-	-	-	-	-	-	-	-	-	-	-
chr2	22628880	22628884	TTTTT	-	Deletion	.	735.23	1|1	0|0	0|1	0|1	0|5	9|0	3|3	2|5	-	-	-	intergenic	Bhi02M000838(dist=45681),Bhi02M000839(dist=2191)	-	-	-	-	-	-	-	-	-	-	-
chr2	22629026	22629026	T	-	Deletion	.	750.93	1|1	0|0	0|1	1|1	0|8	12|0	4|9	1|3	-	-	-	intergenic	Bhi02M000838(dist=45827),Bhi02M000839(dist=2049)	-	-	-	-	-	-	-	-	-	-	-
chr2	22629396	22629396	T	C	SNP	.	887.93	1|1	0|0	0|1	0|1	0|16	15|0	4|9	6|3	0.3077	0.6667	0.359	intergenic	Bhi02M000838(dist=46197),Bhi02M000839(dist=1679)	-	-	-	-	-	-	-	-	-	-	-
chr2	22629408	22629408	C	T	SNP	.	1064.92	1|1	0|0	0|1	0|1	0|16	19|0	3|11	7|4	0.2143	0.6364	0.4221	intergenic	Bhi02M000838(dist=46209),Bhi02M000839(dist=1667)	-	-	-	-	-	-	-	-	-	-	-
chr2	22629659	22629659	C	T	SNP	.	1374.92	1|1	0|0	0|1	0|1	0|23	20|0	3|12	11|3	0.2	0.7857	0.5857	intergenic	Bhi02M000838(dist=46460),Bhi02M000839(dist=1416)	-	-	-	-	-	-	-	-	-	-	-
chr2	22629974	22629974	-	T	Insertion	.	819.88	1|1	0|0	0|1	0|1	0|20	18|0	3|7	7|3	-	-	-	intergenic	Bhi02M000838(dist=46775),Bhi02M000839(dist=1101)	-	-	-	-	-	-	-	-	-	-	-
chr2	22630141	22630141	C	T	SNP	.	740.93	1|1	0|0	0|1	0|1	0|10	17|0	9|7	6|5	0.5625	0.5455	-0.017	upstream	Bhi02M000839	-	-	--	PREDICTED: 2-alkenal reductase (NADP(+)-dependent)-like [Sesamum indicum]	-	-	-	-	-	-	-
chr2	22630194	22630194	G	A	SNP	.	836.94	1|1	0|0	0|1	0|1	0|12	11|0	9|11	7|3	0.45	0.7	0.25	upstream	Bhi02M000839	-	-	--	PREDICTED: 2-alkenal reductase (NADP(+)-dependent)-like [Sesamum indicum]	-	-	-	-	-	-	-
chr2	22630495	22630495	-	TATTTGATTTAACTTCA	Insertion	.	3286.91	1|1	0|0	0|1	0|1	0|11	9|0	8|6	3|2	-	-	-	upstream	Bhi02M000839	-	-	--	PREDICTED: 2-alkenal reductase (NADP(+)-dependent)-like [Sesamum indicum]	-	-	-	-	-	-	-
chr2	22631296	22631296	T	C	SNP	.	1071.92	1|1	0|0	0|1	0|1	0|19	17|0	3|8	5|4	0.2727	0.5556	0.2829	intronic	Bhi02M000839	-	-	--	PREDICTED: 2-alkenal reductase (NADP(+)-dependent)-like [Sesamum indicum]	-	-	-	-	-	-	-
chr2	22632105	22632108	TATA	-	Deletion	.	253.74	1|1	.|.	.|.	.|.	0|5	.|.	.|.	.|.	-	-	-	intronic	Bhi02M000839	-	-	--	PREDICTED: 2-alkenal reductase (NADP(+)-dependent)-like [Sesamum indicum]	-	-	-	-	-	-	-
chr2	22632258	22632258	T	C	SNP	.	993.01	1|1	0|0	0|1	0|1	0|19	8|0	3|6	4|4	0.3333	0.5	0.1667	intronic	Bhi02M000839	-	-	--	PREDICTED: 2-alkenal reductase (NADP(+)-dependent)-like [Sesamum indicum]	-	-	-	-	-	-	-
chr2	22632349	22632349	G	T	SNP	.	1010.93	1|1	0|0	0|1	0|1	0|16	12|0	4|8	6|6	0.3333	0.5	0.1667	exonic	Bhi02M000840	nonsynonymous SNV	Bhi02M000840:Bhi02M000840:exon1:c.G17T:p.G6V,	DBR	Alcohol dehydrogenase superfamily, zinc-type [Corchorus capsularis]	-	-	-	-	-	-	-
chr2	22632414	22632414	A	G	SNP	.	1032.93	1|1	0|0	0|1	0|1	0|18	13|0	3|8	6|4	0.2727	0.6	0.3273	exonic	Bhi02M000840	nonsynonymous SNV	Bhi02M000840:Bhi02M000840:exon1:c.A82G:p.I28V,	DBR	Alcohol dehydrogenase superfamily, zinc-type [Corchorus capsularis]	-	-	-	-	-	-	-
chr2	22632515	22632515	A	T	SNP	.	996.92	1|1	0|0	0|1	0|1	0|20	19|0	3|5	8|3	0.375	0.7273	0.3523	exonic	Bhi02M000840	synonymous SNV	Bhi02M000840:Bhi02M000840:exon1:c.A183T:p.L61L,	DBR	Alcohol dehydrogenase superfamily, zinc-type [Corchorus capsularis]	-	-	-	-	-	-	-
chr2	22632592	22632592	C	A	SNP	.	1210.92	1|1	0|0	0|1	0|1	0|22	22|0	2|9	3|5	0.1818	0.375	0.1932	intronic	Bhi02M000840	-	-	DBR	Alcohol dehydrogenase superfamily, zinc-type [Corchorus capsularis]	-	-	-	-	-	-	-
chr2	22632647	22632647	A	G	SNP	.	912.93	1|1	0|0	0|1	0|1	0|14	14|0	2|8	4|4	0.2	0.5	0.3	intronic	Bhi02M000840	-	-	DBR	Alcohol dehydrogenase superfamily, zinc-type [Corchorus capsularis]	-	-	-	-	-	-	-
chr2	22632730	22632730	-	T	Insertion	.	596.95	1|1	0|0	1|1	0|1	0|8	13|0	1|6	3|2	-	-	-	intronic	Bhi02M000840	-	-	DBR	Alcohol dehydrogenase superfamily, zinc-type [Corchorus capsularis]	-	-	-	-	-	-	-
chr2	22632762	22632775	GTTTTTAATTTTTA	-	Deletion	.	1776.98	1|1	0|0	1|1	0|0	0|7	13|0	1|4	4|1	-	-	-	intronic	Bhi02M000840	-	-	DBR	Alcohol dehydrogenase superfamily, zinc-type [Corchorus capsularis]	-	-	-	-	-	-	-
chr2	22632899	22632899	T	-	Deletion	.	557.4	1|1	0|0	1|1	0|1	0|11	14|0	1|7	3|2	-	-	-	intronic	Bhi02M000840	-	-	DBR	Alcohol dehydrogenase superfamily, zinc-type [Corchorus capsularis]	-	-	-	-	-	-	-
chr2	22633162	22633162	C	T	SNP	.	663.94	1|1	0|0	0|1	0|0	0|15	13|0	4|4	7|0	0.5	1	0.5	intronic	Bhi02M000840	-	-	DBR	Alcohol dehydrogenase superfamily, zinc-type [Corchorus capsularis]	-	-	-	-	-	-	-
chr2	22633249	22633249	T	G	SNP	.	855.92	1|1	0|0	0|1	0|1	0|17	16|0	2|6	12|2	0.25	0.8571	0.6071	intronic	Bhi02M000840	-	-	DBR	Alcohol dehydrogenase superfamily, zinc-type [Corchorus capsularis]	-	-	-	-	-	-	-
chr2	22633309	22633309	G	A	SNP	.	853.92	1|1	0|0	0|1	0|1	0|18	18|0	4|5	10|2	0.4444	0.8333	0.3889	intronic	Bhi02M000840	-	-	DBR	Alcohol dehydrogenase superfamily, zinc-type [Corchorus capsularis]	-	-	-	-	-	-	-
chr2	22633315	22633315	C	T	SNP	.	783.92	1|1	0|0	0|1	0|1	0|16	19|0	4|5	10|2	0.4444	0.8333	0.3889	intronic	Bhi02M000840	-	-	DBR	Alcohol dehydrogenase superfamily, zinc-type [Corchorus capsularis]	-	-	-	-	-	-	-
chr2	22633338	22633338	C	T	SNP	.	756.92	1|1	0|0	0|1	0|1	0|16	17|0	4|3	6|2	0.5714	0.75	0.1786	intronic	Bhi02M000840	-	-	DBR	Alcohol dehydrogenase superfamily, zinc-type [Corchorus capsularis]	-	-	-	-	-	-	-
chr2	22633343	22633343	T	G	SNP	.	756.96	1|1	0|0	0|1	0|0	0|17	18|0	5|4	6|1	0.5556	0.8571	0.3015	intronic	Bhi02M000840	-	-	DBR	Alcohol dehydrogenase superfamily, zinc-type [Corchorus capsularis]	-	-	-	-	-	-	-
chr2	22633371	22633371	A	G	SNP	.	704.99	1|1	0|0	0|1	0|0	0|15	21|0	5|5	7|1	0.5	0.875	0.375	intronic	Bhi02M000840	-	-	DBR	Alcohol dehydrogenase superfamily, zinc-type [Corchorus capsularis]	-	-	-	-	-	-	-
chr2	22633410	22633410	T	C	SNP	.	941.43	1|1	0|0	0|1	0|0	0|20	16|0	5|6	10|1	0.4545	0.9091	0.4546	intronic	Bhi02M000840	-	-	DBR	Alcohol dehydrogenase superfamily, zinc-type [Corchorus capsularis]	-	-	-	-	-	-	-
chr2	22633437	22633437	G	A	SNP	.	1030.92	1|1	0|0	0|1	0|1	0|20	19|0	5|8	11|2	0.3846	0.8462	0.4616	intronic	Bhi02M000840	-	-	DBR	Alcohol dehydrogenase superfamily, zinc-type [Corchorus capsularis]	-	-	-	-	-	-	-
chr2	22633650	22633650	T	G	SNP	.	994.93	1|1	0|0	0|1	0|1	0|20	13|0	11|7	7|3	0.6111	0.7	0.0889	exonic	Bhi02M000840	nonsynonymous SNV	Bhi02M000840:Bhi02M000840:exon2:c.T212G:p.V71G,	DBR	Alcohol dehydrogenase superfamily, zinc-type [Corchorus capsularis]	-	-	-	-	-	-	-
chr2	22633749	22633749	G	A	SNP	.	833.93	1|1	0|0	0|1	0|1	0|12	24|0	5|9	16|5	0.3571	0.7619	0.4048	exonic	Bhi02M000840	nonsynonymous SNV	Bhi02M000840:Bhi02M000840:exon2:c.G311A:p.R104H,	DBR	Alcohol dehydrogenase superfamily, zinc-type [Corchorus capsularis]	-	-	-	-	-	-	-
chr2	22633832	22633832	T	-	Deletion	.	728.89	1|1	0|0	0|1	0|1	0|11	14|0	5|11	10|5	-	-	-	downstream	Bhi02M000840	-	-	DBR	Alcohol dehydrogenase superfamily, zinc-type [Corchorus capsularis]	-	-	-	-	-	-	-
chr2	22633879	22633879	C	T	SNP	.	872.93	1|1	0|0	0|1	0|1	0|15	14|0	6|7	11|4	0.4615	0.7333	0.2718	downstream	Bhi02M000840	-	-	DBR	Alcohol dehydrogenase superfamily, zinc-type [Corchorus capsularis]	-	-	-	-	-	-	-
chr2	22633896	22633896	T	-	Deletion	.	780.88	1|1	0|0	0|1	0|1	0|16	18|0	6|6	9|2	-	-	-	downstream	Bhi02M000840	-	-	DBR	Alcohol dehydrogenase superfamily, zinc-type [Corchorus capsularis]	-	-	-	-	-	-	-
chr2	22633902	22633902	G	A	SNP	.	766.92	1|1	0|0	0|1	0|1	0|17	18|0	6|5	10|2	0.5455	0.8333	0.2878	downstream	Bhi02M000840	-	-	DBR	Alcohol dehydrogenase superfamily, zinc-type [Corchorus capsularis]	-	-	-	-	-	-	-
chr2	22633925	22633925	A	G	SNP	.	844.92	1|1	0|0	0|1	0|1	0|17	19|0	5|6	10|3	0.4545	0.7692	0.3147	downstream	Bhi02M000840	-	-	DBR	Alcohol dehydrogenase superfamily, zinc-type [Corchorus capsularis]	-	-	-	-	-	-	-
chr2	22633963	22633963	A	G	SNP	.	1353.92	1|1	0|0	0|1	0|1	0|19	19|0	8|10	9|9	0.4444	0.5	0.0556	downstream	Bhi02M000840	-	-	DBR	Alcohol dehydrogenase superfamily, zinc-type [Corchorus capsularis]	-	-	-	-	-	-	-
chr2	22634111	22634111	C	T	SNP	.	1625.94	1|1	0|0	0|1	0|1	0|23	18|0	2|17	10|4	0.1053	0.7143	0.609	downstream	Bhi02M000840	-	-	DBR	Alcohol dehydrogenase superfamily, zinc-type [Corchorus capsularis]	-	-	-	-	-	-	-
chr2	22634121	22634121	T	C	SNP	.	1563.09	1|1	0|0	0|1	0|1	0|23	16|0	2|17	12|3	0.1053	0.8	0.6947	downstream	Bhi02M000840	-	-	DBR	Alcohol dehydrogenase superfamily, zinc-type [Corchorus capsularis]	-	-	-	-	-	-	-
chr2	22634133	22634133	C	T	SNP	.	1385.92	1|1	0|0	0|1	0|1	0|22	17|0	3|17	12|3	0.15	0.8	0.65	downstream	Bhi02M000840	-	-	DBR	Alcohol dehydrogenase superfamily, zinc-type [Corchorus capsularis]	-	-	-	-	-	-	-
chr2	22634145	22634145	C	T	SNP	.	1426.92	1|1	0|0	0|1	0|1	0|21	17|0	3|17	11|3	0.15	0.7857	0.6357	downstream	Bhi02M000840	-	-	DBR	Alcohol dehydrogenase superfamily, zinc-type [Corchorus capsularis]	-	-	-	-	-	-	-
chr2	22634265	22634265	C	T	SNP	.	846.93	1|1	0|0	0|1	0|1	0|12	17|0	4|8	9|4	0.3333	0.6923	0.359	downstream	Bhi02M000840	-	-	DBR	Alcohol dehydrogenase superfamily, zinc-type [Corchorus capsularis]	-	-	-	-	-	-	-
chr2	22634267	22634267	A	C	SNP	.	846.93	1|1	0|0	0|1	0|1	0|12	17|0	4|8	9|4	0.3333	0.6923	0.359	downstream	Bhi02M000840	-	-	DBR	Alcohol dehydrogenase superfamily, zinc-type [Corchorus capsularis]	-	-	-	-	-	-	-
chr2	22634295	22634295	A	C	SNP	.	1292.92	1|1	0|0	0|1	0|1	0|19	20|0	5|13	12|4	0.2778	0.75	0.4722	downstream	Bhi02M000840	-	-	DBR	Alcohol dehydrogenase superfamily, zinc-type [Corchorus capsularis]	-	-	-	-	-	-	-
chr2	22634316	22634316	A	G	SNP	.	981.92	1|1	0|0	0|1	0|1	0|14	22|0	5|11	12|3	0.3125	0.8	0.4875	downstream	Bhi02M000840	-	-	DBR	Alcohol dehydrogenase superfamily, zinc-type [Corchorus capsularis]	-	-	-	-	-	-	-
chr2	22634361	22634361	G	A	SNP	.	485.94	1|1	0|0	0|1	0|0	0|9	16|0	5|6	13|1	0.4545	0.9286	0.4741	downstream	Bhi02M000840	-	-	DBR	Alcohol dehydrogenase superfamily, zinc-type [Corchorus capsularis]	-	-	-	-	-	-	-
chr2	22634415	22634415	T	G	SNP	.	1290.92	1|1	0|0	0|1	0|1	0|17	16|0	6|14	12|6	0.3	0.6667	0.3667	downstream	Bhi02M000840	-	-	DBR	Alcohol dehydrogenase superfamily, zinc-type [Corchorus capsularis]	-	-	-	-	-	-	-
chr2	22634546	22634546	T	A	SNP	.	1375.92	1|1	0|0	0|1	0|1	0|25	23|0	12|7	8|6	0.6316	0.5714	-0.0602	downstream	Bhi02M000840	-	-	DBR	Alcohol dehydrogenase superfamily, zinc-type [Corchorus capsularis]	-	-	-	-	-	-	-
chr2	22634573	22634573	A	G	SNP	.	1472.92	1|1	0|0	0|1	0|1	0|24	26|0	11|11	9|6	0.5	0.6	0.1	downstream	Bhi02M000840	-	-	DBR	Alcohol dehydrogenase superfamily, zinc-type [Corchorus capsularis]	-	-	-	-	-	-	-
chr2	22634779	22634779	G	A	SNP	.	1481.92	1|1	0|0	0|1	0|1	0|22	20|0	11|16	9|4	0.4074	0.6923	0.2849	downstream	Bhi02M000840	-	-	DBR	Alcohol dehydrogenase superfamily, zinc-type [Corchorus capsularis]	-	-	-	-	-	-	-
chr2	22634788	22634788	C	T	SNP	.	1492.92	1|1	0|0	0|1	0|1	0|22	20|0	11|16	8|4	0.4074	0.6667	0.2593	downstream	Bhi02M000840	-	-	DBR	Alcohol dehydrogenase superfamily, zinc-type [Corchorus capsularis]	-	-	-	-	-	-	-
chr2	22634804	22634804	C	T	SNP	.	1213.92	1|1	0|0	0|1	0|1	0|19	20|0	12|13	8|3	0.48	0.7273	0.2473	intergenic	Bhi02M000840(dist=1009),Bhi02M000841(dist=1471)	-	-	-	-	-	-	-	-	-	-	-
chr2	22634806	22634806	A	G	SNP	.	1221.92	1|1	0|0	0|1	0|1	0|19	19|0	12|13	8|3	0.48	0.7273	0.2473	intergenic	Bhi02M000840(dist=1011),Bhi02M000841(dist=1469)	-	-	-	-	-	-	-	-	-	-	-
chr2	22634882	22634882	A	G	SNP	.	960.93	1|1	0|0	0|1	0|1	0|14	13|0	10|9	4|5	0.5263	0.4444	-0.0819	intergenic	Bhi02M000840(dist=1087),Bhi02M000841(dist=1393)	-	-	-	-	-	-	-	-	-	-	-
chr2	22634886	22634886	A	-	Deletion	.	839.89	1|1	0|0	0|1	0|1	0|13	11|0	9|8	4|4	-	-	-	intergenic	Bhi02M000840(dist=1091),Bhi02M000841(dist=1389)	-	-	-	-	-	-	-	-	-	-	-
chr2	22635046	22635046	A	G	SNP	.	872.93	1|1	0|0	0|1	0|1	0|12	18|0	5|7	5|6	0.4167	0.4545	0.0378	intergenic	Bhi02M000840(dist=1251),Bhi02M000841(dist=1229)	-	-	-	-	-	-	-	-	-	-	-
chr2	22635078	22635078	A	G	SNP	.	864.93	1|1	0|0	0|1	0|1	0|13	16|0	6|6	2|5	0.5	0.2857	-0.2143	intergenic	Bhi02M000840(dist=1283),Bhi02M000841(dist=1197)	-	-	-	-	-	-	-	-	-	-	-
chr2	22635233	22635233	A	G	SNP	.	1034.93	1|1	0|0	0|1	0|1	0|13	20|0	6|11	8|6	0.3529	0.5714	0.2185	intergenic	Bhi02M000840(dist=1438),Bhi02M000841(dist=1042)	-	-	-	-	-	-	-	-	-	-	-
chr2	22635259	22635259	A	G	SNP	.	953.92	1|1	0|0	0|1	0|1	0|14	22|0	6|9	9|5	0.4	0.6429	0.2429	intergenic	Bhi02M000840(dist=1464),Bhi02M000841(dist=1016)	-	-	-	-	-	-	-	-	-	-	-
chr2	22635273	22635273	T	G	SNP	.	1027.92	1|1	0|0	0|1	0|1	0|14	22|0	5|10	8|5	0.3333	0.6154	0.2821	intergenic	Bhi02M000840(dist=1478),Bhi02M000841(dist=1002)	-	-	-	-	-	-	-	-	-	-	-
chr2	22635306	22635306	T	A	SNP	.	1046.92	1|1	0|0	0|1	0|1	0|17	23|0	5|9	7|4	0.3571	0.6364	0.2793	upstream	Bhi02M000841	-	-	P2	PREDICTED: NADP-dependent alkenal double bond reductase P2-like [Solanum tuberosum]	-	-	-	-	-	-	-
chr2	22635397	22635397	T	C	SNP	.	1434.92	1|1	0|0	0|1	0|1	0|23	23|0	9|13	11|5	0.4091	0.6875	0.2784	upstream	Bhi02M000841	-	-	P2	PREDICTED: NADP-dependent alkenal double bond reductase P2-like [Solanum tuberosum]	-	-	-	-	-	-	-
chr2	22635411	22635411	G	A	SNP	.	1379.92	1|1	0|0	0|1	0|1	0|22	21|0	8|13	11|5	0.381	0.6875	0.3065	upstream	Bhi02M000841	-	-	P2	PREDICTED: NADP-dependent alkenal double bond reductase P2-like [Solanum tuberosum]	-	-	-	-	-	-	-
chr2	22635430	22635430	A	G	SNP	.	1305.92	1|1	0|0	0|1	0|1	0|23	25|0	8|11	10|5	0.4211	0.6667	0.2456	upstream	Bhi02M000841	-	-	P2	PREDICTED: NADP-dependent alkenal double bond reductase P2-like [Solanum tuberosum]	-	-	-	-	-	-	-
chr2	22635627	22635627	G	A	SNP	.	1671.92	1|1	0|0	0|1	0|1	0|34	25|0	11|9	7|6	0.55	0.5385	-0.0115	upstream	Bhi02M000841	-	-	P2	PREDICTED: NADP-dependent alkenal double bond reductase P2-like [Solanum tuberosum]	-	-	-	-	-	-	-
chr2	22635643	22635643	A	G	SNP	.	1690.92	1|1	0|0	0|1	0|1	0|31	29|0	13|11	7|7	0.5417	0.5	-0.0417	upstream	Bhi02M000841	-	-	P2	PREDICTED: NADP-dependent alkenal double bond reductase P2-like [Solanum tuberosum]	-	-	-	-	-	-	-
chr2	22635684	22635684	A	G	SNP	.	1649.92	1|1	0|0	0|1	0|1	0|27	25|0	12|13	8|7	0.48	0.5333	0.0533	upstream	Bhi02M000841	-	-	P2	PREDICTED: NADP-dependent alkenal double bond reductase P2-like [Solanum tuberosum]	-	-	-	-	-	-	-
chr2	22635714	22635714	G	T	SNP	.	1654.92	1|1	0|0	0|1	0|1	0|26	30|0	12|14	6|7	0.4615	0.4615	0	upstream	Bhi02M000841	-	-	P2	PREDICTED: NADP-dependent alkenal double bond reductase P2-like [Solanum tuberosum]	-	-	-	-	-	-	-
chr2	22635720	22635720	T	C	SNP	.	1669.92	1|1	0|0	0|1	0|1	0|26	29|0	12|14	6|8	0.4615	0.4286	-0.0329	upstream	Bhi02M000841	-	-	P2	PREDICTED: NADP-dependent alkenal double bond reductase P2-like [Solanum tuberosum]	-	-	-	-	-	-	-
chr2	22635775	22635775	T	C	SNP	.	1450.92	1|1	0|0	0|1	0|1	0|19	28|0	8|13	8|8	0.381	0.5	0.119	upstream	Bhi02M000841	-	-	P2	PREDICTED: NADP-dependent alkenal double bond reductase P2-like [Solanum tuberosum]	-	-	-	-	-	-	-
chr2	22635782	22635782	A	-	Deletion	.	1347.88	1|1	0|0	0|1	0|1	0|19	26|0	7|12	8|6	-	-	-	upstream	Bhi02M000841	-	-	P2	PREDICTED: NADP-dependent alkenal double bond reductase P2-like [Solanum tuberosum]	-	-	-	-	-	-	-
chr2	22635933	22635933	T	G	SNP	.	1318.03	1|1	0|0	0|1	0|1	0|22	19|1	8|5	6|9	0.6154	0.4	-0.2154	upstream	Bhi02M000841	-	-	P2	PREDICTED: NADP-dependent alkenal double bond reductase P2-like [Solanum tuberosum]	-	-	-	-	-	-	-
chr2	22635987	22635987	T	A	SNP	.	1455.93	1|1	0|0	0|1	0|1	0|22	13|0	9|8	5|10	0.5294	0.3333	-0.1961	upstream	Bhi02M000841	-	-	P2	PREDICTED: NADP-dependent alkenal double bond reductase P2-like [Solanum tuberosum]	-	-	-	-	-	-	-
chr2	22636079	22636079	T	C	SNP	.	1627.14	1|1	0|0	0|1	0|1	0|25	19|1	10|15	8|8	0.4	0.5	0.1	upstream	Bhi02M000841	-	-	P2	PREDICTED: NADP-dependent alkenal double bond reductase P2-like [Solanum tuberosum]	-	-	-	-	-	-	-
chr2	22637648	22637648	-	T	Insertion	.	835.37	0|0	1|1	1|1	1|1	6|0	0|9	0|13	0|6	-	-	-	intergenic	Bhi02M000841(dist=1068),Bhi02M000842(dist=48797)	-	-	-	-	-	-	-	-	-	-	-
chr2	22637671	22637671	-	A	Insertion	.	231.26	0|0	0|0	0|1	0|0	8|0	8|0	6|9	6|1	-	-	-	intergenic	Bhi02M000841(dist=1091),Bhi02M000842(dist=48774)	-	-	-	-	-	-	-	-	-	-	-
chr2	22638619	22638619	-	ATA	Insertion	.	740.86	0|0	0|0	0|1	0|1	18|0	18|0	11|7	5|7	-	-	-	intergenic	Bhi02M000841(dist=2039),Bhi02M000842(dist=47826)	-	-	-	-	-	-	-	-	-	-	-
chr2	22639869	22639869	-	CATC	Insertion	.	773.86	0|0	0|0	0|1	0|1	14|0	17|0	2|8	11|4	-	-	-	intergenic	Bhi02M000841(dist=3289),Bhi02M000842(dist=46576)	-	-	-	-	-	-	-	-	-	-	-
chr2	22641539	22641539	-	C	Insertion	.	505.86	0|0	0|0	0|1	0|1	13|0	19|0	8|11	7|3	-	-	-	intergenic	Bhi02M000841(dist=4959),Bhi02M000842(dist=44906)	-	-	-	-	-	-	-	-	-	-	-
chr2	22641680	22641681	GT	-	Deletion	.	287.87	0|0	0|0	0|1	0|0	13|0	11|0	7|6	5|1	-	-	-	intergenic	Bhi02M000841(dist=5100),Bhi02M000842(dist=44764)	-	-	-	-	-	-	-	-	-	-	-
chr2	22643893	22643893	-	C	Insertion	.	348.86	0|0	0|0	0|1	0|1	19|0	26|0	6|9	14|3	-	-	-	intergenic	Bhi02M000841(dist=7313),Bhi02M000842(dist=42552)	-	-	-	-	-	-	-	-	-	-	-
chr2	22644155	22644155	-	A	Insertion	.	1832.34	1|1	1|1	1|1	1|1	0|10	0|21	0|7	0|6	-	-	-	intergenic	Bhi02M000841(dist=7575),Bhi02M000842(dist=42290)	-	-	-	-	-	-	-	-	-	-	-
chr2	22647684	22647684	A	-	Deletion	.	128.72	0|1	0|1	0|1	1|1	2|4	2|6	2|5	0|4	-	-	-	intergenic	Bhi02M000841(dist=11104),Bhi02M000842(dist=38761)	-	-	-	-	-	-	-	-	-	-	-
chr2	22653218	22653220	TTG	-	Deletion	.	559.86	0|0	0|0	0|1	0|1	32|0	17|0	10|8	11|4	-	-	-	intergenic	Bhi02M000841(dist=16638),Bhi02M000842(dist=33225)	-	-	-	-	-	-	-	-	-	-	-
chr2	22653618	22653621	TTAC	-	Deletion	.	620.86	0|0	0|0	0|1	0|1	14|0	16|0	8|5	12|5	-	-	-	intergenic	Bhi02M000841(dist=17038),Bhi02M000842(dist=32824)	-	-	-	-	-	-	-	-	-	-	-
chr2	22653962	22653962	-	A	Insertion	.	94.7	0|0	0|0	1|1	0|0	8|0	8|1	0|5	4|1	-	-	-	intergenic	Bhi02M000841(dist=17382),Bhi02M000842(dist=32483)	-	-	-	-	-	-	-	-	-	-	-
chr2	22657613	22657613	-	A	Insertion	.	508.25	1|1	1|1	1|1	.|.	0|6	0|3	0|3	.|.	-	-	-	intergenic	Bhi02M000841(dist=21033),Bhi02M000842(dist=28832)	-	-	-	-	-	-	-	-	-	-	-
chr2	22658933	22658934	TT	-	Deletion	.	359.86	0|0	0|0	0|1	0|1	26|0	13|0	2|5	15|8	-	-	-	intergenic	Bhi02M000841(dist=22353),Bhi02M000842(dist=27511)	-	-	-	-	-	-	-	-	-	-	-
chr2	22659019	22659019	T	-	Deletion	.	793.86	0|0	0|0	0|1	0|1	29|0	16|0	3|11	13|10	-	-	-	intergenic	Bhi02M000841(dist=22439),Bhi02M000842(dist=27426)	-	-	-	-	-	-	-	-	-	-	-
chr2	22659156	22659156	-	C	Insertion	.	633.88	0|0	0|0	1|1	0|1	25|0	30|0	1|8	14|9	-	-	-	intergenic	Bhi02M000841(dist=22576),Bhi02M000842(dist=27289)	-	-	-	-	-	-	-	-	-	-	-
chr2	22660211	22660211	C	T	SNP	.	1436.92	0|0	1|1	0|1	0|1	30|0	0|22	13|6	6|15	0.3158	0.7143	0.3985	intergenic	Bhi02M000841(dist=23631),Bhi02M000842(dist=26234)	-	-	-	-	-	-	-	-	-	-	-
chr2	22662566	22662566	-	A	Insertion	.	224.86	0|0	0|0	0|1	0|1	12|0	27|0	5|9	14|4	-	-	-	intergenic	Bhi02M000841(dist=25986),Bhi02M000842(dist=23879)	-	-	-	-	-	-	-	-	-	-	-
chr2	22662861	22662861	C	-	Deletion	.	403.86	0|0	0|0	0|1	0|1	23|0	20|0	11|10	17|5	-	-	-	intergenic	Bhi02M000841(dist=26281),Bhi02M000842(dist=23584)	-	-	-	-	-	-	-	-	-	-	-
chr2	22663441	22663441	-	CATCTTCTT	Insertion	.	1452.86	0|0	0|0	0|1	0|1	25|0	25|0	7|8	17|6	-	-	-	intergenic	Bhi02M000841(dist=26861),Bhi02M000842(dist=23004)	-	-	-	-	-	-	-	-	-	-	-
chr2	22666395	22666395	-	ATCTAGAAAGTCTGG	Insertion	.	2878.86	0|0	0|0	0|1	0|1	16|0	14|0	2|13	10|4	-	-	-	intergenic	Bhi02M000841(dist=29815),Bhi02M000842(dist=20050)	-	-	-	-	-	-	-	-	-	-	-
chr2	22668960	22668961	TG	-	Deletion	.	848.86	0|0	0|0	0|1	0|1	23|0	31|0	5|11	7|9	-	-	-	intergenic	Bhi02M000841(dist=32380),Bhi02M000842(dist=17484)	-	-	-	-	-	-	-	-	-	-	-
chr2	22671948	22671951	AAGC	-	Deletion	.	750.86	0|0	0|0	0|1	0|1	17|0	23|0	11|7	14|5	-	-	-	intergenic	Bhi02M000841(dist=35368),Bhi02M000842(dist=14494)	-	-	-	-	-	-	-	-	-	-	-
chr2	22678846	22678846	-	TT	Insertion	.	114.9	0|0	0|0	0|1	0|1	17|0	21|0	6|6	7|2	-	-	-	intergenic	Bhi02M000841(dist=42266),Bhi02M000842(dist=7599)	-	-	-	-	-	-	-	-	-	-	-
chr2	22681296	22681296	-	C	Insertion	.	518.86	0|0	0|0	0|1	0|1	27|0	25|0	9|10	22|10	-	-	-	intergenic	Bhi02M000841(dist=44716),Bhi02M000842(dist=5149)	-	-	-	-	-	-	-	-	-	-	-
chr2	22681836	22681836	-	G	Insertion	.	832.86	0|0	0|0	0|1	0|1	29|0	16|0	7|12	12|10	-	-	-	intergenic	Bhi02M000841(dist=45256),Bhi02M000842(dist=4609)	-	-	-	-	-	-	-	-	-	-	-
chr2	22684459	22684459	-	C	Insertion	.	307.86	0|0	0|0	0|1	0|1	25|0	27|0	14|5	18|8	-	-	-	intergenic	Bhi02M000841(dist=47879),Bhi02M000842(dist=1986)	-	-	-	-	-	-	-	-	-	-	-
chr2	22685168	22685169	TT	-	Deletion	.	459.05	0|0	0|0	1|1	0|1	14|0	17|0	1|12	8|2	-	-	-	intergenic	Bhi02M000841(dist=48588),Bhi02M000842(dist=1276)	-	-	-	-	-	-	-	-	-	-	-
chr2	22687405	22687405	-	T	Insertion	.	424.86	0|0	0|0	0|1	0|1	22|0	21|0	6|14	8|6	-	-	-	UTR3	Bhi02M000842(Bhi02M000842:c.*24_*25insA)	-	-	-	-	-	-	-	-	-	-	-
chr2	22690491	22690491	-	G	Insertion	.	238.94	.|.	0|0	1|1	0|0	.|.	9|0	1|7	4|1	-	-	-	intronic	Bhi02M000842	-	-	NPF6.2	PREDICTED: protein NRT1/ PTR FAMILY 6.2-like [Cucumis sativus]	-	-	-	-	-	-	-
chr2	22690856	22690856	-	C	Insertion	.	199.86	0|0	0|0	0|1	0|1	12|0	14|0	4|5	7|2	-	-	-	intronic	Bhi02M000842	-	-	NPF6.2	PREDICTED: protein NRT1/ PTR FAMILY 6.2-like [Cucumis sativus]	-	-	-	-	-	-	-
chr2	22692671	22692671	-	A	Insertion	.	660.08	1|1	1|1	0|0	0|1	0|9	0|12	7|1	3|2	-	-	-	intergenic	Bhi02M000842(dist=1020),Bhi02M000843(dist=34456)	-	-	-	-	-	-	-	-	-	-	-
chr2	22692899	22692918	TCTGCTTTAAAAAAAAAAAA	-	Deletion	.	4994.46	1|1	1|1	0|1	1|1	0|9	0|8	6|2	0|4	-	-	-	intergenic	Bhi02M000842(dist=1248),Bhi02M000843(dist=34209)	-	-	-	-	-	-	-	-	-	-	-
chr2	22693696	22693696	C	-	Deletion	.	614.13	1|1	1|1	0|1	0|1	0|5	0|5	2|2	4|4	-	-	-	intergenic	Bhi02M000842(dist=2045),Bhi02M000843(dist=33431)	-	-	-	-	-	-	-	-	-	-	-
chr2	22693922	22693922	A	-	Deletion	.	524.72	1|1	1|1	0|1	.|.	0|6	0|12	3|2	.|.	-	-	-	intergenic	Bhi02M000842(dist=2271),Bhi02M000843(dist=33205)	-	-	-	-	-	-	-	-	-	-	-
chr2	22694188	22694191	TAAA	-	Deletion	.	910.2	1|1	1|1	0|0	1|1	0|4	0|6	6|1	1|3	-	-	-	intergenic	Bhi02M000842(dist=2537),Bhi02M000843(dist=32936)	-	-	-	-	-	-	-	-	-	-	-
chr2	22694719	22694719	-	AAAAAAAAA	Insertion	.	837.71	1|1	1|1	0|0	.|.	0|6	0|4	9|0	.|.	-	-	-	intergenic	Bhi02M000842(dist=3068),Bhi02M000843(dist=32408)	-	-	-	-	-	-	-	-	-	-	-
chr2	22695269	22695269	A	-	Deletion	.	1690.86	1|1	1|1	0|1	0|1	0|20	0|15	6|6	5|6	-	-	-	intergenic	Bhi02M000842(dist=3618),Bhi02M000843(dist=31858)	-	-	-	-	-	-	-	-	-	-	-
chr2	22696225	22696225	-	CAAT	Insertion	.	6509.86	1|1	1|1	0|1	0|1	0|30	0|25	15|14	10|21	-	-	-	intergenic	Bhi02M000842(dist=4574),Bhi02M000843(dist=30902)	-	-	-	-	-	-	-	-	-	-	-
chr2	22697017	22697018	TT	-	Deletion	.	622.94	1|1	1|1	0|0	1|1	0|5	0|7	3|0	0|4	-	-	-	intergenic	Bhi02M000842(dist=5366),Bhi02M000843(dist=30109)	-	-	-	-	-	-	-	-	-	-	-
chr2	22697370	22697370	-	A	Insertion	.	794.93	1|1	1|1	0|1	0|1	0|6	0|16	5|2	2|6	-	-	-	intergenic	Bhi02M000842(dist=5719),Bhi02M000843(dist=29757)	-	-	-	-	-	-	-	-	-	-	-
chr2	22697408	22697409	AA	-	Deletion	.	1399.87	1|1	1|1	0|1	0|1	0|10	0|18	6|5	2|5	-	-	-	intergenic	Bhi02M000842(dist=5757),Bhi02M000843(dist=29718)	-	-	-	-	-	-	-	-	-	-	-
chr2	22697436	22697436	-	AT	Insertion	.	2048.86	1|1	1|1	0|1	0|1	0|11	0|23	9|5	2|6	-	-	-	intergenic	Bhi02M000842(dist=5785),Bhi02M000843(dist=29691)	-	-	-	-	-	-	-	-	-	-	-
chr2	22700838	22700838	C	T	SNP	.	1735.92	0|0	1|1	0|1	0|1	31|0	0|25	21|10	8|15	0.3226	0.6522	0.3296	intergenic	Bhi02M000842(dist=9187),Bhi02M000843(dist=26289)	-	-	-	-	-	-	-	-	-	-	-
chr2	22704565	22704565	T	G	SNP	.	899.92	0|0	1|1	0|1	0|1	16|0	0|18	9|5	3|4	0.3571	0.5714	0.2143	intergenic	Bhi02M000842(dist=12914),Bhi02M000843(dist=22562)	-	-	-	-	-	-	-	-	-	-	-
chr2	22707277	22707277	-	G	Insertion	.	948.9	1|1	1|1	1|1	0|1	0|11	0|7	1|2	2|4	-	-	-	intergenic	Bhi02M000842(dist=15626),Bhi02M000843(dist=19850)	-	-	-	-	-	-	-	-	-	-	-
chr2	22707380	22707380	-	A	Insertion	.	710.27	1|1	1|1	1|1	1|1	0|9	0|11	1|4	0|2	-	-	-	intergenic	Bhi02M000842(dist=15729),Bhi02M000843(dist=19747)	-	-	-	-	-	-	-	-	-	-	-
chr2	22707794	22707794	A	-	Deletion	.	196.19	.|.	.|.	1|1	.|.	.|.	.|.	0|3	.|.	-	-	-	intergenic	Bhi02M000842(dist=16143),Bhi02M000843(dist=19333)	-	-	-	-	-	-	-	-	-	-	-
chr2	22707828	22707828	A	-	Deletion	.	169.8	.|.	1|1	0|0	.|.	.|.	0|5	3|0	.|.	-	-	-	intergenic	Bhi02M000842(dist=16177),Bhi02M000843(dist=19299)	-	-	-	-	-	-	-	-	-	-	-
chr2	22707844	22707844	-	A	Insertion	.	511.14	1|1	1|1	1|1	.|.	0|4	0|4	0|3	.|.	-	-	-	intergenic	Bhi02M000842(dist=16193),Bhi02M000843(dist=19283)	-	-	-	-	-	-	-	-	-	-	-
chr2	22707851	22707851	A	-	Deletion	.	355.97	1|1	1|1	0|0	.|.	0|5	0|4	4|0	.|.	-	-	-	intergenic	Bhi02M000842(dist=16200),Bhi02M000843(dist=19276)	-	-	-	-	-	-	-	-	-	-	-
chr2	22707902	22707902	-	TTTT	Insertion	.	1200.67	1|1	1|1	1|1	.|.	0|5	0|6	0|5	.|.	-	-	-	intergenic	Bhi02M000842(dist=16251),Bhi02M000843(dist=19225)	-	-	-	-	-	-	-	-	-	-	-
chr2	22708263	22708263	-	T	Insertion	.	1336.98	1|1	1|1	0|0	0|1	0|16	0|15	12|1	6|9	-	-	-	intergenic	Bhi02M000842(dist=16612),Bhi02M000843(dist=18864)	-	-	-	-	-	-	-	-	-	-	-
chr2	22709854	22709854	-	A	Insertion	.	1738.86	1|1	1|1	0|1	0|1	0|12	0|15	10|5	3|9	-	-	-	intergenic	Bhi02M000842(dist=18203),Bhi02M000843(dist=17273)	-	-	-	-	-	-	-	-	-	-	-
chr2	22711266	22711266	-	T	Insertion	.	334.86	0|0	0|0	0|1	0|1	29|0	17|0	5|11	10|5	-	-	-	intergenic	Bhi02M000842(dist=19615),Bhi02M000843(dist=15861)	-	-	-	-	-	-	-	-	-	-	-
chr2	22711464	22711466	TTT	-	Deletion	.	480.86	0|0	0|0	0|1	0|1	20|1	16|0	2|7	11|6	-	-	-	intergenic	Bhi02M000842(dist=19813),Bhi02M000843(dist=15661)	-	-	-	-	-	-	-	-	-	-	-
chr2	22713238	22713238	A	-	Deletion	.	281.87	0|0	0|0	0|1	0|1	10|0	16|0	3|8	7|3	-	-	-	intergenic	Bhi02M000842(dist=21587),Bhi02M000843(dist=13889)	-	-	-	-	-	-	-	-	-	-	-
chr2	22715125	22715128	ATTT	-	Deletion	.	578.86	0|0	0|0	0|1	0|1	12|0	18|0	6|5	12|5	-	-	-	intergenic	Bhi02M000842(dist=23474),Bhi02M000843(dist=11999)	-	-	-	-	-	-	-	-	-	-	-
chr2	22715348	22715348	-	A	Insertion	.	416.86	0|0	0|0	0|1	0|1	13|0	15|0	3|12	9|4	-	-	-	intergenic	Bhi02M000842(dist=23697),Bhi02M000843(dist=11779)	-	-	-	-	-	-	-	-	-	-	-
chr2	22715424	22715424	-	T	Insertion	.	358.87	0|0	0|0	0|1	0|1	11|0	10|0	3|10	8|2	-	-	-	intergenic	Bhi02M000842(dist=23773),Bhi02M000843(dist=11703)	-	-	-	-	-	-	-	-	-	-	-
chr2	22716593	22716593	-	G	Insertion	.	762.86	0|0	0|0	0|1	0|1	26|0	12|0	4|9	10|11	-	-	-	intergenic	Bhi02M000842(dist=24942),Bhi02M000843(dist=10534)	-	-	-	-	-	-	-	-	-	-	-
chr2	22717072	22717072	-	TTATTTCTTTATTA	Insertion	.	1132.87	0|0	0|0	0|1	0|0	11|0	11|0	2|7	5|1	-	-	-	intergenic	Bhi02M000842(dist=25421),Bhi02M000843(dist=10055)	-	-	-	-	-	-	-	-	-	-	-
chr2	22718248	22718271	TCCTTCCCTCCTTCCTTCCTTCCC	-	Deletion	.	2816.86	0|0	0|0	0|1	0|1	21|0	22|0	13|9	13|4	-	-	-	intergenic	Bhi02M000842(dist=26597),Bhi02M000843(dist=8856)	-	-	-	-	-	-	-	-	-	-	-
chr2	22719110	22719110	A	-	Deletion	.	412.63	0|0	0|0	0|1	0|0	19|0	29|0	7|14	12|1	-	-	-	intergenic	Bhi02M000842(dist=27459),Bhi02M000843(dist=8017)	-	-	-	-	-	-	-	-	-	-	-
chr2	22720983	22720983	-	ATTTTT	Insertion	.	542.86	0|0	0|0	0|1	0|1	13|0	17|0	5|6	6|4	-	-	-	intergenic	Bhi02M000842(dist=29332),Bhi02M000843(dist=6144)	-	-	-	-	-	-	-	-	-	-	-
chr2	22721184	22721184	-	T	Insertion	.	454.86	0|0	0|0	0|1	0|1	13|0	22|0	8|10	7|4	-	-	-	intergenic	Bhi02M000842(dist=29533),Bhi02M000843(dist=5943)	-	-	-	-	-	-	-	-	-	-	-
chr2	22721645	22721645	-	T	Insertion	.	465.86	0|0	0|0	0|1	0|1	14|0	20|0	7|15	9|5	-	-	-	intergenic	Bhi02M000842(dist=29994),Bhi02M000843(dist=5482)	-	-	-	-	-	-	-	-	-	-	-
chr2	22722425	22722427	AGG	-	Deletion	.	281.87	0|0	0|0	0|1	0|1	9|0	11|0	3|4	4|2	-	-	-	intergenic	Bhi02M000842(dist=30774),Bhi02M000843(dist=4700)	-	-	-	-	-	-	-	-	-	-	-
chr2	22722436	22722436	-	TT	Insertion	.	179.87	0|0	0|0	0|1	0|1	10|0	9|0	4|4	4|3	-	-	-	intergenic	Bhi02M000842(dist=30785),Bhi02M000843(dist=4691)	-	-	-	-	-	-	-	-	-	-	-
chr2	22723137	22723139	GAG	-	Deletion	.	433.9	0|0	0|0	0|1	0|1	7|0	9|0	3|5	14|5	-	-	-	intergenic	Bhi02M000842(dist=31486),Bhi02M000843(dist=3988)	-	-	-	-	-	-	-	-	-	-	-
chr2	22723294	22723294	-	A	Insertion	.	376.61	0|0	0|0	1|1	0|1	18|0	13|1	1|5	12|6	-	-	-	intergenic	Bhi02M000842(dist=31643),Bhi02M000843(dist=3833)	-	-	-	-	-	-	-	-	-	-	-
chr2	22723342	22723342	-	G	Insertion	.	412.86	0|0	0|0	0|1	0|1	13|0	18|0	2|6	16|7	-	-	-	intergenic	Bhi02M000842(dist=31691),Bhi02M000843(dist=3785)	-	-	-	-	-	-	-	-	-	-	-
chr2	22723481	22723481	-	TTTAGTC	Insertion	.	852.86	0|0	0|0	0|1	0|1	14|0	13|0	3|6	9|4	-	-	-	intergenic	Bhi02M000842(dist=31830),Bhi02M000843(dist=3646)	-	-	-	-	-	-	-	-	-	-	-
chr2	22724743	22724743	-	AA	Insertion	.	117.87	0|0	0|0	0|1	0|1	14|0	10|0	5|3	3|3	-	-	-	intergenic	Bhi02M000842(dist=33092),Bhi02M000843(dist=2384)	-	-	-	-	-	-	-	-	-	-	-
chr2	22725451	22725451	-	AGGAAAAT	Insertion	.	1190.88	0|0	0|0	0|1	0|1	8|0	11|0	4|8	5|4	-	-	-	intergenic	Bhi02M000842(dist=33800),Bhi02M000843(dist=1676)	-	-	-	-	-	-	-	-	-	-	-
chr2	22725602	22725602	-	C	Insertion	.	191.9	0|0	0|0	0|1	0|1	7|0	15|0	3|3	3|3	-	-	-	intergenic	Bhi02M000842(dist=33951),Bhi02M000843(dist=1525)	-	-	-	-	-	-	-	-	-	-	-
chr2	22725706	22725706	-	C	Insertion	.	190.88	0|0	0|0	0|1	0|0	9|0	9|0	2|5	3|1	-	-	-	intergenic	Bhi02M000842(dist=34055),Bhi02M000843(dist=1421)	-	-	-	-	-	-	-	-	-	-	-
chr2	22726007	22726014	GTTTTTTT	-	Deletion	.	621.86	0|0	0|0	1|1	0|1	13|0	13|0	1|3	2|3	-	-	-	intergenic	Bhi02M000842(dist=34356),Bhi02M000843(dist=1113)	-	-	-	-	-	-	-	-	-	-	-
chr2	22726017	22726017	-	A	Insertion	.	210.17	0|0	1|1	0|0	0|1	12|0	0|10	3|1	3|2	-	-	-	intergenic	Bhi02M000842(dist=34366),Bhi02M000843(dist=1110)	-	-	-	-	-	-	-	-	-	-	-
chr2	22726029	22726032	AAAT	-	Deletion	.	338.86	0|0	0|0	1|1	0|1	13|0	13|0	1|3	2|3	-	-	-	intergenic	Bhi02M000842(dist=34378),Bhi02M000843(dist=1095)	-	-	-	-	-	-	-	-	-	-	-
chr2	22726852	22726852	-	T	Insertion	.	319.86	0|0	0|0	0|1	0|1	11|0	15|0	3|8	2|3	-	-	-	upstream	Bhi02M000843	-	-	PCMP-E40	PREDICTED: pentatricopeptide repeat-containing protein At4g32430, mitochondrial [Cucumis melo]	-	-	-	-	-	-	-
chr2	22726879	22726879	-	T	Insertion	.	316.88	0|0	0|0	0|1	0|1	8|0	13|0	6|7	3|3	-	-	-	upstream	Bhi02M000843	-	-	PCMP-E40	PREDICTED: pentatricopeptide repeat-containing protein At4g32430, mitochondrial [Cucumis melo]	-	-	-	-	-	-	-
chr2	22729619	22729619	T	-	Deletion	.	288.86	0|0	0|0	0|1	0|1	15|0	19|0	7|7	5|5	-	-	-	downstream	Bhi02M000843	-	-	PCMP-E40	PREDICTED: pentatricopeptide repeat-containing protein At4g32430, mitochondrial [Cucumis melo]	-	-	-	-	-	-	-
chr2	22730321	22730321	-	A	Insertion	.	251.87	0|0	0|0	0|1	0|1	10|0	14|0	8|7	5|3	-	-	-	downstream	Bhi02M000843	-	-	PCMP-E40	PREDICTED: pentatricopeptide repeat-containing protein At4g32430, mitochondrial [Cucumis melo]	-	-	-	-	-	-	-
chr2	22731083	22731083	T	-	Deletion	.	79.86	0|0	0|0	0|1	0|1	12|0	17|0	4|3	6|2	-	-	-	intergenic	Bhi02M000843(dist=1494),Bhi02M000844(dist=38273)	-	-	-	-	-	-	-	-	-	-	-
chr2	22731264	22731264	-	A	Insertion	.	183.67	0|0	0|0	0|1	0|0	22|0	29|0	8|8	13|1	-	-	-	intergenic	Bhi02M000843(dist=1675),Bhi02M000844(dist=38092)	-	-	-	-	-	-	-	-	-	-	-
chr2	22731435	22731435	-	TC	Insertion	.	684.86	0|0	0|0	0|1	0|1	11|0	22|0	9|13	12|3	-	-	-	intergenic	Bhi02M000843(dist=1846),Bhi02M000844(dist=37921)	-	-	-	-	-	-	-	-	-	-	-
chr2	22731595	22731595	-	AG	Insertion	.	461.86	0|0	0|0	0|1	0|1	16|0	26|0	3|10	11|2	-	-	-	intergenic	Bhi02M000843(dist=2006),Bhi02M000844(dist=37761)	-	-	-	-	-	-	-	-	-	-	-
chr2	22731797	22731800	TAAG	-	Deletion	.	793.86	0|0	0|0	0|1	0|1	14|0	16|0	5|11	9|3	-	-	-	intergenic	Bhi02M000843(dist=2208),Bhi02M000844(dist=37556)	-	-	-	-	-	-	-	-	-	-	-
chr2	22732923	22732923	-	A	Insertion	.	460.86	0|0	0|0	0|1	0|1	21|0	16|0	7|11	9|3	-	-	-	intergenic	Bhi02M000843(dist=3334),Bhi02M000844(dist=36433)	-	-	-	-	-	-	-	-	-	-	-
chr2	22734343	22734363	TGAGCATAAGGAGCTATGCTC	-	Deletion	.	2693.86	0|0	0|0	0|1	0|1	24|0	37|0	14|9	13|4	-	-	-	intergenic	Bhi02M000843(dist=4754),Bhi02M000844(dist=34993)	-	-	-	-	-	-	-	-	-	-	-
chr2	22735090	22735090	-	TG	Insertion	.	347.86	0|0	0|0	0|1	0|1	29|0	20|0	9|3	14|8	-	-	-	intergenic	Bhi02M000843(dist=5501),Bhi02M000844(dist=34266)	-	-	-	-	-	-	-	-	-	-	-
chr2	22735812	22735812	T	-	Deletion	.	421.86	0|0	0|0	0|1	0|1	12|0	21|0	8|11	8|2	-	-	-	intergenic	Bhi02M000843(dist=6223),Bhi02M000844(dist=33544)	-	-	-	-	-	-	-	-	-	-	-
chr2	22736045	22736045	-	A	Insertion	.	276.86	0|0	0|0	0|1	0|1	14|0	15|0	9|6	9|7	-	-	-	intergenic	Bhi02M000843(dist=6456),Bhi02M000844(dist=33311)	-	-	-	-	-	-	-	-	-	-	-
chr2	22736694	22736694	A	-	Deletion	.	512.86	0|0	0|0	0|1	0|1	17|0	16|0	6|13	13|3	-	-	-	intergenic	Bhi02M000843(dist=7105),Bhi02M000844(dist=32662)	-	-	-	-	-	-	-	-	-	-	-
chr2	22737930	22737930	-	T	Insertion	.	106.87	0|0	0|0	0|1	0|1	14|0	15|0	3|5	7|2	-	-	-	intergenic	Bhi02M000843(dist=8341),Bhi02M000844(dist=31426)	-	-	-	-	-	-	-	-	-	-	-
chr2	22738131	22738131	-	TG	Insertion	.	509.86	0|0	0|0	0|1	0|1	15|0	11|0	2|7	4|5	-	-	-	intergenic	Bhi02M000843(dist=8542),Bhi02M000844(dist=31225)	-	-	-	-	-	-	-	-	-	-	-
chr2	22738214	22738214	-	TT	Insertion	.	372.25	1|1	1|1	0|1	0|1	1|8	1|3	4|2	3|3	-	-	-	intergenic	Bhi02M000843(dist=8625),Bhi02M000844(dist=31142)	-	-	-	-	-	-	-	-	-	-	-
chr2	22738231	22738233	CTA	-	Deletion	.	268	0|0	0|0	0|1	0|1	14|0	5|0	4|3	3|3	-	-	-	intergenic	Bhi02M000843(dist=8642),Bhi02M000844(dist=31123)	-	-	-	-	-	-	-	-	-	-	-
chr2	22738247	22738247	T	-	Deletion	.	1307.38	1|1	1|1	1|1	1|1	0|16	0|5	0|6	0|6	-	-	-	intergenic	Bhi02M000843(dist=8658),Bhi02M000844(dist=31109)	-	-	-	-	-	-	-	-	-	-	-
chr2	22738656	22738656	-	G	Insertion	.	132.86	0|0	0|0	0|1	0|1	13|0	13|0	2|3	5|2	-	-	-	intergenic	Bhi02M000843(dist=9067),Bhi02M000844(dist=30700)	-	-	-	-	-	-	-	-	-	-	-
chr2	22738863	22738863	-	A	Insertion	.	248.59	0|0	0|0	0|1	0|0	20|0	20|0	4|11	12|1	-	-	-	intergenic	Bhi02M000843(dist=9274),Bhi02M000844(dist=30493)	-	-	-	-	-	-	-	-	-	-	-
chr2	22740506	22740506	-	C	Insertion	.	544.86	0|0	0|0	0|1	0|1	18|0	15|0	8|11	6|4	-	-	-	intergenic	Bhi02M000843(dist=10917),Bhi02M000844(dist=28850)	-	-	-	-	-	-	-	-	-	-	-
chr2	22740882	22740882	-	CAATTAAGAC	Insertion	.	1184.86	0|0	0|0	0|1	0|1	13|0	14|0	7|9	7|2	-	-	-	intergenic	Bhi02M000843(dist=11293),Bhi02M000844(dist=28474)	-	-	-	-	-	-	-	-	-	-	-
chr2	22740996	22740996	-	A	Insertion	.	309.86	0|0	0|0	0|1	0|1	20|0	14|0	14|9	6|3	-	-	-	intergenic	Bhi02M000843(dist=11407),Bhi02M000844(dist=28360)	-	-	-	-	-	-	-	-	-	-	-
chr2	22741236	22741236	G	-	Deletion	.	372.86	0|0	0|0	0|1	0|1	16|0	20|0	8|8	11|4	-	-	-	intergenic	Bhi02M000843(dist=11647),Bhi02M000844(dist=28120)	-	-	-	-	-	-	-	-	-	-	-
chr2	22741937	22741937	T	-	Deletion	.	329.86	0|0	0|0	0|1	0|1	36|0	21|0	11|11	15|3	-	-	-	intergenic	Bhi02M000843(dist=12348),Bhi02M000844(dist=27419)	-	-	-	-	-	-	-	-	-	-	-
chr2	22742138	22742139	GG	-	Deletion	.	822.86	0|0	0|0	0|1	0|1	19|0	18|0	8|14	18|4	-	-	-	intergenic	Bhi02M000843(dist=12549),Bhi02M000844(dist=27217)	-	-	-	-	-	-	-	-	-	-	-
chr2	22744185	22744185	G	-	Deletion	.	389.86	0|0	0|0	0|1	0|1	20|0	25|0	7|11	6|2	-	-	-	intergenic	Bhi02M000843(dist=14596),Bhi02M000844(dist=25171)	-	-	-	-	-	-	-	-	-	-	-
chr2	22745241	22745241	-	A	Insertion	.	212.86	0|0	0|0	0|1	0|1	28|0	19|0	5|7	13|3	-	-	-	intergenic	Bhi02M000843(dist=15652),Bhi02M000844(dist=24115)	-	-	-	-	-	-	-	-	-	-	-
chr2	22745322	22745322	-	CATA	Insertion	.	906.89	1|1	0|0	0|0	0|1	0|15	26|0	4|1	12|2	-	-	-	intergenic	Bhi02M000843(dist=15733),Bhi02M000844(dist=24034)	-	-	-	-	-	-	-	-	-	-	-
chr2	22745813	22745813	-	AA	Insertion	.	490.86	0|0	0|0	0|1	0|1	24|0	22|0	17|14	8|4	-	-	-	intergenic	Bhi02M000843(dist=16224),Bhi02M000844(dist=23543)	-	-	-	-	-	-	-	-	-	-	-
chr2	22747353	22747353	T	-	Deletion	.	269.87	0|0	0|0	0|1	0|1	19|0	16|0	11|8	16|2	-	-	-	intergenic	Bhi02M000843(dist=17764),Bhi02M000844(dist=22003)	-	-	-	-	-	-	-	-	-	-	-
chr2	22752007	22752007	A	-	Deletion	.	1079.86	0|0	0|0	0|1	0|1	27|0	28|0	5|18	15|12	-	-	-	intergenic	Bhi02M000843(dist=22418),Bhi02M000844(dist=17349)	-	-	-	-	-	-	-	-	-	-	-
chr2	22752609	22752609	-	A	Insertion	.	377.86	0|0	0|0	0|1	0|1	28|0	14|0	9|11	13|4	-	-	-	intergenic	Bhi02M000843(dist=23020),Bhi02M000844(dist=16747)	-	-	-	-	-	-	-	-	-	-	-
chr2	22753228	22753228	-	T	Insertion	.	736.86	0|0	0|0	0|1	0|1	20|0	27|0	11|11	12|9	-	-	-	intergenic	Bhi02M000843(dist=23639),Bhi02M000844(dist=16128)	-	-	-	-	-	-	-	-	-	-	-
chr2	22753329	22753329	C	-	Deletion	.	550.86	0|0	0|0	0|1	0|1	30|0	25|0	8|11	17|6	-	-	-	intergenic	Bhi02M000843(dist=23740),Bhi02M000844(dist=16027)	-	-	-	-	-	-	-	-	-	-	-
chr2	22753958	22753958	A	-	Deletion	.	210.86	0|0	0|0	0|1	0|1	30|0	21|0	4|2	8|5	-	-	-	intergenic	Bhi02M000843(dist=24369),Bhi02M000844(dist=15398)	-	-	-	-	-	-	-	-	-	-	-
chr2	22754163	22754166	ATAT	-	Deletion	.	377	0|0	0|0	0|1	0|1	5|0	13|0	2|4	2|3	-	-	-	intergenic	Bhi02M000843(dist=24574),Bhi02M000844(dist=15190)	-	-	-	-	-	-	-	-	-	-	-
chr2	22754346	22754346	A	-	Deletion	.	268.87	0|0	0|0	0|1	0|1	9|0	12|0	4|5	3|4	-	-	-	intergenic	Bhi02M000843(dist=24757),Bhi02M000844(dist=15010)	-	-	-	-	-	-	-	-	-	-	-
chr2	22754606	22754606	G	-	Deletion	.	414.86	0|0	0|0	0|1	0|1	18|0	12|0	5|8	12|6	-	-	-	intergenic	Bhi02M000843(dist=25017),Bhi02M000844(dist=14750)	-	-	-	-	-	-	-	-	-	-	-
chr2	22755056	22755056	-	C	Insertion	.	544.86	0|0	0|0	0|1	0|1	20|0	25|0	5|9	8|7	-	-	-	intergenic	Bhi02M000843(dist=25467),Bhi02M000844(dist=14300)	-	-	-	-	-	-	-	-	-	-	-
chr2	22755129	22755129	A	-	Deletion	.	540.86	0|0	0|0	0|1	0|1	18|0	27|0	10|13	9|4	-	-	-	intergenic	Bhi02M000843(dist=25540),Bhi02M000844(dist=14227)	-	-	-	-	-	-	-	-	-	-	-
chr2	22755857	22755867	TGTTGACTTTT	-	Deletion	.	1795.86	0|0	0|0	0|1	0|1	21|0	16|0	4|9	11|6	-	-	-	intergenic	Bhi02M000843(dist=26268),Bhi02M000844(dist=13489)	-	-	-	-	-	-	-	-	-	-	-
chr2	22757349	22757349	-	C	Insertion	.	179.22	0|0	0|0	1|1	0|0	4|0	9|0	0|5	4|0	-	-	-	intergenic	Bhi02M000843(dist=27760),Bhi02M000844(dist=12007)	-	-	-	-	-	-	-	-	-	-	-
chr2	22757545	22757596	ATCATGGAATGTTCTTAGGCGATGGACACTCAGCTAAGCGATGAGCTAAACA	-	Deletion	.	3150.29	0|0	0|0	0|1	0|0	25|0	25|0	9|8	11|0	-	-	-	intergenic	Bhi02M000843(dist=27956),Bhi02M000844(dist=11760)	-	-	-	-	-	-	-	-	-	-	-
chr2	22757934	22757941	GTGTTGCT	-	Deletion	.	2462.86	0|0	0|0	0|1	0|1	18|0	29|0	6|16	21|10	-	-	-	intergenic	Bhi02M000843(dist=28345),Bhi02M000844(dist=11415)	-	-	-	-	-	-	-	-	-	-	-
chr2	22759375	22759375	-	T	Insertion	.	554.86	0|0	0|0	0|1	0|1	19|0	26|0	12|17	14|5	-	-	-	intergenic	Bhi02M000843(dist=29786),Bhi02M000844(dist=9981)	-	-	-	-	-	-	-	-	-	-	-
chr2	22759913	22759913	-	A	Insertion	.	396.86	0|0	0|0	0|1	0|1	21|0	24|0	8|5	15|7	-	-	-	intergenic	Bhi02M000843(dist=30324),Bhi02M000844(dist=9443)	-	-	-	-	-	-	-	-	-	-	-
chr2	22761237	22761247	GGTACTGGTGA	-	Deletion	.	938.86	0|0	0|0	0|1	0|1	24|0	14|0	9|5	13|3	-	-	-	intergenic	Bhi02M000843(dist=31648),Bhi02M000844(dist=8109)	-	-	-	-	-	-	-	-	-	-	-
chr2	22764622	22764622	-	A	Insertion	.	1124.86	0|0	0|0	0|1	0|1	21|0	24|0	4|20	15|9	-	-	-	intergenic	Bhi02M000843(dist=35033),Bhi02M000844(dist=4734)	-	-	-	-	-	-	-	-	-	-	-
chr2	22766187	22766187	-	TAGCTTGGATGAACT	Insertion	.	2356.86	0|0	0|0	0|1	0|1	20|0	16|0	8|10	13|5	-	-	-	intergenic	Bhi02M000843(dist=36598),Bhi02M000844(dist=3169)	-	-	-	-	-	-	-	-	-	-	-
chr2	22766547	22766547	G	-	Deletion	.	393.86	0|0	0|0	0|1	0|1	19|0	13|0	3|6	7|5	-	-	-	intergenic	Bhi02M000843(dist=36958),Bhi02M000844(dist=2809)	-	-	-	-	-	-	-	-	-	-	-
chr2	22766694	22766694	G	-	Deletion	.	578.86	0|0	0|0	0|1	0|1	17|0	15|0	5|12	14|4	-	-	-	intergenic	Bhi02M000843(dist=37105),Bhi02M000844(dist=2662)	-	-	-	-	-	-	-	-	-	-	-
chr2	22768581	22768581	T	-	Deletion	.	258.2	0|0	0|0	0|1	0|1	6|0	4|0	2|7	4|2	-	-	-	downstream	Bhi02M000844	-	-	nhp2l1	PREDICTED: NHP2-like protein 1 [Cucumis melo]	Genetic Information Processing	Translation;Transcription	ko03040//Spliceosome;ko03008//Ribosome biogenesis in eukaryotes	K12845	-	-	-
chr2	22769588	22769588	-	TGTACAACTCA	Insertion	.	2333.86	0|0	0|0	0|1	0|1	23|0	25|0	12|8	14|10	-	-	-	UTR3	Bhi02M000844(Bhi02M000844:c.*78_*79insTGAGTTGTACA)	-	-	-	-	-	-	-	-	-	-	-
chr2	22770697	22770697	-	AAAGGGGA	Insertion	.	885.86	0|0	0|0	0|1	0|0	12|0	12|0	5|9	11|1	-	-	-	intronic	Bhi02M000844	-	-	nhp2l1	PREDICTED: NHP2-like protein 1 [Cucumis melo]	Genetic Information Processing	Translation;Transcription	ko03040//Spliceosome;ko03008//Ribosome biogenesis in eukaryotes	K12845	-	-	-
chr2	22772874	22772874	-	GACACATCATTGT	Insertion	.	2095.86	0|0	0|0	0|1	0|1	36|0	22|0	7|11	14|3	-	-	-	intergenic	Bhi02M000844(dist=1322),Bhi02M000845(dist=6393)	-	-	-	-	-	-	-	-	-	-	-
chr2	22773094	22773094	C	-	Deletion	.	171.86	0|0	0|0	0|1	0|1	23|0	16|0	12|6	13|3	-	-	-	intergenic	Bhi02M000844(dist=1542),Bhi02M000845(dist=6173)	-	-	-	-	-	-	-	-	-	-	-
chr2	22773120	22773156	ACCACGGACCGAAGTCAAAATCTCCACTATAATCAAT	-	Deletion	.	3058.86	0|0	0|0	0|1	0|1	25|0	18|0	10|5	13|3	-	-	-	intergenic	Bhi02M000844(dist=1568),Bhi02M000845(dist=6111)	-	-	-	-	-	-	-	-	-	-	-
chr2	22774602	22774602	-	AA	Insertion	.	641.86	0|0	0|0	0|1	0|1	16|0	14|0	8|10	19|11	-	-	-	intergenic	Bhi02M000844(dist=3050),Bhi02M000845(dist=4665)	-	-	-	-	-	-	-	-	-	-	-
chr2	22776242	22776242	-	T	Insertion	.	385.86	0|0	0|0	0|1	0|1	24|0	24|0	6|8	12|6	-	-	-	intergenic	Bhi02M000844(dist=4690),Bhi02M000845(dist=3025)	-	-	-	-	-	-	-	-	-	-	-
chr2	22777686	22777686	-	ATTAACT	Insertion	.	1984.86	0|0	0|0	0|1	0|1	20|0	25|0	6|9	11|12	-	-	-	intergenic	Bhi02M000844(dist=6134),Bhi02M000845(dist=1581)	-	-	-	-	-	-	-	-	-	-	-
chr2	22778305	22778305	-	A	Insertion	.	189.88	0|0	0|0	0|1	0|1	20|0	17|0	6|9	9|2	-	-	-	downstream	Bhi02M000845	-	-	ATJ49	PREDICTED: chaperone protein dnaJ 49-like [Cucumis melo]	Genetic Information Processing	Folding, sorting and degradation	ko04141//Protein processing in endoplasmic reticulum	K09518	-	-	-
chr2	22778392	22778392	-	T	Insertion	.	183.1	0|0	0|0	0|1	0|0	15|0	12|0	6|7	6|1	-	-	-	downstream	Bhi02M000845	-	-	ATJ49	PREDICTED: chaperone protein dnaJ 49-like [Cucumis melo]	Genetic Information Processing	Folding, sorting and degradation	ko04141//Protein processing in endoplasmic reticulum	K09518	-	-	-
chr2	22778435	22778435	A	-	Deletion	.	122.13	0|0	0|0	0|1	0|1	10|0	4|0	8|5	5|2	-	-	-	downstream	Bhi02M000845	-	-	ATJ49	PREDICTED: chaperone protein dnaJ 49-like [Cucumis melo]	Genetic Information Processing	Folding, sorting and degradation	ko04141//Protein processing in endoplasmic reticulum	K09518	-	-	-
chr2	22780000	22780009	AAGACCTATT	-	Deletion	.	1596.86	0|0	0|0	0|1	0|1	20|0	18|0	6|10	8|3	-	-	-	intronic	Bhi02M000845	-	-	ATJ49	PREDICTED: chaperone protein dnaJ 49-like [Cucumis melo]	Genetic Information Processing	Folding, sorting and degradation	ko04141//Protein processing in endoplasmic reticulum	K09518	-	-	-
chr2	22782650	22782650	-	G	Insertion	.	405.86	0|0	0|0	0|1	0|1	31|0	14|0	8|14	9|3	-	-	-	intronic	Bhi02M000845	-	-	ATJ49	PREDICTED: chaperone protein dnaJ 49-like [Cucumis melo]	Genetic Information Processing	Folding, sorting and degradation	ko04141//Protein processing in endoplasmic reticulum	K09518	-	-	-
chr2	22783035	22783035	-	T	Insertion	.	172.86	0|0	0|0	0|1	0|1	13|0	20|0	5|3	8|4	-	-	-	upstream	Bhi02M000845	-	-	ATJ49	PREDICTED: chaperone protein dnaJ 49-like [Cucumis melo]	Genetic Information Processing	Folding, sorting and degradation	ko04141//Protein processing in endoplasmic reticulum	K09518	-	-	-
chr2	22784745	22784746	TG	-	Deletion	.	242.85	0|0	0|0	1|1	0|0	4|0	7|0	0|6	4|0	-	-	-	intergenic	Bhi02M000845(dist=1744),Bhi02M000846(dist=9911)	-	-	-	-	-	-	-	-	-	-	-
chr2	22785056	22785056	-	T	Insertion	.	420.86	0|0	0|0	0|1	0|1	19|0	17|0	4|7	11|5	-	-	-	intergenic	Bhi02M000845(dist=2055),Bhi02M000846(dist=9601)	-	-	-	-	-	-	-	-	-	-	-
chr2	22785185	22785185	-	G	Insertion	.	157.1	0|0	0|0	0|1	0|0	15|0	16|0	9|5	9|1	-	-	-	intergenic	Bhi02M000845(dist=2184),Bhi02M000846(dist=9472)	-	-	-	-	-	-	-	-	-	-	-
chr2	22786831	22786831	A	-	Deletion	.	436.86	0|0	0|0	0|1	0|1	14|0	13|0	2|8	3|6	-	-	-	intergenic	Bhi02M000845(dist=3830),Bhi02M000846(dist=7826)	-	-	-	-	-	-	-	-	-	-	-
chr2	22787023	22787023	-	C	Insertion	.	224.01	0|0	0|0	0|1	0|1	9|0	5|0	6|3	2|4	-	-	-	intergenic	Bhi02M000845(dist=4022),Bhi02M000846(dist=7634)	-	-	-	-	-	-	-	-	-	-	-
chr2	22788206	22788206	-	C	Insertion	.	462.86	0|0	0|0	0|1	0|1	28|0	23|0	12|14	17|4	-	-	-	intergenic	Bhi02M000845(dist=5205),Bhi02M000846(dist=6451)	-	-	-	-	-	-	-	-	-	-	-
chr2	22788794	22788794	-	AG	Insertion	.	720.86	0|0	0|0	0|1	0|1	32|0	30|0	10|11	21|7	-	-	-	intergenic	Bhi02M000845(dist=5793),Bhi02M000846(dist=5863)	-	-	-	-	-	-	-	-	-	-	-
chr2	22793206	22793206	A	-	Deletion	.	236.86	0|0	0|0	0|1	0|1	19|0	15|0	3|6	6|4	-	-	-	intergenic	Bhi02M000845(dist=10205),Bhi02M000846(dist=1451)	-	-	-	-	-	-	-	-	-	-	-
chr2	22794207	22794207	-	AATAAAAAAACAAAAGAACACT	Insertion	.	3071	0|0	0|0	0|1	0|1	5|0	20|0	2|11	8|3	-	-	-	downstream	Bhi02M000846	-	-	--	PREDICTED: chaperone protein dnaJ 49-like [Cucumis melo]	Genetic Information Processing	Folding, sorting and degradation	ko04141//Protein processing in endoplasmic reticulum	K09518	-	-	-
chr2	22795940	22795940	-	CG	Insertion	.	686.86	0|0	0|0	0|1	0|1	22|0	19|0	4|11	15|4	-	-	-	upstream	Bhi02M000846,Bhi02M000847	-	-	-	-	-	-	-	-	-	-	-
chr2	22796023	22796023	T	-	Deletion	.	296.86	0|0	0|0	0|1	0|1	16|0	20|0	3|8	13|6	-	-	-	upstream	Bhi02M000846,Bhi02M000847	-	-	-	-	-	-	-	-	-	-	-
chr2	22796096	22796097	TA	-	Deletion	.	738.87	0|0	0|0	0|1	0|1	9|0	20|0	8|10	11|6	-	-	-	upstream	Bhi02M000846,Bhi02M000847	-	-	-	-	-	-	-	-	-	-	-
chr2	22796160	22796160	T	-	Deletion	.	366.87	0|0	0|0	0|1	0|1	9|0	13|0	4|9	10|3	-	-	-	upstream	Bhi02M000846,Bhi02M000847	-	-	-	-	-	-	-	-	-	-	-
chr2	22798001	22798002	AT	-	Deletion	.	464.86	0|0	0|0	0|1	0|1	13|0	21|0	6|7	7|6	-	-	-	intergenic	Bhi02M000847(dist=2411),Bhi02M000848(dist=39232)	-	-	-	-	-	-	-	-	-	-	-
chr2	22798508	22798508	-	A	Insertion	.	206.86	0|0	0|0	0|1	0|1	19|0	12|0	5|7	15|3	-	-	-	intergenic	Bhi02M000847(dist=2918),Bhi02M000848(dist=38726)	-	-	-	-	-	-	-	-	-	-	-
chr2	22799097	22799097	-	T	Insertion	.	721.86	0|0	0|0	0|1	0|1	21|0	14|0	13|11	15|9	-	-	-	intergenic	Bhi02M000847(dist=3507),Bhi02M000848(dist=38137)	-	-	-	-	-	-	-	-	-	-	-
chr2	22800258	22800261	AAAA	-	Deletion	.	767.86	0|0	0|0	0|1	0|1	17|0	21|0	8|9	10|6	-	-	-	intergenic	Bhi02M000847(dist=4668),Bhi02M000848(dist=36973)	-	-	-	-	-	-	-	-	-	-	-
chr2	22802641	22802641	-	T	Insertion	.	372.86	0|0	0|0	0|1	0|1	16|0	17|0	8|8	11|4	-	-	-	intergenic	Bhi02M000847(dist=7051),Bhi02M000848(dist=34593)	-	-	-	-	-	-	-	-	-	-	-
chr2	22803262	22803262	T	-	Deletion	.	579.86	0|0	0|0	0|1	0|1	22|0	23|0	9|14	17|8	-	-	-	intergenic	Bhi02M000847(dist=7672),Bhi02M000848(dist=33972)	-	-	-	-	-	-	-	-	-	-	-
chr2	22803516	22803516	G	-	Deletion	.	724.86	0|0	0|0	0|1	0|1	14|0	20|0	3|13	10|6	-	-	-	intergenic	Bhi02M000847(dist=7926),Bhi02M000848(dist=33718)	-	-	-	-	-	-	-	-	-	-	-
chr2	22803605	22803605	T	-	Deletion	.	342.86	0|0	0|0	0|1	0|1	15|0	27|0	5|9	12|3	-	-	-	intergenic	Bhi02M000847(dist=8015),Bhi02M000848(dist=33629)	-	-	-	-	-	-	-	-	-	-	-
chr2	22803795	22803795	-	T	Insertion	.	134.86	0|0	0|0	0|1	0|1	15|0	21|0	3|5	3|2	-	-	-	intergenic	Bhi02M000847(dist=8205),Bhi02M000848(dist=33439)	-	-	-	-	-	-	-	-	-	-	-
chr2	22804028	22804028	-	G	Insertion	.	391.86	0|0	0|0	0|1	0|1	20|0	17|0	6|8	4|3	-	-	-	intergenic	Bhi02M000847(dist=8438),Bhi02M000848(dist=33206)	-	-	-	-	-	-	-	-	-	-	-
chr2	22804159	22804164	ACTCCT	-	Deletion	.	1034.86	0|0	0|0	0|1	0|1	19|0	11|0	4|10	2|4	-	-	-	intergenic	Bhi02M000847(dist=8569),Bhi02M000848(dist=33070)	-	-	-	-	-	-	-	-	-	-	-
chr2	22805626	22805626	-	AA	Insertion	.	151.88	0|0	0|0	0|1	0|1	8|0	10|0	4|4	2|2	-	-	-	intergenic	Bhi02M000847(dist=10036),Bhi02M000848(dist=31608)	-	-	-	-	-	-	-	-	-	-	-
chr2	22810924	22810924	-	CT	Insertion	.	1228.86	0|0	0|0	0|1	0|1	24|0	23|0	11|17	19|9	-	-	-	intergenic	Bhi02M000847(dist=15334),Bhi02M000848(dist=26310)	-	-	-	-	-	-	-	-	-	-	-
chr2	22812134	22812134	-	CC	Insertion	.	257.86	0|0	0|0	0|1	0|1	16|0	17|0	2|4	2|4	-	-	-	intergenic	Bhi02M000847(dist=16544),Bhi02M000848(dist=25100)	-	-	-	-	-	-	-	-	-	-	-
chr2	22813284	22813284	-	A	Insertion	.	639.86	0|0	0|0	0|1	0|1	25|0	27|0	5|14	10|6	-	-	-	intergenic	Bhi02M000847(dist=17694),Bhi02M000848(dist=23950)	-	-	-	-	-	-	-	-	-	-	-
chr2	22815682	22815682	-	A	Insertion	.	289.9	0|0	0|0	0|1	0|1	8|0	8|0	5|8	8|4	-	-	-	intergenic	Bhi02M000847(dist=20092),Bhi02M000848(dist=21552)	-	-	-	-	-	-	-	-	-	-	-
chr2	22815952	22815963	CAATTGTTTACA	-	Deletion	.	2468.86	0|0	0|0	0|1	0|1	31|0	25|0	9|12	11|6	-	-	-	intergenic	Bhi02M000847(dist=20362),Bhi02M000848(dist=21271)	-	-	-	-	-	-	-	-	-	-	-
chr2	22819652	22819652	-	ATTATCTGTTGAGTTAA	Insertion	.	2425.86	0|0	0|0	0|1	0|1	28|0	22|0	5|9	9|5	-	-	-	intergenic	Bhi02M000847(dist=24062),Bhi02M000848(dist=17582)	-	-	-	-	-	-	-	-	-	-	-
chr2	22821911	22821911	-	TC	Insertion	.	471.86	0|0	0|0	0|1	0|1	22|0	22|0	7|8	12|4	-	-	-	intergenic	Bhi02M000847(dist=26321),Bhi02M000848(dist=15323)	-	-	-	-	-	-	-	-	-	-	-
chr2	22822099	22822099	T	-	Deletion	.	109.29	0|0	0|0	0|1	0|0	20|0	17|0	9|5	16|0	-	-	-	intergenic	Bhi02M000847(dist=26509),Bhi02M000848(dist=15135)	-	-	-	-	-	-	-	-	-	-	-
chr2	22822208	22822208	C	-	Deletion	.	178.86	0|0	0|0	0|1	0|1	24|0	24|0	8|5	15|4	-	-	-	intergenic	Bhi02M000847(dist=26618),Bhi02M000848(dist=15026)	-	-	-	-	-	-	-	-	-	-	-
chr2	22822658	22822658	A	-	Deletion	.	462.86	0|0	0|0	0|1	0|1	17|0	27|1	7|16	10|4	-	-	-	intergenic	Bhi02M000847(dist=27068),Bhi02M000848(dist=14576)	-	-	-	-	-	-	-	-	-	-	-
chr2	22823797	22823801	TGCAA	-	Deletion	.	1672.86	0|0	0|0	0|1	0|1	25|0	25|0	15|19	19|8	-	-	-	intergenic	Bhi02M000847(dist=28207),Bhi02M000848(dist=13433)	-	-	-	-	-	-	-	-	-	-	-
chr2	22824968	22824968	-	TTC	Insertion	.	771.86	0|0	0|0	0|1	0|1	26|0	16|0	6|10	17|7	-	-	-	intergenic	Bhi02M000847(dist=29378),Bhi02M000848(dist=12266)	-	-	-	-	-	-	-	-	-	-	-
chr2	22827118	22827118	C	-	Deletion	.	512.86	0|0	0|0	0|1	0|1	19|0	24|0	2|7	8|7	-	-	-	intergenic	Bhi02M000847(dist=31528),Bhi02M000848(dist=10116)	-	-	-	-	-	-	-	-	-	-	-
chr2	22829138	22829150	GATGAATACAATT	-	Deletion	.	1236.86	0|0	0|0	0|1	0|1	24|0	19|0	8|7	14|2	-	-	-	intergenic	Bhi02M000847(dist=33548),Bhi02M000848(dist=8084)	-	-	-	-	-	-	-	-	-	-	-
chr2	22829437	22829437	-	T	Insertion	.	520.86	0|0	0|0	0|1	0|1	30|0	30|0	8|10	14|6	-	-	-	intergenic	Bhi02M000847(dist=33847),Bhi02M000848(dist=7797)	-	-	-	-	-	-	-	-	-	-	-
chr2	22829688	22829688	G	-	Deletion	.	446.86	0|0	0|0	0|1	0|1	30|0	37|0	4|13	16|5	-	-	-	intergenic	Bhi02M000847(dist=34098),Bhi02M000848(dist=7546)	-	-	-	-	-	-	-	-	-	-	-
chr2	22830176	22830176	-	T	Insertion	.	196.86	0|0	0|0	0|1	0|1	22|0	17|0	5|5	13|5	-	-	-	intergenic	Bhi02M000847(dist=34586),Bhi02M000848(dist=7058)	-	-	-	-	-	-	-	-	-	-	-
chr2	22830238	22830238	-	T	Insertion	.	426.86	0|0	0|0	0|1	0|1	21|0	13|0	6|8	8|5	-	-	-	intergenic	Bhi02M000847(dist=34648),Bhi02M000848(dist=6996)	-	-	-	-	-	-	-	-	-	-	-
chr2	22830398	22830398	-	A	Insertion	.	163.16	0|0	0|0	0|1	0|0	18|0	14|0	3|6	9|1	-	-	-	intergenic	Bhi02M000847(dist=34808),Bhi02M000848(dist=6836)	-	-	-	-	-	-	-	-	-	-	-
chr2	22830648	22830651	CAAA	-	Deletion	.	339.9	0|0	0|0	0|1	0|1	9|0	7|0	3|8	6|2	-	-	-	intergenic	Bhi02M000847(dist=35058),Bhi02M000848(dist=6583)	-	-	-	-	-	-	-	-	-	-	-
chr2	22830816	22830816	-	A	Insertion	.	144.88	0|0	0|0	1|1	0|1	12|0	14|0	1|4	5|3	-	-	-	intergenic	Bhi02M000847(dist=35226),Bhi02M000848(dist=6418)	-	-	-	-	-	-	-	-	-	-	-
chr2	22830866	22830866	-	A	Insertion	.	134.86	0|0	0|0	0|1	0|1	15|0	11|0	4|3	2|4	-	-	-	intergenic	Bhi02M000847(dist=35276),Bhi02M000848(dist=6368)	-	-	-	-	-	-	-	-	-	-	-
chr2	22830943	22830944	AG	-	Deletion	.	701.86	0|0	0|0	0|1	0|1	20|0	16|0	6|10	6|8	-	-	-	intergenic	Bhi02M000847(dist=35353),Bhi02M000848(dist=6290)	-	-	-	-	-	-	-	-	-	-	-
chr2	22831253	22831253	-	G	Insertion	.	2678.31	1|1	1|1	1|1	1|1	0|24	0|14	0|13	0|13	-	-	-	intergenic	Bhi02M000847(dist=35663),Bhi02M000848(dist=5981)	-	-	-	-	-	-	-	-	-	-	-
chr2	22831296	22831296	-	T	Insertion	.	1999.77	1|1	1|1	0|1	1|1	0|20	0|13	3|4	1|9	-	-	-	intergenic	Bhi02M000847(dist=35706),Bhi02M000848(dist=5938)	-	-	-	-	-	-	-	-	-	-	-
chr2	22831315	22831315	-	TTT	Insertion	.	767.09	1|1	1|1	1|1	1|1	0|7	0|10	1|2	0|9	-	-	-	intergenic	Bhi02M000847(dist=35725),Bhi02M000848(dist=5919)	-	-	-	-	-	-	-	-	-	-	-
chr2	22832430	22832430	G	-	Deletion	.	404.86	0|0	0|0	0|1	0|1	15|0	24|0	8|11	12|3	-	-	-	intergenic	Bhi02M000847(dist=36840),Bhi02M000848(dist=4804)	-	-	-	-	-	-	-	-	-	-	-
chr2	22835852	22835852	C	T	SNP	.	1379.92	0|0	1|1	0|1	0|1	25|0	0|25	12|6	3|9	0.3333	0.75	0.4167	intergenic	Bhi02M000847(dist=40262),Bhi02M000848(dist=1382)	-	-	-	-	-	-	-	-	-	-	-
chr2	22835943	22835945	AGC	-	Deletion	.	515.86	0|0	0|0	0|1	0|1	14|0	24|0	7|8	7|3	-	-	-	intergenic	Bhi02M000847(dist=40353),Bhi02M000848(dist=1289)	-	-	-	-	-	-	-	-	-	-	-
chr2	22836540	22836540	-	TTT	Insertion	.	206.87	0|0	0|0	1|1	0|1	11|0	12|0	1|2	4|4	-	-	-	upstream	Bhi02M000848	-	-	NUDT19	PREDICTED: nudix hydrolase 19, chloroplastic-like [Cucumis melo]	Metabolism;Cellular Processes	Metabolism of cofactors and vitamins;Global and overview maps;Transport and catabolism	ko01100//tMetabolic pathways;ko04146//Peroxisome;ko00760//Nicotinate and nicotinamide metabolism	K03426	-	-	-
chr2	22836967	22836969	AAG	-	Deletion	.	424.86	0|0	0|0	0|1	0|1	12|0	19|0	5|7	3|2	-	-	-	upstream	Bhi02M000848	-	-	NUDT19	PREDICTED: nudix hydrolase 19, chloroplastic-like [Cucumis melo]	Metabolism;Cellular Processes	Metabolism of cofactors and vitamins;Global and overview maps;Transport and catabolism	ko01100//tMetabolic pathways;ko04146//Peroxisome;ko00760//Nicotinate and nicotinamide metabolism	K03426	-	-	-
chr2	22838238	22838238	-	T	Insertion	.	391.86	0|0	0|0	0|1	0|1	25|0	26|0	3|9	15|6	-	-	-	intronic	Bhi02M000848	-	-	NUDT19	PREDICTED: nudix hydrolase 19, chloroplastic-like [Cucumis melo]	Metabolism;Cellular Processes	Metabolism of cofactors and vitamins;Global and overview maps;Transport and catabolism	ko01100//tMetabolic pathways;ko04146//Peroxisome;ko00760//Nicotinate and nicotinamide metabolism	K03426	-	-	-
chr2	22840883	22840883	-	TCTCACAAA	Insertion	.	1788.86	0|0	0|0	0|1	0|1	21|0	27|0	12|8	11|8	-	-	-	UTR3	Bhi02M000848(Bhi02M000848:c.*542_*543insTCTCACAAA)	-	-	-	-	-	-	-	-	-	-	-
chr2	22843178	22843178	T	-	Deletion	.	600.86	0|0	0|0	0|1	0|1	18|0	16|0	6|11	10|8	-	-	-	UTR5	Bhi02M000849(Bhi02M000849:c.-493delA)	-	-	-	-	-	-	-	-	-	-	-
chr2	22843492	22843492	-	T	Insertion	.	381.86	0|0	0|0	0|1	0|1	13|0	24|0	6|9	6|4	-	-	-	upstream	Bhi02M000849	-	-	--	Amino-acid racemase isoform 2 [Theobroma cacao]	-	-	-	-	-	-	-
chr2	22843880	22843880	-	ATAA	Insertion	.	607.86	0|0	0|0	0|1	0|1	18|0	25|0	7|6	13|5	-	-	-	upstream	Bhi02M000849	-	-	--	Amino-acid racemase isoform 2 [Theobroma cacao]	-	-	-	-	-	-	-
chr2	22843898	22843901	GGGG	-	Deletion	.	620.86	0|0	0|0	0|1	0|1	20|0	23|0	5|5	15|5	-	-	-	upstream	Bhi02M000849	-	-	--	Amino-acid racemase isoform 2 [Theobroma cacao]	-	-	-	-	-	-	-
chr2	22843963	22843963	-	AT	Insertion	.	668.86	0|0	0|0	0|1	0|1	19|0	20|0	5|10	12|6	-	-	-	upstream	Bhi02M000849	-	-	--	Amino-acid racemase isoform 2 [Theobroma cacao]	-	-	-	-	-	-	-
chr2	22845805	22845805	C	-	Deletion	.	820.86	0|0	0|0	0|1	0|1	24|0	31|0	9|12	14|10	-	-	-	intergenic	Bhi02M000849(dist=2400),Bhi02M000850(dist=14621)	-	-	-	-	-	-	-	-	-	-	-
chr2	22846999	22846999	-	CAATTGT	Insertion	.	1762.86	0|0	0|0	0|1	0|1	16|0	26|0	11|10	14|9	-	-	-	intergenic	Bhi02M000849(dist=3594),Bhi02M000850(dist=13427)	-	-	-	-	-	-	-	-	-	-	-
chr2	22847745	22847745	-	T	Insertion	.	147.86	0|0	0|0	0|1	0|1	15|0	21|0	7|5	7|4	-	-	-	intergenic	Bhi02M000849(dist=4340),Bhi02M000850(dist=12681)	-	-	-	-	-	-	-	-	-	-	-
chr2	22849594	22849596	GTA	-	Deletion	.	583.86	0|0	0|0	0|1	0|1	21|0	29|0	7|10	18|4	-	-	-	intergenic	Bhi02M000849(dist=6189),Bhi02M000850(dist=10830)	-	-	-	-	-	-	-	-	-	-	-
chr2	22852845	22852845	-	TC	Insertion	.	253.86	0|0	0|0	0|1	0|1	31|0	29|0	5|5	13|3	-	-	-	intergenic	Bhi02M000849(dist=9440),Bhi02M000850(dist=7581)	-	-	-	-	-	-	-	-	-	-	-
chr2	22853398	22853398	-	C	Insertion	.	252.77	0|0	0|0	0|1	0|0	19|0	18|0	4|8	11|1	-	-	-	intergenic	Bhi02M000849(dist=9993),Bhi02M000850(dist=7028)	-	-	-	-	-	-	-	-	-	-	-
chr2	22853414	22853414	-	GGGTTGGGTT	Insertion	.	873.86	0|0	0|0	0|1	0|0	19|0	16|0	4|7	10|1	-	-	-	intergenic	Bhi02M000849(dist=10009),Bhi02M000850(dist=7012)	-	-	-	-	-	-	-	-	-	-	-
chr2	22854271	22854271	-	T	Insertion	.	313.3	0|0	0|0	0|1	0|0	13|0	9|0	3|13	14|0	-	-	-	intergenic	Bhi02M000849(dist=10866),Bhi02M000850(dist=6155)	-	-	-	-	-	-	-	-	-	-	-
chr2	22856743	22856743	A	-	Deletion	.	1189.86	0|0	0|0	0|1	0|1	28|0	29|0	7|30	17|7	-	-	-	intergenic	Bhi02M000849(dist=13338),Bhi02M000850(dist=3683)	-	-	-	-	-	-	-	-	-	-	-
chr2	22857454	22857454	-	A	Insertion	.	459.86	0|0	0|0	0|1	0|1	30|0	28|0	6|12	11|5	-	-	-	intergenic	Bhi02M000849(dist=14049),Bhi02M000850(dist=2972)	-	-	-	-	-	-	-	-	-	-	-
chr2	22860275	22860275	-	GTATAGACATATGCAA	Insertion	.	1702.86	0|0	0|0	0|1	0|1	22|0	19|0	5|3	16|7	-	-	-	upstream	Bhi02M000850	-	-	--	-	-	-	-	-	-	-	-
chr2	22861254	22861254	A	-	Deletion	.	123.86	0|0	0|0	0|1	0|1	23|0	20|0	6|5	16|3	-	-	-	downstream	Bhi02M000850	-	-	--	-	-	-	-	-	-	-	-
chr2	22863196	22863196	-	GGGAATGTCATATTATATATTT	Insertion	.	3348.86	0|0	0|0	0|1	0|1	19|0	16|0	12|8	11|6	-	-	-	intergenic	Bhi02M000850(dist=2450),Bhi02M000851(dist=22890)	-	-	-	-	-	-	-	-	-	-	-
chr2	22863893	22863893	-	TAAAGGATCTCGCTAGCAT	Insertion	.	1964.86	0|0	0|0	0|1	0|1	25|0	26|0	7|10	15|3	-	-	-	intergenic	Bhi02M000850(dist=3147),Bhi02M000851(dist=22193)	-	-	-	-	-	-	-	-	-	-	-
chr2	22864046	22864046	C	T	SNP	.	1526.92	1|1	0|0	0|1	0|1	0|23	23|0	6|11	9|9	0.3529	0.5	0.1471	intergenic	Bhi02M000850(dist=3300),Bhi02M000851(dist=22040)	-	-	-	-	-	-	-	-	-	-	-
chr2	22865207	22865207	-	CC	Insertion	.	371.01	1|1	.|.	.|.	.|.	0|5	.|.	.|.	.|.	-	-	-	intergenic	Bhi02M000850(dist=4461),Bhi02M000851(dist=20879)	-	-	-	-	-	-	-	-	-	-	-
chr2	22865244	22865244	-	C	Insertion	.	715.65	1|1	1|1	1|1	.|.	0|6	0|6	0|5	.|.	-	-	-	intergenic	Bhi02M000850(dist=4498),Bhi02M000851(dist=20842)	-	-	-	-	-	-	-	-	-	-	-
chr2	22865289	22865289	-	C	Insertion	.	941.5	1|1	1|1	1|1	1|1	0|8	0|7	0|5	0|3	-	-	-	intergenic	Bhi02M000850(dist=4543),Bhi02M000851(dist=20797)	-	-	-	-	-	-	-	-	-	-	-
chr2	22865313	22865313	-	CA	Insertion	.	1223.42	1|1	1|1	1|1	1|1	0|6	0|7	0|6	0|4	-	-	-	intergenic	Bhi02M000850(dist=4567),Bhi02M000851(dist=20773)	-	-	-	-	-	-	-	-	-	-	-
chr2	22865330	22865330	A	-	Deletion	.	1055.44	1|1	1|1	1|1	1|1	0|5	0|9	0|6	0|4	-	-	-	intergenic	Bhi02M000850(dist=4584),Bhi02M000851(dist=20756)	-	-	-	-	-	-	-	-	-	-	-
chr2	22865372	22865372	-	C	Insertion	.	653.56	1|1	1|1	1|1	1|1	0|4	0|5	0|4	0|4	-	-	-	intergenic	Bhi02M000850(dist=4626),Bhi02M000851(dist=20714)	-	-	-	-	-	-	-	-	-	-	-
chr2	22865393	22865393	G	-	Deletion	.	511.14	1|1	1|1	.|.	1|1	0|3	0|4	.|.	0|4	-	-	-	intergenic	Bhi02M000850(dist=4647),Bhi02M000851(dist=20693)	-	-	-	-	-	-	-	-	-	-	-
chr2	22870748	22870748	-	AACACTTTGAATACAGACT	Insertion	.	5647.86	0|0	0|0	0|1	0|1	20|0	25|0	3|19	9|9	-	-	-	intergenic	Bhi02M000850(dist=10002),Bhi02M000851(dist=15338)	-	-	-	-	-	-	-	-	-	-	-
chr2	22870852	22870852	C	-	Deletion	.	1015.86	0|0	0|0	0|1	0|1	24|0	33|0	5|17	10|11	-	-	-	intergenic	Bhi02M000850(dist=10106),Bhi02M000851(dist=15234)	-	-	-	-	-	-	-	-	-	-	-
chr2	22872239	22872247	TATAGTTAA	-	Deletion	.	1638.11	0|0	0|0	1|1	0|1	33|0	28|0	0|6	15|8	-	-	-	intergenic	Bhi02M000850(dist=11493),Bhi02M000851(dist=13839)	-	-	-	-	-	-	-	-	-	-	-
chr2	22874592	22874592	-	A	Insertion	.	211.86	0|0	0|0	0|1	0|1	26|0	12|0	2|7	6|2	-	-	-	intergenic	Bhi02M000850(dist=13846),Bhi02M000851(dist=11494)	-	-	-	-	-	-	-	-	-	-	-
chr2	22875543	22875543	-	T	Insertion	.	398.86	0|0	0|0	0|1	0|1	19|0	20|0	7|5	20|9	-	-	-	intergenic	Bhi02M000850(dist=14797),Bhi02M000851(dist=10543)	-	-	-	-	-	-	-	-	-	-	-
chr2	22876054	22876058	TAAAT	-	Deletion	.	1704.86	0|0	0|0	0|1	0|1	23|0	34|0	8|16	14|6	-	-	-	intergenic	Bhi02M000850(dist=15308),Bhi02M000851(dist=10028)	-	-	-	-	-	-	-	-	-	-	-
chr2	22876994	22876994	T	-	Deletion	.	596.86	0|0	0|0	0|1	0|1	16|0	31|0	8|8	15|10	-	-	-	intergenic	Bhi02M000850(dist=16248),Bhi02M000851(dist=9092)	-	-	-	-	-	-	-	-	-	-	-
chr2	22878838	22878838	-	A	Insertion	.	697.86	0|0	0|0	0|1	0|1	24|0	23|0	10|15	10|7	-	-	-	intergenic	Bhi02M000850(dist=18092),Bhi02M000851(dist=7248)	-	-	-	-	-	-	-	-	-	-	-
chr2	22882617	22882617	T	-	Deletion	.	304.03	0|0	0|0	1|1	0|1	22|0	21|0	1|7	10|5	-	-	-	intergenic	Bhi02M000850(dist=21871),Bhi02M000851(dist=3469)	-	-	-	-	-	-	-	-	-	-	-
chr2	22885608	22885608	-	T	Insertion	.	366.87	0|0	0|0	1|1	0|1	13|0	11|0	1|6	7|5	-	-	-	upstream	Bhi02M000851	-	-	Os04g0671800	PREDICTED: zinc finger CCCH domain-containing protein 34-like isoform X1 [Cucumis melo]	-	-	-	-	-	-	-
chr2	22885755	22885758	AAAA	-	Deletion	.	232.95	0|0	0|0	.|.	0|1	6|0	8|0	.|.	3|4	-	-	-	upstream	Bhi02M000851	-	-	Os04g0671800	PREDICTED: zinc finger CCCH domain-containing protein 34-like isoform X1 [Cucumis melo]	-	-	-	-	-	-	-
chr2	22886117	22886117	-	A	Insertion	.	102.31	0|0	0|0	0|1	0|0	10|0	15|0	4|5	7|0	-	-	-	UTR5	Bhi02M000851(Bhi02M000851:c.-195_-194insA)	-	-	-	-	-	-	-	-	-	-	-
chr2	22886267	22886267	-	TCTTCTTCTTCTTCTTCT	Insertion	.	1659.88	0|0	0|0	0|1	0|0	15|0	8|0	7|8	11|1	-	-	-	UTR5	Bhi02M000851(Bhi02M000851:c.-45_-44insTCTTCTTCTTCTTCTTCT)	-	-	-	-	-	-	-	-	-	-	-
chr2	22888334	22888334	A	T	SNP	.	1575.92	1|1	0|0	0|1	0|1	0|26	27|0	7|13	12|5	0.35	0.7059	0.3559	exonic	Bhi02M000851	nonsynonymous SNV	Bhi02M000851:Bhi02M000851:exon3:c.A809T:p.Q270L,	Os04g0671800	PREDICTED: zinc finger CCCH domain-containing protein 34-like isoform X1 [Cucumis melo]	-	-	-	-	-	-	-
chr2	22890664	22890671	CATTTTGA	-	Deletion	.	886.91	0|0	0|0	0|1	0|1	7|0	8|0	2|10	8|2	-	-	-	intergenic	Bhi02M000851(dist=1030),Bhi02M000852(dist=3261)	-	-	-	-	-	-	-	-	-	-	-
chr2	22890764	22890764	-	G	Insertion	.	348.66	0|0	0|0	0|1	0|1	3|0	4|0	3|6	8|4	-	-	-	intergenic	Bhi02M000851(dist=1130),Bhi02M000852(dist=3168)	-	-	-	-	-	-	-	-	-	-	-
chr2	22891141	22891141	A	-	Deletion	.	417.86	0|0	0|0	0|1	0|1	22|0	17|0	8|6	9|7	-	-	-	intergenic	Bhi02M000851(dist=1507),Bhi02M000852(dist=2791)	-	-	-	-	-	-	-	-	-	-	-
chr2	22891700	22891700	G	-	Deletion	.	281.86	0|0	0|0	0|1	0|1	17|0	25|0	11|6	11|6	-	-	-	intergenic	Bhi02M000851(dist=2066),Bhi02M000852(dist=2232)	-	-	-	-	-	-	-	-	-	-	-
chr2	22894079	22894079	T	-	Deletion	.	3626.31	1|1	1|1	1|1	1|1	0|26	0|24	0|24	0|16	-	-	-	exonic	Bhi02M000852	frameshift deletion	Bhi02M000852:Bhi02M000852:exon1:c.148delT:p.F50fs,	--	PREDICTED: uncharacterized protein At1g15400 [Cucumis melo]	-	-	-	-	-	-	-
chr2	22894088	22894088	T	-	Deletion	.	3450.31	1|1	1|1	1|1	1|1	0|25	0|22	0|24	0|15	-	-	-	exonic	Bhi02M000852	frameshift deletion	Bhi02M000852:Bhi02M000852:exon1:c.157delT:p.F53fs,	--	PREDICTED: uncharacterized protein At1g15400 [Cucumis melo]	-	-	-	-	-	-	-
chr2	22894117	22894117	-	C	Insertion	.	3502.31	1|1	1|1	1|1	1|1	0|27	0|27	0|20	0|13	-	-	-	exonic	Bhi02M000852	frameshift insertion	Bhi02M000852:Bhi02M000852:exon1:c.187dupC:p.P62fs,	--	PREDICTED: uncharacterized protein At1g15400 [Cucumis melo]	-	-	-	-	-	-	-
chr2	22894240	22894240	-	C	Insertion	.	3120.31	1|1	1|1	1|1	1|1	0|20	0|22	0|18	0|20	-	-	-	downstream	Bhi02M000852	-	-	--	PREDICTED: uncharacterized protein At1g15400 [Cucumis melo]	-	-	-	-	-	-	-
chr2	22894249	22894249	-	G	Insertion	.	3093.31	1|1	1|1	1|1	1|1	0|17	0|21	0|19	0|20	-	-	-	downstream	Bhi02M000852	-	-	--	PREDICTED: uncharacterized protein At1g15400 [Cucumis melo]	-	-	-	-	-	-	-
chr2	22894323	22894323	-	C	Insertion	.	1695.35	1|1	1|1	1|1	1|1	0|12	0|13	0|11	0|5	-	-	-	downstream	Bhi02M000852	-	-	--	PREDICTED: uncharacterized protein At1g15400 [Cucumis melo]	-	-	-	-	-	-	-
chr2	22894340	22894340	T	-	Deletion	.	53.96	0|0	0|1	0|1	0|0	9|1	2|3	2|5	6|1	-	-	-	downstream	Bhi02M000852	-	-	--	PREDICTED: uncharacterized protein At1g15400 [Cucumis melo]	-	-	-	-	-	-	-
chr2	22901445	22901445	-	GGG	Insertion	.	223.57	1|1	1|1	.|.	.|.	0|5	0|2	.|.	.|.	-	-	-	intergenic	Bhi02M000852(dist=7322),Bhi02M000853(dist=37174)	-	-	-	-	-	-	-	-	-	-	-
chr2	22933663	22933663	G	-	Deletion	.	464.28	1|1	1|1	1|1	.|.	0|5	0|3	0|3	.|.	-	-	-	intergenic	Bhi02M000852(dist=39540),Bhi02M000853(dist=4956)	-	-	-	-	-	-	-	-	-	-	-
chr2	22933682	22933682	A	-	Deletion	.	470.19	1|1	1|1	1|1	.|.	0|5	0|4	0|3	.|.	-	-	-	intergenic	Bhi02M000852(dist=39559),Bhi02M000853(dist=4937)	-	-	-	-	-	-	-	-	-	-	-
chr2	22933735	22933735	-	A	Insertion	.	478.29	1|1	1|1	1|1	.|.	0|5	0|6	0|2	.|.	-	-	-	intergenic	Bhi02M000852(dist=39612),Bhi02M000853(dist=4884)	-	-	-	-	-	-	-	-	-	-	-
chr2	22933777	22933777	C	-	Deletion	.	1145.61	1|1	1|1	1|1	.|.	0|14	0|7	0|6	.|.	-	-	-	intergenic	Bhi02M000852(dist=39654),Bhi02M000853(dist=4842)	-	-	-	-	-	-	-	-	-	-	-
chr2	22933814	22933814	-	A	Insertion	.	1107.42	1|1	1|1	1|1	1|1	0|13	0|6	0|6	0|4	-	-	-	intergenic	Bhi02M000852(dist=39691),Bhi02M000853(dist=4805)	-	-	-	-	-	-	-	-	-	-	-
chr2	22933859	22933859	A	-	Deletion	.	1535.34	1|1	1|1	1|1	1|1	0|16	0|8	0|6	0|7	-	-	-	intergenic	Bhi02M000852(dist=39736),Bhi02M000853(dist=4760)	-	-	-	-	-	-	-	-	-	-	-
chr2	22933908	22933908	-	G	Insertion	.	1691.45	1|1	1|1	1|1	1|1	0|17	0|9	0|3	0|9	-	-	-	intergenic	Bhi02M000852(dist=39785),Bhi02M000853(dist=4711)	-	-	-	-	-	-	-	-	-	-	-
chr2	22934029	22934029	-	G	Insertion	.	1704.32	1|1	1|1	1|1	1|1	0|15	0|10	0|9	0|8	-	-	-	intergenic	Bhi02M000852(dist=39906),Bhi02M000853(dist=4590)	-	-	-	-	-	-	-	-	-	-	-
chr2	22934059	22934059	C	-	Deletion	.	979.42	1|1	1|1	1|1	1|1	0|7	0|7	0|6	0|4	-	-	-	intergenic	Bhi02M000852(dist=39936),Bhi02M000853(dist=4560)	-	-	-	-	-	-	-	-	-	-	-
chr2	22934194	22934194	-	G	Insertion	.	2596.31	1|1	1|1	1|1	1|1	0|22	0|14	0|13	0|13	-	-	-	intergenic	Bhi02M000852(dist=40071),Bhi02M000853(dist=4425)	-	-	-	-	-	-	-	-	-	-	-
chr2	22934276	22934276	T	-	Deletion	.	3148.31	1|1	1|1	1|1	1|1	0|23	0|18	0|14	0|20	-	-	-	intergenic	Bhi02M000852(dist=40153),Bhi02M000853(dist=4343)	-	-	-	-	-	-	-	-	-	-	-
chr2	22934282	22934282	A	-	Deletion	.	2719.31	1|1	1|1	1|1	1|1	0|22	0|18	0|12	0|20	-	-	-	intergenic	Bhi02M000852(dist=40159),Bhi02M000853(dist=4337)	-	-	-	-	-	-	-	-	-	-	-
chr2	22934379	22934379	-	T	Insertion	.	1818.33	1|1	1|1	1|1	1|1	0|15	0|6	0|8	0|21	-	-	-	intergenic	Bhi02M000852(dist=40256),Bhi02M000853(dist=4240)	-	-	-	-	-	-	-	-	-	-	-
chr2	22934528	22934528	-	C	Insertion	.	2459.33	1|1	1|1	1|1	1|1	0|17	0|18	0|14	0|6	-	-	-	intergenic	Bhi02M000852(dist=40405),Bhi02M000853(dist=4091)	-	-	-	-	-	-	-	-	-	-	-
chr2	22934798	22934798	-	T	Insertion	.	2666.31	1|1	1|1	1|1	1|1	0|16	0|13	0|20	0|15	-	-	-	intergenic	Bhi02M000852(dist=40675),Bhi02M000853(dist=3821)	-	-	-	-	-	-	-	-	-	-	-
chr2	22934837	22934837	-	T	Insertion	.	1195.36	1|1	1|1	1|1	1|1	0|8	0|7	0|18	0|5	-	-	-	intergenic	Bhi02M000852(dist=40714),Bhi02M000853(dist=3782)	-	-	-	-	-	-	-	-	-	-	-
chr2	22938550	22938550	-	A	Insertion	.	260.28	1|1	0|0	0|0	0|0	0|10	10|0	4|0	5|0	-	-	-	downstream	Bhi02M000853	-	-	--	PREDICTED: metallothiol transferase FosB-like [Cucumis melo]	-	-	-	-	-	-	-
chr2	22938878	22938878	-	T	Insertion	.	262.86	0|0	1|1	1|1	1|1	11|0	1|10	0|2	1|3	-	-	-	UTR3	Bhi02M000853(Bhi02M000853:c.*466_*467insA)	-	-	-	-	-	-	-	-	-	-	-
chr2	22940237	22940237	T	-	Deletion	.	302.12	1|1	0|0	0|1	0|0	0|9	14|0	3|3	5|1	-	-	-	intronic	Bhi02M000853	-	-	--	PREDICTED: metallothiol transferase FosB-like [Cucumis melo]	-	-	-	-	-	-	-
chr2	22950803	22950803	-	A	Insertion	.	260.91	1|1	1|1	1|1	0|0	0|3	0|3	1|8	0|1	-	-	-	intergenic	Bhi02M000853(dist=9625),Bhi02M000854(dist=17217)	-	-	-	-	-	-	-	-	-	-	-
chr2	22950912	22950912	-	T	Insertion	.	136.59	.|.	.|.	0|0	1|1	.|.	.|.	0|1	0|3	-	-	-	intergenic	Bhi02M000853(dist=9734),Bhi02M000854(dist=17108)	-	-	-	-	-	-	-	-	-	-	-
chr2	22951972	22951972	C	-	Deletion	.	177.59	1|1	.|.	.|.	.|.	0|3	.|.	.|.	.|.	-	-	-	intergenic	Bhi02M000853(dist=10794),Bhi02M000854(dist=16048)	-	-	-	-	-	-	-	-	-	-	-
chr2	22955565	22955565	A	G	SNP	.	1586.92	1|1	0|0	0|1	0|1	0|28	32|0	8|13	10|6	0.381	0.625	0.244	intergenic	Bhi02M000853(dist=14387),Bhi02M000854(dist=12455)	-	-	-	-	-	-	-	-	-	-	-
chr2	22956265	22956265	A	-	Deletion	.	2554.31	1|1	1|1	1|1	1|1	0|17	0|18	0|15	0|11	-	-	-	intergenic	Bhi02M000853(dist=15087),Bhi02M000854(dist=11755)	-	-	-	-	-	-	-	-	-	-	-
chr2	22956494	22956494	T	-	Deletion	.	157.59	.|.	1|1	.|.	.|.	.|.	0|3	.|.	.|.	-	-	-	intergenic	Bhi02M000853(dist=15316),Bhi02M000854(dist=11526)	-	-	-	-	-	-	-	-	-	-	-
chr2	22956567	22956567	T	-	Deletion	.	350.41	1|1	.|.	.|.	1|1	0|4	.|.	.|.	0|4	-	-	-	intergenic	Bhi02M000853(dist=15389),Bhi02M000854(dist=11453)	-	-	-	-	-	-	-	-	-	-	-
chr2	22956623	22956624	AA	-	Deletion	.	450.41	1|1	.|.	.|.	1|1	0|4	.|.	.|.	0|4	-	-	-	intergenic	Bhi02M000853(dist=15445),Bhi02M000854(dist=11396)	-	-	-	-	-	-	-	-	-	-	-
chr2	22956643	22956643	T	-	Deletion	.	390.41	1|1	.|.	.|.	1|1	0|4	.|.	.|.	0|4	-	-	-	intergenic	Bhi02M000853(dist=15465),Bhi02M000854(dist=11377)	-	-	-	-	-	-	-	-	-	-	-
chr2	22957027	22957027	C	-	Deletion	.	1405.34	1|1	1|1	1|1	1|1	0|6	0|11	0|9	0|8	-	-	-	intergenic	Bhi02M000853(dist=15849),Bhi02M000854(dist=10993)	-	-	-	-	-	-	-	-	-	-	-
chr2	22957060	22957060	G	-	Deletion	.	1836.32	1|1	1|1	1|1	1|1	0|11	0|14	0|12	0|9	-	-	-	intergenic	Bhi02M000853(dist=15882),Bhi02M000854(dist=10960)	-	-	-	-	-	-	-	-	-	-	-
chr2	22957072	22957072	G	-	Deletion	.	2237.32	1|1	1|1	1|1	1|1	0|15	0|14	0|12	0|9	-	-	-	intergenic	Bhi02M000853(dist=15894),Bhi02M000854(dist=10948)	-	-	-	-	-	-	-	-	-	-	-
chr2	22957136	22957136	-	G	Insertion	.	2165.32	1|1	1|1	1|1	1|1	0|15	0|17	0|11	0|9	-	-	-	intergenic	Bhi02M000853(dist=15958),Bhi02M000854(dist=10884)	-	-	-	-	-	-	-	-	-	-	-
chr2	22957220	22957220	C	-	Deletion	.	2342.31	1|1	1|1	1|1	1|1	0|11	0|22	0|13	0|10	-	-	-	intergenic	Bhi02M000853(dist=16042),Bhi02M000854(dist=10800)	-	-	-	-	-	-	-	-	-	-	-
chr2	22957251	22957251	A	-	Deletion	.	2468.31	1|1	1|1	1|1	1|1	0|12	0|25	0|12	0|10	-	-	-	intergenic	Bhi02M000853(dist=16073),Bhi02M000854(dist=10769)	-	-	-	-	-	-	-	-	-	-	-
chr2	22957268	22957268	C	-	Deletion	.	2556.31	1|1	1|1	1|1	1|1	0|13	0|22	0|11	0|11	-	-	-	intergenic	Bhi02M000853(dist=16090),Bhi02M000854(dist=10752)	-	-	-	-	-	-	-	-	-	-	-
chr2	22957280	22957280	C	-	Deletion	.	2754.32	1|1	1|1	1|1	1|1	0|20	0|24	0|13	0|9	-	-	-	intergenic	Bhi02M000853(dist=16102),Bhi02M000854(dist=10740)	-	-	-	-	-	-	-	-	-	-	-
chr2	22959345	22959345	-	T	Insertion	.	402.86	0|1	0|0	0|1	0|1	18|4	19|0	17|6	12|4	-	-	-	intergenic	Bhi02M000853(dist=18167),Bhi02M000854(dist=8675)	-	-	-	-	-	-	-	-	-	-	-
chr2	22976939	22976939	G	-	Deletion	.	327.86	0|0	0|0	0|1	0|1	39|0	30|0	9|7	12|4	-	-	-	intergenic	Bhi02M000854(dist=7420),Bhi02M000855(dist=13402)	-	-	-	-	-	-	-	-	-	-	-
chr2	22985304	22985304	T	C	SNP	.	1478.92	1|1	0|0	0|1	0|1	0|24	20|0	11|13	12|6	0.4583	0.6667	0.2084	intergenic	Bhi02M000854(dist=15785),Bhi02M000855(dist=5037)	-	-	-	-	-	-	-	-	-	-	-
chr2	22987633	22987633	-	C	Insertion	.	575.7	1|1	1|1	1|1	1|1	0|5	0|3	0|3	0|4	-	-	-	intergenic	Bhi02M000854(dist=18114),Bhi02M000855(dist=2708)	-	-	-	-	-	-	-	-	-	-	-
chr2	22987674	22987674	-	T	Insertion	.	1011.47	1|1	1|1	1|1	1|1	0|9	0|4	0|4	0|6	-	-	-	intergenic	Bhi02M000854(dist=18155),Bhi02M000855(dist=2667)	-	-	-	-	-	-	-	-	-	-	-
chr2	22987813	22987813	-	A	Insertion	.	41717.31	1|1	1|1	1|1	1|1	0|245	0|248	0|247	0|245	-	-	-	intergenic	Bhi02M000854(dist=18294),Bhi02M000855(dist=2528)	-	-	-	-	-	-	-	-	-	-	-
chr2	22987856	22987857	TC	-	Deletion	.	49163.31	1|1	1|1	1|1	1|1	0|242	0|245	0|241	0|243	-	-	-	intergenic	Bhi02M000854(dist=18337),Bhi02M000855(dist=2484)	-	-	-	-	-	-	-	-	-	-	-
chr2	22987953	22987953	-	C	Insertion	.	2486.31	1|1	1|1	1|1	1|1	0|21	0|16	0|14	0|13	-	-	-	intergenic	Bhi02M000854(dist=18434),Bhi02M000855(dist=2388)	-	-	-	-	-	-	-	-	-	-	-
chr2	22987962	22987962	A	-	Deletion	.	3063.31	1|1	1|1	1|1	1|1	0|23	0|19	0|18	0|13	-	-	-	intergenic	Bhi02M000854(dist=18443),Bhi02M000855(dist=2379)	-	-	-	-	-	-	-	-	-	-	-
chr2	22988006	22988006	-	TC	Insertion	.	4285.31	1|1	1|1	1|1	1|1	0|29	0|18	0|18	0|21	-	-	-	intergenic	Bhi02M000854(dist=18487),Bhi02M000855(dist=2335)	-	-	-	-	-	-	-	-	-	-	-
chr2	22988043	22988043	T	-	Deletion	.	3739.31	1|1	1|1	1|1	1|1	0|28	0|22	0|19	0|20	-	-	-	intergenic	Bhi02M000854(dist=18524),Bhi02M000855(dist=2298)	-	-	-	-	-	-	-	-	-	-	-
chr2	22988056	22988056	-	G	Insertion	.	4186.31	1|1	1|1	1|1	1|1	0|31	0|24	0|18	0|20	-	-	-	intergenic	Bhi02M000854(dist=18537),Bhi02M000855(dist=2285)	-	-	-	-	-	-	-	-	-	-	-
chr2	22988073	22988073	-	A	Insertion	.	4459.31	1|1	1|1	1|1	1|1	0|32	0|27	0|18	0|22	-	-	-	intergenic	Bhi02M000854(dist=18554),Bhi02M000855(dist=2268)	-	-	-	-	-	-	-	-	-	-	-
chr2	22988083	22988083	A	-	Deletion	.	3828.31	1|1	1|1	1|1	1|1	0|28	0|29	0|16	0|22	-	-	-	intergenic	Bhi02M000854(dist=18564),Bhi02M000855(dist=2258)	-	-	-	-	-	-	-	-	-	-	-
chr2	22988158	22988158	-	G	Insertion	.	3909.31	1|1	1|1	1|1	1|1	0|31	0|30	0|18	0|14	-	-	-	intergenic	Bhi02M000854(dist=18639),Bhi02M000855(dist=2183)	-	-	-	-	-	-	-	-	-	-	-
chr2	22988176	22988176	-	C	Insertion	.	3295.31	1|1	1|1	1|1	1|1	0|31	0|26	0|19	0|13	-	-	-	intergenic	Bhi02M000854(dist=18657),Bhi02M000855(dist=2165)	-	-	-	-	-	-	-	-	-	-	-
chr2	22988367	22988367	-	G	Insertion	.	4067.31	1|1	1|1	1|1	1|1	0|28	0|23	0|34	0|16	-	-	-	intergenic	Bhi02M000854(dist=18848),Bhi02M000855(dist=1974)	-	-	-	-	-	-	-	-	-	-	-
chr2	22988381	22988381	T	-	Deletion	.	3962.31	1|1	1|1	1|1	1|1	0|28	0|25	0|33	0|18	-	-	-	intergenic	Bhi02M000854(dist=18862),Bhi02M000855(dist=1960)	-	-	-	-	-	-	-	-	-	-	-
chr2	22988423	22988423	-	G	Insertion	.	3899.31	1|1	1|1	1|1	1|1	0|24	0|24	0|28	0|21	-	-	-	intergenic	Bhi02M000854(dist=18904),Bhi02M000855(dist=1918)	-	-	-	-	-	-	-	-	-	-	-
chr2	22988440	22988440	-	A	Insertion	.	3595.31	1|1	1|1	1|1	1|1	0|22	0|20	0|20	0|18	-	-	-	intergenic	Bhi02M000854(dist=18921),Bhi02M000855(dist=1901)	-	-	-	-	-	-	-	-	-	-	-
chr2	22988524	22988524	-	C	Insertion	.	3141.31	1|1	1|1	1|1	1|1	0|19	0|19	0|14	0|23	-	-	-	intergenic	Bhi02M000854(dist=19005),Bhi02M000855(dist=1817)	-	-	-	-	-	-	-	-	-	-	-
chr2	22988550	22988550	-	C	Insertion	.	2962.31	1|1	1|1	1|1	1|1	0|20	0|24	0|11	0|25	-	-	-	intergenic	Bhi02M000854(dist=19031),Bhi02M000855(dist=1791)	-	-	-	-	-	-	-	-	-	-	-
chr2	22988559	22988559	-	C	Insertion	.	3342.31	1|1	1|1	1|1	1|1	0|22	0|24	0|11	0|26	-	-	-	intergenic	Bhi02M000854(dist=19040),Bhi02M000855(dist=1782)	-	-	-	-	-	-	-	-	-	-	-
chr2	22988582	22988582	A	-	Deletion	.	4374.31	1|1	1|1	1|1	1|1	0|27	0|26	0|16	0|28	-	-	-	intergenic	Bhi02M000854(dist=19063),Bhi02M000855(dist=1759)	-	-	-	-	-	-	-	-	-	-	-
chr2	22988687	22988687	-	G	Insertion	.	3901.31	1|1	1|1	1|1	1|1	0|35	0|23	0|19	0|23	-	-	-	intergenic	Bhi02M000854(dist=19168),Bhi02M000855(dist=1654)	-	-	-	-	-	-	-	-	-	-	-
chr2	22988731	22988731	T	-	Deletion	.	3993.31	1|1	1|1	1|1	1|1	0|34	0|28	0|17	0|20	-	-	-	intergenic	Bhi02M000854(dist=19212),Bhi02M000855(dist=1610)	-	-	-	-	-	-	-	-	-	-	-
chr2	22988739	22988739	T	-	Deletion	.	4144.31	1|1	1|1	1|1	1|1	0|32	0|30	0|18	0|23	-	-	-	intergenic	Bhi02M000854(dist=19220),Bhi02M000855(dist=1602)	-	-	-	-	-	-	-	-	-	-	-
chr2	22988787	22988787	-	A	Insertion	.	4924.31	1|1	1|1	1|1	1|1	0|33	0|31	0|22	0|31	-	-	-	intergenic	Bhi02M000854(dist=19268),Bhi02M000855(dist=1554)	-	-	-	-	-	-	-	-	-	-	-
chr2	22988797	22988797	T	-	Deletion	.	4965.31	1|1	1|1	1|1	1|1	0|34	0|29	0|23	0|32	-	-	-	intergenic	Bhi02M000854(dist=19278),Bhi02M000855(dist=1544)	-	-	-	-	-	-	-	-	-	-	-
chr2	22988848	22988848	-	C	Insertion	.	4987.31	1|1	1|1	1|1	1|1	0|33	0|29	0|24	0|36	-	-	-	intergenic	Bhi02M000854(dist=19329),Bhi02M000855(dist=1493)	-	-	-	-	-	-	-	-	-	-	-
chr2	22988950	22988950	T	-	Deletion	.	3792.31	1|1	1|1	1|1	1|1	0|28	0|31	0|10	0|22	-	-	-	intergenic	Bhi02M000854(dist=19431),Bhi02M000855(dist=1391)	-	-	-	-	-	-	-	-	-	-	-
chr2	22988962	22988963	TT	-	Deletion	.	4527.31	1|1	1|1	1|1	1|1	0|28	0|31	0|11	0|20	-	-	-	intergenic	Bhi02M000854(dist=19443),Bhi02M000855(dist=1378)	-	-	-	-	-	-	-	-	-	-	-
chr2	22988973	22988973	-	A	Insertion	.	3658.31	1|1	1|1	1|1	1|1	0|26	0|35	0|12	0|18	-	-	-	intergenic	Bhi02M000854(dist=19454),Bhi02M000855(dist=1368)	-	-	-	-	-	-	-	-	-	-	-
chr2	22989010	22989010	T	-	Deletion	.	3170.31	1|1	1|1	1|1	1|1	0|24	0|31	0|13	0|19	-	-	-	intergenic	Bhi02M000854(dist=19491),Bhi02M000855(dist=1331)	-	-	-	-	-	-	-	-	-	-	-
chr2	22989027	22989027	T	-	Deletion	.	3735.31	1|1	1|1	1|1	1|1	0|22	0|30	0|11	0|20	-	-	-	intergenic	Bhi02M000854(dist=19508),Bhi02M000855(dist=1314)	-	-	-	-	-	-	-	-	-	-	-
chr2	22989045	22989045	C	-	Deletion	.	3559.31	1|1	1|1	1|1	1|1	0|23	0|30	0|10	0|22	-	-	-	intergenic	Bhi02M000854(dist=19526),Bhi02M000855(dist=1296)	-	-	-	-	-	-	-	-	-	-	-
chr2	22989101	22989101	A	-	Deletion	.	3356.31	1|1	1|1	1|1	1|1	0|23	0|20	0|13	0|24	-	-	-	intergenic	Bhi02M000854(dist=19582),Bhi02M000855(dist=1240)	-	-	-	-	-	-	-	-	-	-	-
chr2	22989224	22989224	A	-	Deletion	.	2894.32	1|1	1|1	1|1	1|1	0|22	0|17	0|9	0|21	-	-	-	intergenic	Bhi02M000854(dist=19705),Bhi02M000855(dist=1117)	-	-	-	-	-	-	-	-	-	-	-
chr2	22989280	22989280	-	T	Insertion	.	2912.31	1|1	1|1	1|1	1|1	0|21	0|26	0|11	0|25	-	-	-	intergenic	Bhi02M000854(dist=19761),Bhi02M000855(dist=1061)	-	-	-	-	-	-	-	-	-	-	-
chr2	22991196	22991196	T	-	Deletion	.	2975.31	1|1	1|1	1|1	1|1	0|17	0|24	0|15	0|18	-	-	-	upstream	Bhi02M000855	-	-	ycf2	probable ATPase, partial (chloroplast) [Fuchsia hybrid cultivar]	-	-	-	-	-	-	-
chr2	22991379	22991379	-	A	Insertion	.	2676.32	1|1	1|1	1|1	1|1	0|16	0|26	0|8	0|14	-	-	-	upstream	Bhi02M000855	-	-	ycf2	probable ATPase, partial (chloroplast) [Fuchsia hybrid cultivar]	-	-	-	-	-	-	-
chr2	22999299	22999301	TTT	-	Deletion	.	3297.31	1|1	1|1	1|1	1|1	0|21	0|10	0|18	0|12	-	-	-	upstream	Bhi02M000856	-	-	--	hypothetical protein BVRB_9g221310 [Beta vulgaris subsp. vulgaris] [Beta vulgaris]	-	-	-	-	-	-	-
chr2	22999369	22999369	-	A	Insertion	.	1492.4	1|1	1|1	1|1	1|1	0|18	0|14	1|13	0|8	-	-	-	upstream	Bhi02M000856	-	-	--	hypothetical protein BVRB_9g221310 [Beta vulgaris subsp. vulgaris] [Beta vulgaris]	-	-	-	-	-	-	-
chr2	22999519	22999519	A	-	Deletion	.	1254.36	1|1	1|1	1|1	1|1	0|12	0|6	0|12	0|5	-	-	-	intergenic	Bhi02M000856(dist=1084),Bhi02M000857(dist=3959)	-	-	-	-	-	-	-	-	-	-	-
chr2	22999531	22999531	-	G	Insertion	.	1347.37	1|1	1|1	1|1	1|1	0|12	0|6	0|11	0|5	-	-	-	intergenic	Bhi02M000856(dist=1096),Bhi02M000857(dist=3947)	-	-	-	-	-	-	-	-	-	-	-
chr2	22999559	22999559	T	-	Deletion	.	1348.36	1|1	1|1	1|1	1|1	0|12	0|7	0|10	0|5	-	-	-	intergenic	Bhi02M000856(dist=1124),Bhi02M000857(dist=3919)	-	-	-	-	-	-	-	-	-	-	-
chr2	22999618	22999618	-	A	Insertion	.	858.47	1|1	1|1	1|1	1|1	0|6	0|8	0|4	0|4	-	-	-	intergenic	Bhi02M000856(dist=1183),Bhi02M000857(dist=3860)	-	-	-	-	-	-	-	-	-	-	-
chr2	22999660	22999660	-	A	Insertion	.	514.89	.|.	1|1	1|1	1|1	.|.	0|3	0|6	0|3	-	-	-	intergenic	Bhi02M000856(dist=1225),Bhi02M000857(dist=3818)	-	-	-	-	-	-	-	-	-	-	-
chr2	22999841	22999843	TTC	-	Deletion	.	391.43	1|1	.|.	1|1	.|.	0|3	.|.	0|3	.|.	-	-	-	intergenic	Bhi02M000856(dist=1406),Bhi02M000857(dist=3635)	-	-	-	-	-	-	-	-	-	-	-
chr2	22999851	22999851	-	AGG	Insertion	.	401.97	1|1	.|.	1|1	.|.	0|3	.|.	0|3	.|.	-	-	-	intergenic	Bhi02M000856(dist=1416),Bhi02M000857(dist=3627)	-	-	-	-	-	-	-	-	-	-	-
chr2	22999857	22999861	CACAA	-	Deletion	.	520.97	1|1	.|.	1|1	.|.	0|3	.|.	0|3	.|.	-	-	-	intergenic	Bhi02M000856(dist=1422),Bhi02M000857(dist=3617)	-	-	-	-	-	-	-	-	-	-	-
chr2	22999956	22999956	A	-	Deletion	.	38396.31	1|1	1|1	1|1	1|1	0|246	0|247	0|248	0|239	-	-	-	intergenic	Bhi02M000856(dist=1521),Bhi02M000857(dist=3522)	-	-	-	-	-	-	-	-	-	-	-
chr2	23000074	23000074	-	C	Insertion	.	34395.31	1|1	1|1	1|1	1|1	0|211	0|211	0|214	0|212	-	-	-	intergenic	Bhi02M000856(dist=1639),Bhi02M000857(dist=3404)	-	-	-	-	-	-	-	-	-	-	-
chr2	23000252	23000252	T	C	SNP	.	1434.92	1|1	0|0	0|1	0|1	0|20	20|0	3|14	15|7	0.1765	0.6818	0.5053	intergenic	Bhi02M000856(dist=1817),Bhi02M000857(dist=3226)	-	-	-	-	-	-	-	-	-	-	-
chr2	23000272	23000272	-	A	Insertion	.	2755.31	1|1	1|1	1|1	1|1	0|19	0|13	0|16	0|23	-	-	-	intergenic	Bhi02M000856(dist=1837),Bhi02M000857(dist=3206)	-	-	-	-	-	-	-	-	-	-	-
chr2	23000448	23000448	-	T	Insertion	.	3730.31	1|1	1|1	1|1	1|1	0|12	0|22	0|29	0|20	-	-	-	intergenic	Bhi02M000856(dist=2013),Bhi02M000857(dist=3030)	-	-	-	-	-	-	-	-	-	-	-
chr2	23000461	23000461	G	-	Deletion	.	3057.31	1|1	1|1	1|1	1|1	0|10	0|21	0|26	0|19	-	-	-	intergenic	Bhi02M000856(dist=2026),Bhi02M000857(dist=3017)	-	-	-	-	-	-	-	-	-	-	-
chr2	23000565	23000565	A	-	Deletion	.	1737.32	1|1	1|1	1|1	1|1	0|12	0|9	0|14	0|10	-	-	-	intergenic	Bhi02M000856(dist=2130),Bhi02M000857(dist=2913)	-	-	-	-	-	-	-	-	-	-	-
chr2	23000581	23000581	A	-	Deletion	.	1875.32	1|1	1|1	1|1	1|1	0|11	0|11	0|13	0|10	-	-	-	intergenic	Bhi02M000856(dist=2146),Bhi02M000857(dist=2897)	-	-	-	-	-	-	-	-	-	-	-
chr2	23000621	23000621	A	-	Deletion	.	1593.32	1|1	1|1	1|1	1|1	0|11	0|10	0|7	0|12	-	-	-	intergenic	Bhi02M000856(dist=2186),Bhi02M000857(dist=2857)	-	-	-	-	-	-	-	-	-	-	-
chr2	23000836	23000836	C	-	Deletion	.	2246.31	1|1	1|1	1|1	1|1	0|14	0|20	0|14	0|10	-	-	-	intergenic	Bhi02M000856(dist=2401),Bhi02M000857(dist=2642)	-	-	-	-	-	-	-	-	-	-	-
chr2	23000939	23000939	-	C	Insertion	.	2464.31	1|1	1|1	1|1	1|1	0|16	0|20	0|12	0|11	-	-	-	intergenic	Bhi02M000856(dist=2504),Bhi02M000857(dist=2539)	-	-	-	-	-	-	-	-	-	-	-
chr2	23000970	23000970	A	-	Deletion	.	2731.31	1|1	1|1	1|1	1|1	0|16	0|24	0|15	0|13	-	-	-	intergenic	Bhi02M000856(dist=2535),Bhi02M000857(dist=2508)	-	-	-	-	-	-	-	-	-	-	-
chr2	23001164	23001164	T	-	Deletion	.	2087.31	1|1	1|1	1|1	1|1	0|13	0|13	0|10	0|14	-	-	-	intergenic	Bhi02M000856(dist=2729),Bhi02M000857(dist=2314)	-	-	-	-	-	-	-	-	-	-	-
chr2	23001185	23001185	C	-	Deletion	.	2165.32	1|1	1|1	1|1	1|1	0|17	0|15	0|9	0|15	-	-	-	intergenic	Bhi02M000856(dist=2750),Bhi02M000857(dist=2293)	-	-	-	-	-	-	-	-	-	-	-
chr2	23001368	23001368	G	-	Deletion	.	3139.31	1|1	1|1	1|1	1|1	0|18	0|25	0|17	0|15	-	-	-	intergenic	Bhi02M000856(dist=2933),Bhi02M000857(dist=2110)	-	-	-	-	-	-	-	-	-	-	-
chr2	23001411	23001411	-	G	Insertion	.	2847.31	1|1	1|1	1|1	1|1	0|22	0|17	0|16	0|16	-	-	-	intergenic	Bhi02M000856(dist=2976),Bhi02M000857(dist=2067)	-	-	-	-	-	-	-	-	-	-	-
chr2	23001495	23001495	-	T	Insertion	.	3238.31	1|1	1|1	1|1	1|1	0|21	0|12	0|17	0|22	-	-	-	intergenic	Bhi02M000856(dist=3060),Bhi02M000857(dist=1983)	-	-	-	-	-	-	-	-	-	-	-
chr2	23001555	23001555	A	-	Deletion	.	2605.31	1|1	1|1	1|1	1|1	0|12	0|20	0|12	0|21	-	-	-	intergenic	Bhi02M000856(dist=3120),Bhi02M000857(dist=1923)	-	-	-	-	-	-	-	-	-	-	-
chr2	23001596	23001596	-	A	Insertion	.	2528.31	1|1	1|1	1|1	1|1	0|16	0|19	0|10	0|18	-	-	-	intergenic	Bhi02M000856(dist=3161),Bhi02M000857(dist=1882)	-	-	-	-	-	-	-	-	-	-	-
chr2	23001624	23001624	A	-	Deletion	.	3233.06	1|1	1|1	1|1	1|1	0|18	0|22	0|14	0|23	-	-	-	intergenic	Bhi02M000856(dist=3189),Bhi02M000857(dist=1854)	-	-	-	-	-	-	-	-	-	-	-
chr2	23001704	23001704	C	-	Deletion	.	3959.31	1|1	1|1	1|1	1|1	0|30	0|22	0|17	0|19	-	-	-	intergenic	Bhi02M000856(dist=3269),Bhi02M000857(dist=1774)	-	-	-	-	-	-	-	-	-	-	-
chr2	23002064	23002064	A	-	Deletion	.	2979.31	1|1	1|1	1|1	1|1	0|17	0|27	0|17	0|10	-	-	-	intergenic	Bhi02M000856(dist=3629),Bhi02M000857(dist=1414)	-	-	-	-	-	-	-	-	-	-	-
chr2	23002117	23002117	T	-	Deletion	.	3342.31	1|1	1|1	1|1	1|1	0|17	0|33	0|23	0|10	-	-	-	intergenic	Bhi02M000856(dist=3682),Bhi02M000857(dist=1361)	-	-	-	-	-	-	-	-	-	-	-
chr2	23002541	23002541	-	T	Insertion	.	765.69	1|1	1|1	1|1	1|1	0|5	0|8	0|2	0|4	-	-	-	upstream	Bhi02M000857	-	-	--	BnaC09g26890D [Brassica napus]	-	-	-	-	-	-	-
chr2	23002568	23002568	A	-	Deletion	.	428.19	.|.	1|1	.|.	.|.	.|.	0|6	.|.	.|.	-	-	-	upstream	Bhi02M000857	-	-	--	BnaC09g26890D [Brassica napus]	-	-	-	-	-	-	-
chr2	23002680	23002680	-	A	Insertion	.	919.65	1|1	1|1	.|.	1|1	0|5	0|9	.|.	0|5	-	-	-	upstream	Bhi02M000857	-	-	--	BnaC09g26890D [Brassica napus]	-	-	-	-	-	-	-
chr2	23002698	23002698	-	T	Insertion	.	828.66	1|1	1|1	.|.	1|1	0|5	0|7	.|.	0|5	-	-	-	upstream	Bhi02M000857	-	-	--	BnaC09g26890D [Brassica napus]	-	-	-	-	-	-	-
chr2	23002722	23002722	-	A	Insertion	.	564.81	1|1	1|1	.|.	1|1	0|4	0|7	.|.	0|3	-	-	-	upstream	Bhi02M000857	-	-	--	BnaC09g26890D [Brassica napus]	-	-	-	-	-	-	-
chr2	23002732	23002732	-	T	Insertion	.	644.81	1|1	1|1	.|.	1|1	0|4	0|7	.|.	0|3	-	-	-	upstream	Bhi02M000857	-	-	--	BnaC09g26890D [Brassica napus]	-	-	-	-	-	-	-
chr2	23002961	23002961	G	-	Deletion	.	238.46	1|1	.|.	.|.	.|.	0|4	.|.	.|.	.|.	-	-	-	upstream	Bhi02M000857	-	-	--	BnaC09g26890D [Brassica napus]	-	-	-	-	-	-	-
chr2	23002967	23002967	-	AT	Insertion	.	321.39	1|1	.|.	.|.	.|.	0|5	.|.	.|.	.|.	-	-	-	upstream	Bhi02M000857	-	-	--	BnaC09g26890D [Brassica napus]	-	-	-	-	-	-	-
chr2	23003008	23003008	-	T	Insertion	.	1111.47	1|1	1|1	1|1	1|1	0|10	0|6	0|8	0|3	-	-	-	upstream	Bhi02M000857	-	-	--	BnaC09g26890D [Brassica napus]	-	-	-	-	-	-	-
chr2	23003037	23003037	A	-	Deletion	.	1536.36	1|1	1|1	1|1	1|1	0|13	0|6	0|13	0|5	-	-	-	upstream	Bhi02M000857,Bhi02M000858	-	-	-	-	-	-	-	-	-	-	-
chr2	23003093	23003093	C	-	Deletion	.	1954.33	1|1	1|1	1|1	1|1	0|18	0|8	0|16	0|7	-	-	-	upstream	Bhi02M000857,Bhi02M000858	-	-	-	-	-	-	-	-	-	-	-
chr2	23003098	23003098	A	-	Deletion	.	1917.32	1|1	1|1	1|1	1|1	0|18	0|9	0|14	0|7	-	-	-	upstream	Bhi02M000857,Bhi02M000858	-	-	-	-	-	-	-	-	-	-	-
chr2	23003170	23003170	C	-	Deletion	.	2277.32	1|1	1|1	1|1	1|1	0|18	0|9	0|17	0|7	-	-	-	upstream	Bhi02M000857,Bhi02M000858	-	-	-	-	-	-	-	-	-	-	-
chr2	23003176	23003176	A	-	Deletion	.	2257.32	1|1	1|1	1|1	1|1	0|21	0|9	0|16	0|8	-	-	-	upstream	Bhi02M000857,Bhi02M000858	-	-	-	-	-	-	-	-	-	-	-
chr2	23003260	23003260	T	-	Deletion	.	3289.31	1|1	1|1	1|1	1|1	0|26	0|17	0|21	0|18	-	-	-	upstream	Bhi02M000857,Bhi02M000858	-	-	-	-	-	-	-	-	-	-	-
chr2	23003273	23003273	A	-	Deletion	.	3419.31	1|1	1|1	1|1	1|1	0|26	0|21	0|20	0|18	-	-	-	upstream	Bhi02M000857,Bhi02M000858	-	-	-	-	-	-	-	-	-	-	-
chr2	23003366	23003366	C	-	Deletion	.	3789.31	1|1	1|1	1|1	1|1	0|28	0|26	0|21	0|22	-	-	-	upstream	Bhi02M000857,Bhi02M000858	-	-	-	-	-	-	-	-	-	-	-
chr2	23003411	23003411	C	-	Deletion	.	4464.31	1|1	1|1	1|1	1|1	0|29	0|23	0|21	0|26	-	-	-	upstream	Bhi02M000857,Bhi02M000858	-	-	-	-	-	-	-	-	-	-	-
chr2	23003442	23003442	A	-	Deletion	.	3460.31	1|1	1|1	1|1	1|1	0|27	0|15	0|20	0|23	-	-	-	upstream	Bhi02M000857,Bhi02M000858	-	-	-	-	-	-	-	-	-	-	-
chr2	23003495	23003495	-	C	Insertion	.	3868.31	1|1	1|1	1|1	1|1	0|23	0|29	0|14	0|20	-	-	-	exonic	Bhi02M000857	frameshift insertion	Bhi02M000857:Bhi02M000857:exon1:c.18_19insC:p.A6fs,	--	BnaC09g26890D [Brassica napus]	-	-	-	-	-	-	-
chr2	23003506	23003506	A	-	Deletion	.	3465.31	1|1	1|1	1|1	1|1	0|26	0|27	0|14	0|19	-	-	-	exonic	Bhi02M000857	frameshift deletion	Bhi02M000857:Bhi02M000857:exon1:c.29delA:p.E10fs,	--	BnaC09g26890D [Brassica napus]	-	-	-	-	-	-	-
chr2	23003540	23003540	A	-	Deletion	.	3159.31	1|1	1|1	1|1	1|1	0|23	0|26	0|13	0|19	-	-	-	exonic	Bhi02M000857	frameshift deletion	Bhi02M000857:Bhi02M000857:exon2:c.41delA:p.Q14fs,	--	BnaC09g26890D [Brassica napus]	-	-	-	-	-	-	-
chr2	23003546	23003546	A	-	Deletion	.	3341.31	1|1	1|1	1|1	1|1	0|23	0|27	0|14	0|19	-	-	-	exonic	Bhi02M000857	frameshift deletion	Bhi02M000857:Bhi02M000857:exon2:c.47delA:p.E16fs,	--	BnaC09g26890D [Brassica napus]	-	-	-	-	-	-	-
chr2	23003575	23003575	A	-	Deletion	.	3436.31	1|1	1|1	1|1	1|1	0|20	0|34	0|14	0|20	-	-	-	exonic	Bhi02M000857	frameshift deletion	Bhi02M000857:Bhi02M000857:exon2:c.76delA:p.K26fs,	--	BnaC09g26890D [Brassica napus]	-	-	-	-	-	-	-
chr2	23003610	23003610	T	-	Deletion	.	4238.31	1|1	1|1	1|1	1|1	0|22	0|33	0|15	0|24	-	-	-	intronic	Bhi02M000857	-	-	--	BnaC09g26890D [Brassica napus]	-	-	-	-	-	-	-
chr2	23003720	23003720	T	-	Deletion	.	3780.31	1|1	1|1	1|1	1|1	0|27	0|29	0|16	0|25	-	-	-	exonic	Bhi02M000857	frameshift deletion	Bhi02M000857:Bhi02M000857:exon3:c.113delT:p.V38fs,	--	BnaC09g26890D [Brassica napus]	-	-	-	-	-	-	-
chr2	23003901	23003901	-	G	Insertion	.	2004.33	1|1	1|1	1|1	1|1	0|6	0|9	0|17	0|13	-	-	-	exonic	Bhi02M000857	frameshift insertion	Bhi02M000857:Bhi02M000857:exon4:c.246_247insG:p.X82delinsX,	--	BnaC09g26890D [Brassica napus]	-	-	-	-	-	-	-
chr2	23003924	23003924	A	-	Deletion	.	1221.36	1|1	1|1	1|1	1|1	0|5	0|7	0|8	0|11	-	-	-	upstream;downstream	Bhi02M000858;Bhi02M000857	-	-	-	-	-	-	-	-	-	-	-
chr2	23003949	23003949	A	-	Deletion	.	640.78	1|1	1|1	1|1	1|1	0|3	0|2	0|5	0|6	-	-	-	upstream;downstream	Bhi02M000858;Bhi02M000857	-	-	-	-	-	-	-	-	-	-	-
chr2	23004320	23004320	-	C	Insertion	.	2283.32	1|1	1|1	1|1	1|1	0|12	0|16	0|8	0|15	-	-	-	downstream	Bhi02M000857,Bhi02M000858	-	-	-	-	-	-	-	-	-	-	-
chr2	23004333	23004333	-	G	Insertion	.	2087.32	1|1	1|1	1|1	1|1	0|12	0|16	0|7	0|15	-	-	-	downstream	Bhi02M000857,Bhi02M000858	-	-	-	-	-	-	-	-	-	-	-
chr2	23004369	23004369	G	-	Deletion	.	1111.47	1|1	1|1	1|1	1|1	0|10	0|8	0|3	0|6	-	-	-	downstream	Bhi02M000857,Bhi02M000858	-	-	-	-	-	-	-	-	-	-	-
chr2	23004375	23004375	T	-	Deletion	.	984.49	1|1	1|1	1|1	1|1	0|8	0|8	0|3	0|5	-	-	-	downstream	Bhi02M000857,Bhi02M000858	-	-	-	-	-	-	-	-	-	-	-
chr2	23013401	23013401	-	AAA	Insertion	.	285.18	1|1	1|1	1|1	1|1	0|3	0|2	0|3	0|2	-	-	-	intergenic	Bhi02M000858(dist=9189),Bhi02M000859(dist=28643)	-	-	-	-	-	-	-	-	-	-	-
chr2	23013422	23013422	A	-	Deletion	.	372.18	1|1	.|.	1|1	.|.	0|3	.|.	0|3	.|.	-	-	-	intergenic	Bhi02M000858(dist=9210),Bhi02M000859(dist=28622)	-	-	-	-	-	-	-	-	-	-	-
chr2	23013436	23013436	-	G	Insertion	.	348.34	.|.	.|.	1|1	.|.	.|.	.|.	0|3	.|.	-	-	-	intergenic	Bhi02M000858(dist=9224),Bhi02M000859(dist=28608)	-	-	-	-	-	-	-	-	-	-	-
chr2	23013452	23013452	A	-	Deletion	.	263.81	.|.	.|.	1|1	.|.	.|.	.|.	0|2	.|.	-	-	-	intergenic	Bhi02M000858(dist=9240),Bhi02M000859(dist=28592)	-	-	-	-	-	-	-	-	-	-	-
chr2	23013994	23013994	T	-	Deletion	.	915.73	.|.	1|1	1|1	1|1	.|.	0|4	0|4	0|11	-	-	-	intergenic	Bhi02M000858(dist=9782),Bhi02M000859(dist=28050)	-	-	-	-	-	-	-	-	-	-	-
chr2	23028006	23028006	-	T	Insertion	.	193.05	0|1	0|0	0|1	0|0	5|9	10|1	7|2	10|1	-	-	-	intergenic	Bhi02M000858(dist=23794),Bhi02M000859(dist=14038)	-	-	-	-	-	-	-	-	-	-	-
chr2	23048981	23048981	T	-	Deletion	.	170.56	1|1	0|0	0|1	0|0	0|8	6|1	2|5	4|1	-	-	-	upstream	Bhi02M000860	-	-	At1g55270	PREDICTED: F-box/kelch-repeat protein At1g55270-like [Cucumis melo]	-	-	-	-	-	-	-
chr2	23049224	23049224	-	A	Insertion	.	178.82	0|1	1|1	1|1	0|1	2|6	1|6	0|2	3|2	-	-	-	upstream	Bhi02M000860	-	-	At1g55270	PREDICTED: F-box/kelch-repeat protein At1g55270-like [Cucumis melo]	-	-	-	-	-	-	-
chr2	23055043	23055043	T	-	Deletion	.	273.36	.|.	1|1	.|.	.|.	.|.	0|6	.|.	.|.	-	-	-	downstream	Bhi02M000860	-	-	At1g55270	PREDICTED: F-box/kelch-repeat protein At1g55270-like [Cucumis melo]	-	-	-	-	-	-	-
chr2	23055273	23055274	CT	-	Deletion	.	184.31	.|.	1|1	.|.	.|.	.|.	0|4	.|.	.|.	-	-	-	downstream	Bhi02M000860	-	-	At1g55270	PREDICTED: F-box/kelch-repeat protein At1g55270-like [Cucumis melo]	-	-	-	-	-	-	-
chr2	23062248	23062250	TTT	-	Deletion	.	4369.31	1|1	1|1	1|1	1|1	0|18	0|23	0|14	0|18	-	-	-	intergenic	Bhi02M000860(dist=7892),Bhi02M000861(dist=5851)	-	-	-	-	-	-	-	-	-	-	-
chr2	23062255	23062255	-	G	Insertion	.	3177.3	1|1	1|1	1|1	1|1	0|17	0|23	0|17	0|19	-	-	-	intergenic	Bhi02M000860(dist=7899),Bhi02M000861(dist=5846)	-	-	-	-	-	-	-	-	-	-	-
chr2	23062331	23062331	T	-	Deletion	.	3275.31	1|1	1|1	1|1	1|1	0|16	0|25	0|16	0|21	-	-	-	intergenic	Bhi02M000860(dist=7975),Bhi02M000861(dist=5770)	-	-	-	-	-	-	-	-	-	-	-
chr2	23062404	23062404	A	-	Deletion	.	2253.31	1|1	1|1	1|1	1|1	0|14	0|15	0|10	0|15	-	-	-	intergenic	Bhi02M000860(dist=8048),Bhi02M000861(dist=5697)	-	-	-	-	-	-	-	-	-	-	-
chr2	23062463	23062463	A	-	Deletion	.	1908.32	1|1	1|1	1|1	1|1	0|12	0|8	0|10	0|16	-	-	-	intergenic	Bhi02M000860(dist=8107),Bhi02M000861(dist=5638)	-	-	-	-	-	-	-	-	-	-	-
chr2	23062535	23062535	-	G	Insertion	.	1917.32	1|1	1|1	1|1	1|1	0|9	0|11	0|14	0|12	-	-	-	intergenic	Bhi02M000860(dist=8179),Bhi02M000861(dist=5566)	-	-	-	-	-	-	-	-	-	-	-
chr2	23062541	23062541	-	A	Insertion	.	1327.32	1|1	1|1	1|1	1|1	0|9	0|10	0|12	0|11	-	-	-	intergenic	Bhi02M000860(dist=8185),Bhi02M000861(dist=5560)	-	-	-	-	-	-	-	-	-	-	-
chr2	23062820	23062820	-	G	Insertion	.	2003.32	1|1	1|1	1|1	1|1	0|15	0|15	0|9	0|13	-	-	-	intergenic	Bhi02M000860(dist=8464),Bhi02M000861(dist=5281)	-	-	-	-	-	-	-	-	-	-	-
chr2	23063115	23063115	T	-	Deletion	.	4358.31	1|1	1|1	1|1	1|1	0|25	0|33	0|24	0|26	-	-	-	intergenic	Bhi02M000860(dist=8759),Bhi02M000861(dist=4986)	-	-	-	-	-	-	-	-	-	-	-
chr2	23063252	23063252	-	T	Insertion	.	4914.31	1|1	1|1	1|1	1|1	0|29	0|37	0|22	0|29	-	-	-	intergenic	Bhi02M000860(dist=8896),Bhi02M000861(dist=4849)	-	-	-	-	-	-	-	-	-	-	-
chr2	23063312	23063312	-	T	Insertion	.	5227.31	1|1	1|1	1|1	1|1	0|29	0|38	0|31	0|26	-	-	-	intergenic	Bhi02M000860(dist=8956),Bhi02M000861(dist=4789)	-	-	-	-	-	-	-	-	-	-	-
chr2	23063452	23063452	-	G	Insertion	.	5453.31	1|1	1|1	1|1	1|1	0|34	0|40	0|20	0|27	-	-	-	intergenic	Bhi02M000860(dist=9096),Bhi02M000861(dist=4649)	-	-	-	-	-	-	-	-	-	-	-
chr2	23063540	23063540	A	-	Deletion	.	4297.31	1|1	1|1	1|1	1|1	0|30	0|25	0|23	0|29	-	-	-	intergenic	Bhi02M000860(dist=9184),Bhi02M000861(dist=4561)	-	-	-	-	-	-	-	-	-	-	-
chr2	23063807	23063807	T	-	Deletion	.	4194.31	1|1	1|1	1|1	1|1	0|27	0|26	0|22	0|29	-	-	-	intergenic	Bhi02M000860(dist=9451),Bhi02M000861(dist=4294)	-	-	-	-	-	-	-	-	-	-	-
chr2	23063927	23063927	-	A	Insertion	.	1711.31	1|1	1|1	1|1	1|1	0|11	0|15	0|10	0|13	-	-	-	intergenic	Bhi02M000860(dist=9571),Bhi02M000861(dist=4174)	-	-	-	-	-	-	-	-	-	-	-
chr2	23063950	23063950	-	TC	Insertion	.	2739.32	1|1	1|1	1|1	1|1	0|10	0|18	0|8	0|15	-	-	-	intergenic	Bhi02M000860(dist=9594),Bhi02M000861(dist=4151)	-	-	-	-	-	-	-	-	-	-	-
chr2	23063980	23063980	-	AT	Insertion	.	1801.58	1|1	1|1	.|.	1|1	0|11	0|13	.|.	0|11	-	-	-	intergenic	Bhi02M000860(dist=9624),Bhi02M000861(dist=4121)	-	-	-	-	-	-	-	-	-	-	-
chr2	23063983	23063984	AT	-	Deletion	.	1587.83	1|1	1|1	.|.	1|1	0|10	0|12	.|.	0|9	-	-	-	intergenic	Bhi02M000860(dist=9627),Bhi02M000861(dist=4117)	-	-	-	-	-	-	-	-	-	-	-
chr2	23064021	23064021	-	C	Insertion	.	2291.31	1|1	1|1	1|1	1|1	0|15	0|17	0|10	0|17	-	-	-	intergenic	Bhi02M000860(dist=9665),Bhi02M000861(dist=4080)	-	-	-	-	-	-	-	-	-	-	-
chr2	23064039	23064039	A	-	Deletion	.	2525.31	1|1	1|1	1|1	1|1	0|15	0|18	0|12	0|20	-	-	-	intergenic	Bhi02M000860(dist=9683),Bhi02M000861(dist=4062)	-	-	-	-	-	-	-	-	-	-	-
chr2	23064045	23064045	G	-	Deletion	.	2808.31	1|1	1|1	1|1	1|1	0|16	0|18	0|13	0|20	-	-	-	intergenic	Bhi02M000860(dist=9689),Bhi02M000861(dist=4056)	-	-	-	-	-	-	-	-	-	-	-
chr2	23064064	23064064	-	A	Insertion	.	2812.31	1|1	1|1	1|1	1|1	0|15	0|16	0|18	0|21	-	-	-	intergenic	Bhi02M000860(dist=9708),Bhi02M000861(dist=4037)	-	-	-	-	-	-	-	-	-	-	-
chr2	23064305	23064305	T	-	Deletion	.	2361.31	1|1	1|1	1|1	1|1	0|16	0|21	0|11	0|20	-	-	-	intergenic	Bhi02M000860(dist=9949),Bhi02M000861(dist=3796)	-	-	-	-	-	-	-	-	-	-	-
chr2	23080601	23080601	-	CAT	Insertion	.	1407.49	1|1	1|1	1|1	1|1	0|8	0|5	0|8	0|3	-	-	-	intergenic	Bhi02M000863(dist=2330),Bhi02M000864(dist=41286)	-	-	-	-	-	-	-	-	-	-	-
chr2	23084944	23084944	G	A	SNP	.	1514.92	1|1	0|0	0|1	0|1	0|27	18|0	8|8	7|6	0.5	0.5385	0.0385	intergenic	Bhi02M000863(dist=6673),Bhi02M000864(dist=36943)	-	-	-	-	-	-	-	-	-	-	-
chr2	23084999	23084999	C	T	SNP	.	1407.92	1|1	0|0	0|1	0|1	0|30	15|0	7|6	7|3	0.5385	0.7	0.1615	intergenic	Bhi02M000863(dist=6728),Bhi02M000864(dist=36888)	-	-	-	-	-	-	-	-	-	-	-
chr2	23085109	23085109	C	T	SNP	.	655.93	1|1	0|0	0|1	0|1	0|11	22|0	7|6	7|3	0.5385	0.7	0.1615	intergenic	Bhi02M000863(dist=6838),Bhi02M000864(dist=36778)	-	-	-	-	-	-	-	-	-	-	-
chr2	23085115	23085115	G	T	SNP	.	698.93	1|1	0|0	0|1	0|1	0|11	21|1	6|7	7|3	0.4615	0.7	0.2385	intergenic	Bhi02M000863(dist=6844),Bhi02M000864(dist=36772)	-	-	-	-	-	-	-	-	-	-	-
chr2	23085147	23085147	T	C	SNP	.	906.93	1|1	0|0	0|1	0|1	0|12	25|0	6|10	6|5	0.375	0.5455	0.1705	intergenic	Bhi02M000863(dist=6876),Bhi02M000864(dist=36740)	-	-	-	-	-	-	-	-	-	-	-
chr2	23085171	23085171	-	C	Insertion	.	1092.88	1|1	0|0	0|1	0|1	0|14	27|0	7|8	4|5	-	-	-	intergenic	Bhi02M000863(dist=6900),Bhi02M000864(dist=36716)	-	-	-	-	-	-	-	-	-	-	-
chr2	23085222	23085222	G	A	SNP	.	552.93	1|1	0|0	0|1	0|1	0|10	23|0	7|4	9|3	0.6364	0.75	0.1136	intergenic	Bhi02M000863(dist=6951),Bhi02M000864(dist=36665)	-	-	-	-	-	-	-	-	-	-	-
chr2	23085314	23085314	G	A	SNP	.	409.09	1|1	0|0	0|1	0|1	0|6	19|0	5|6	16|3	0.4545	0.8421	0.3876	intergenic	Bhi02M000863(dist=7043),Bhi02M000864(dist=36573)	-	-	-	-	-	-	-	-	-	-	-
chr2	23085316	23085316	C	T	SNP	.	428.1	1|1	0|0	0|1	0|1	0|6	19|0	5|6	16|2	0.4545	0.8889	0.4344	intergenic	Bhi02M000863(dist=7045),Bhi02M000864(dist=36571)	-	-	-	-	-	-	-	-	-	-	-
chr2	23085366	23085366	A	G	SNP	.	636.95	1|1	0|0	0|1	0|1	0|9	18|0	6|7	9|3	0.4615	0.75	0.2885	intergenic	Bhi02M000863(dist=7095),Bhi02M000864(dist=36521)	-	-	-	-	-	-	-	-	-	-	-
chr2	23085372	23085372	G	A	SNP	.	586.97	1|1	0|0	0|1	0|1	0|9	19|0	7|7	9|3	0.5	0.75	0.25	intergenic	Bhi02M000863(dist=7101),Bhi02M000864(dist=36515)	-	-	-	-	-	-	-	-	-	-	-
chr2	23085751	23085751	C	T	SNP	.	731.19	1|1	0|0	0|1	0|1	1|17	23|0	10|6	13|5	0.625	0.7222	0.0972	intergenic	Bhi02M000863(dist=7480),Bhi02M000864(dist=36136)	-	-	-	-	-	-	-	-	-	-	-
chr2	23085881	23085881	G	A	SNP	.	914.93	1|1	0|0	0|1	0|1	0|13	21|0	8|10	9|3	0.4444	0.75	0.3056	intergenic	Bhi02M000863(dist=7610),Bhi02M000864(dist=36006)	-	-	-	-	-	-	-	-	-	-	-
chr2	23085900	23085900	T	C	SNP	.	637.46	1|1	0|0	0|1	0|0	0|9	22|0	7|9	10|1	0.4375	0.9091	0.4716	intergenic	Bhi02M000863(dist=7629),Bhi02M000864(dist=35987)	-	-	-	-	-	-	-	-	-	-	-
chr2	23085905	23085905	A	G	SNP	.	557.48	1|1	0|0	0|1	0|0	0|8	23|0	8|8	11|1	0.5	0.9167	0.4167	intergenic	Bhi02M000863(dist=7634),Bhi02M000864(dist=35982)	-	-	-	-	-	-	-	-	-	-	-
chr2	23085930	23085930	G	A	SNP	.	626.01	1|1	0|0	0|1	0|1	0|7	24|0	7|8	12|4	0.4667	0.75	0.2833	intergenic	Bhi02M000863(dist=7659),Bhi02M000864(dist=35957)	-	-	-	-	-	-	-	-	-	-	-
chr2	23086008	23086008	-	TGGTGAAGTTT	Insertion	.	7324.31	1|1	1|1	1|1	1|1	0|12	0|17	0|11	0|15	-	-	-	intergenic	Bhi02M000863(dist=7737),Bhi02M000864(dist=35879)	-	-	-	-	-	-	-	-	-	-	-
chr2	23086045	23086045	C	A	SNP	.	1407.14	1|1	0|0	0|1	0|1	0|24	17|1	6|12	11|11	0.3333	0.5	0.1667	intergenic	Bhi02M000863(dist=7774),Bhi02M000864(dist=35842)	-	-	-	-	-	-	-	-	-	-	-
chr2	23086244	23086244	A	G	SNP	.	1556.92	1|1	0|0	0|1	0|1	0|25	23|0	8|16	17|8	0.3333	0.68	0.3467	intergenic	Bhi02M000863(dist=7973),Bhi02M000864(dist=35643)	-	-	-	-	-	-	-	-	-	-	-
chr2	23086266	23086266	A	G	SNP	.	1800.92	1|1	0|0	0|1	0|1	0|26	16|0	5|16	17|11	0.2381	0.6071	0.369	intergenic	Bhi02M000863(dist=7995),Bhi02M000864(dist=35621)	-	-	-	-	-	-	-	-	-	-	-
chr2	23086410	23086410	C	T	SNP	.	912.93	1|1	0|0	0|1	0|1	0|13	19|0	10|10	6|4	0.5	0.6	0.1	intergenic	Bhi02M000863(dist=8139),Bhi02M000864(dist=35477)	-	-	-	-	-	-	-	-	-	-	-
chr2	23086464	23086464	A	G	SNP	.	819.93	1|1	0|0	0|1	0|1	0|13	19|0	12|8	9|5	0.6	0.6429	0.0429	intergenic	Bhi02M000863(dist=8193),Bhi02M000864(dist=35423)	-	-	-	-	-	-	-	-	-	-	-
chr2	23086467	23086467	T	C	SNP	.	857.93	1|1	0|0	0|1	0|1	0|13	17|0	12|8	10|5	0.6	0.6667	0.0667	intergenic	Bhi02M000863(dist=8196),Bhi02M000864(dist=35420)	-	-	-	-	-	-	-	-	-	-	-
chr2	23086528	23086528	G	C	SNP	.	1139.92	1|1	0|0	0|1	0|1	0|20	26|0	8|9	13|4	0.4706	0.7647	0.2941	intergenic	Bhi02M000863(dist=8257),Bhi02M000864(dist=35359)	-	-	-	-	-	-	-	-	-	-	-
chr2	23086560	23086560	T	C	SNP	.	1300.92	1|1	0|0	0|1	0|1	0|20	24|0	5|8	10|9	0.3846	0.5263	0.1417	intergenic	Bhi02M000863(dist=8289),Bhi02M000864(dist=35327)	-	-	-	-	-	-	-	-	-	-	-
chr2	23086691	23086691	C	T	SNP	.	1419.92	1|1	0|0	0|1	0|1	0|19	26|0	9|16	11|6	0.36	0.6471	0.2871	intergenic	Bhi02M000863(dist=8420),Bhi02M000864(dist=35196)	-	-	-	-	-	-	-	-	-	-	-
chr2	23086828	23086828	G	A	SNP	.	1933.92	1|1	0|0	0|1	0|1	0|23	26|0	8|24	8|10	0.25	0.4444	0.1944	intergenic	Bhi02M000863(dist=8557),Bhi02M000864(dist=35059)	-	-	-	-	-	-	-	-	-	-	-
chr2	23087108	23087108	C	T	SNP	.	990.92	1|1	0|0	0|1	0|1	0|18	21|0	9|13	18|4	0.4091	0.8182	0.4091	intergenic	Bhi02M000863(dist=8837),Bhi02M000864(dist=34779)	-	-	-	-	-	-	-	-	-	-	-
chr2	23087193	23087193	T	G	SNP	.	276.11	1|1	0|0	0|1	0|1	0|3	24|0	10|5	15|2	0.6667	0.8824	0.2157	intergenic	Bhi02M000863(dist=8922),Bhi02M000864(dist=34694)	-	-	-	-	-	-	-	-	-	-	-
chr2	23087220	23087220	G	A	SNP	.	130.24	1|1	0|0	0|1	0|0	1|2	24|0	7|3	17|1	0.7	0.9444	0.2444	intergenic	Bhi02M000863(dist=8949),Bhi02M000864(dist=34667)	-	-	-	-	-	-	-	-	-	-	-
chr2	23087230	23087230	-	G	Insertion	.	1604.62	1|1	1|1	1|1	1|1	0|3	0|21	0|5	0|15	-	-	-	intergenic	Bhi02M000863(dist=8959),Bhi02M000864(dist=34657)	-	-	-	-	-	-	-	-	-	-	-
chr2	23087303	23087303	-	C	Insertion	.	2718.31	1|1	1|1	1|1	1|1	0|18	0|25	0|10	0|12	-	-	-	intergenic	Bhi02M000863(dist=9032),Bhi02M000864(dist=34584)	-	-	-	-	-	-	-	-	-	-	-
chr2	23087323	23087323	G	A	SNP	.	1207.92	1|1	0|0	0|1	0|1	0|22	31|0	4|12	10|2	0.25	0.8333	0.5833	intergenic	Bhi02M000863(dist=9052),Bhi02M000864(dist=34564)	-	-	-	-	-	-	-	-	-	-	-
chr2	23087609	23087609	T	-	Deletion	.	4481.31	1|1	1|1	1|1	1|1	0|32	0|44	0|17	0|14	-	-	-	intergenic	Bhi02M000863(dist=9338),Bhi02M000864(dist=34278)	-	-	-	-	-	-	-	-	-	-	-
chr2	23087821	23087821	T	A	SNP	.	971.92	1|1	0|0	0|1	0|1	0|24	27|0	4|5	13|3	0.4444	0.8125	0.3681	intergenic	Bhi02M000863(dist=9550),Bhi02M000864(dist=34066)	-	-	-	-	-	-	-	-	-	-	-
chr2	23087865	23087865	T	C	SNP	.	1290.92	1|1	0|0	0|1	0|1	0|27	23|0	5|7	12|3	0.4167	0.8	0.3833	intergenic	Bhi02M000863(dist=9594),Bhi02M000864(dist=34022)	-	-	-	-	-	-	-	-	-	-	-
chr2	23087894	23087894	T	C	SNP	.	1321.92	1|1	0|0	0|1	0|1	0|24	24|0	4|10	10|5	0.2857	0.6667	0.381	intergenic	Bhi02M000863(dist=9623),Bhi02M000864(dist=33993)	-	-	-	-	-	-	-	-	-	-	-
chr2	23087938	23087938	C	T	SNP	.	1564.92	1|1	0|0	0|1	0|1	0|26	24|0	5|11	11|8	0.3125	0.5789	0.2664	intergenic	Bhi02M000863(dist=9667),Bhi02M000864(dist=33949)	-	-	-	-	-	-	-	-	-	-	-
chr2	23087941	23087941	G	C	SNP	.	1606.92	1|1	0|0	0|1	0|1	0|29	23|0	5|11	10|8	0.3125	0.5556	0.2431	intergenic	Bhi02M000863(dist=9670),Bhi02M000864(dist=33946)	-	-	-	-	-	-	-	-	-	-	-
chr2	23088014	23088014	T	A	SNP	.	1680.92	1|1	0|0	0|1	0|1	0|29	25|0	5|13	10|6	0.2778	0.625	0.3472	intergenic	Bhi02M000863(dist=9743),Bhi02M000864(dist=33873)	-	-	-	-	-	-	-	-	-	-	-
chr2	23088050	23088050	A	G	SNP	.	1590.92	1|1	0|0	0|1	0|1	0|27	22|0	3|11	14|7	0.2143	0.6667	0.4524	intergenic	Bhi02M000863(dist=9779),Bhi02M000864(dist=33837)	-	-	-	-	-	-	-	-	-	-	-
chr2	23088165	23088165	C	T	SNP	.	1468.92	1|1	0|0	0|1	0|1	0|23	22|0	7|10	21|9	0.4118	0.7	0.2882	intergenic	Bhi02M000863(dist=9894),Bhi02M000864(dist=33722)	-	-	-	-	-	-	-	-	-	-	-
chr2	23088244	23088244	C	T	SNP	.	1478.92	1|1	0|0	0|1	0|1	0|22	25|0	6|12	21|10	0.3333	0.6774	0.3441	intergenic	Bhi02M000863(dist=9973),Bhi02M000864(dist=33643)	-	-	-	-	-	-	-	-	-	-	-
chr2	23088302	23088302	C	T	SNP	.	1781.92	1|1	0|0	0|1	0|1	0|26	20|0	4|17	17|7	0.1905	0.7083	0.5178	intergenic	Bhi02M000863(dist=10031),Bhi02M000864(dist=33585)	-	-	-	-	-	-	-	-	-	-	-
chr2	23088307	23088307	T	G	SNP	.	1701.92	1|1	0|0	0|1	0|1	0|25	20|0	4|16	18|8	0.2	0.6923	0.4923	intergenic	Bhi02M000863(dist=10036),Bhi02M000864(dist=33580)	-	-	-	-	-	-	-	-	-	-	-
chr2	23088381	23088381	T	C	SNP	.	1567.92	1|1	0|0	0|1	0|1	0|23	17|0	6|10	12|10	0.375	0.5455	0.1705	intergenic	Bhi02M000863(dist=10110),Bhi02M000864(dist=33506)	-	-	-	-	-	-	-	-	-	-	-
chr2	23088383	23088383	G	C	SNP	.	1523.92	1|1	0|0	0|1	0|1	0|23	17|0	6|9	12|10	0.4	0.5455	0.1455	intergenic	Bhi02M000863(dist=10112),Bhi02M000864(dist=33504)	-	-	-	-	-	-	-	-	-	-	-
chr2	23088455	23088455	A	T	SNP	.	1250.92	1|1	0|0	0|1	0|1	0|20	21|0	3|7	22|9	0.3	0.7097	0.4097	intergenic	Bhi02M000863(dist=10184),Bhi02M000864(dist=33432)	-	-	-	-	-	-	-	-	-	-	-
chr2	23088459	23088459	T	G	SNP	.	1234.92	1|1	0|0	0|1	0|1	0|21	21|0	3|7	23|7	0.3	0.7667	0.4667	intergenic	Bhi02M000863(dist=10188),Bhi02M000864(dist=33428)	-	-	-	-	-	-	-	-	-	-	-
chr2	23088540	23088540	T	C	SNP	.	1401.92	1|1	0|0	0|1	0|1	0|26	29|0	6|10	24|5	0.375	0.8276	0.4526	intergenic	Bhi02M000863(dist=10269),Bhi02M000864(dist=33347)	-	-	-	-	-	-	-	-	-	-	-
chr2	23088555	23088555	A	C	SNP	.	1468.92	1|1	0|0	0|1	0|1	0|26	32|0	8|12	21|5	0.4	0.8077	0.4077	intergenic	Bhi02M000863(dist=10284),Bhi02M000864(dist=33332)	-	-	-	-	-	-	-	-	-	-	-
chr2	23088639	23088639	A	T	SNP	.	1196.92	1|1	0|0	0|1	0|1	0|21	35|0	11|9	19|7	0.55	0.7308	0.1808	intergenic	Bhi02M000863(dist=10368),Bhi02M000864(dist=33248)	-	-	-	-	-	-	-	-	-	-	-
chr2	23088704	23088704	A	C	SNP	.	1158.92	1|1	0|0	0|1	0|1	0|20	29|0	7|8	20|7	0.4667	0.7407	0.274	intergenic	Bhi02M000863(dist=10433),Bhi02M000864(dist=33183)	-	-	-	-	-	-	-	-	-	-	-
chr2	23088792	23088792	A	G	SNP	.	1256.92	1|1	0|0	0|1	0|1	0|25	23|0	3|7	13|5	0.3	0.7222	0.4222	intergenic	Bhi02M000863(dist=10521),Bhi02M000864(dist=33095)	-	-	-	-	-	-	-	-	-	-	-
chr2	23088802	23088802	T	A	SNP	.	1231.92	1|1	0|0	0|1	0|1	0|25	21|0	2|5	13|4	0.2857	0.7647	0.479	intergenic	Bhi02M000863(dist=10531),Bhi02M000864(dist=33085)	-	-	-	-	-	-	-	-	-	-	-
chr2	23088823	23088823	A	G	SNP	.	1399.92	1|1	0|0	0|1	0|1	0|31	17|0	3|6	16|4	0.3333	0.8	0.4667	intergenic	Bhi02M000863(dist=10552),Bhi02M000864(dist=33064)	-	-	-	-	-	-	-	-	-	-	-
chr2	23088896	23088896	G	A	SNP	.	1297.92	1|1	0|0	0|1	0|1	0|26	18|0	10|8	14|3	0.5556	0.8235	0.2679	intergenic	Bhi02M000863(dist=10625),Bhi02M000864(dist=32991)	-	-	-	-	-	-	-	-	-	-	-
chr2	23088937	23088937	A	G	SNP	.	1301.93	1|1	0|0	0|1	0|1	0|29	15|0	10|7	15|2	0.5882	0.8824	0.2942	intergenic	Bhi02M000863(dist=10666),Bhi02M000864(dist=32950)	-	-	-	-	-	-	-	-	-	-	-
chr2	23088948	23088948	G	A	SNP	.	1353.92	1|1	0|0	0|1	0|1	0|28	16|0	10|9	13|2	0.5263	0.8667	0.3404	intergenic	Bhi02M000863(dist=10677),Bhi02M000864(dist=32939)	-	-	-	-	-	-	-	-	-	-	-
chr2	23088957	23088957	T	C	SNP	.	1329.92	1|1	0|0	0|1	0|1	0|26	17|0	10|11	9|3	0.4762	0.75	0.2738	intergenic	Bhi02M000863(dist=10686),Bhi02M000864(dist=32930)	-	-	-	-	-	-	-	-	-	-	-
chr2	23088989	23088989	C	A	SNP	.	1223.93	1|1	0|0	0|1	0|1	0|20	12|0	9|11	8|4	0.45	0.6667	0.2167	intergenic	Bhi02M000863(dist=10718),Bhi02M000864(dist=32898)	-	-	-	-	-	-	-	-	-	-	-
chr2	23089514	23089514	T	C	SNP	.	811.92	1|1	0|0	0|1	0|1	0|14	15|0	4|4	7|5	0.5	0.5833	0.0833	intergenic	Bhi02M000863(dist=11243),Bhi02M000864(dist=32373)	-	-	-	-	-	-	-	-	-	-	-
chr2	23089543	23089543	C	T	SNP	.	788.92	1|1	0|0	0|1	0|1	0|16	15|0	3|4	6|4	0.4286	0.6	0.1714	intergenic	Bhi02M000863(dist=11272),Bhi02M000864(dist=32344)	-	-	-	-	-	-	-	-	-	-	-
chr2	23089577	23089577	T	C	SNP	.	887.92	1|1	0|0	0|1	0|1	0|19	16|0	5|3	9|3	0.625	0.75	0.125	intergenic	Bhi02M000863(dist=11306),Bhi02M000864(dist=32310)	-	-	-	-	-	-	-	-	-	-	-
chr2	23089579	23089579	G	A	SNP	.	846.92	1|1	0|0	0|1	0|1	0|19	16|0	5|3	9|3	0.625	0.75	0.125	intergenic	Bhi02M000863(dist=11308),Bhi02M000864(dist=32308)	-	-	-	-	-	-	-	-	-	-	-
chr2	23089596	23089596	C	T	SNP	.	972.93	1|1	0|0	0|1	0|1	0|20	14|0	6|4	12|3	0.6	0.8	0.2	intergenic	Bhi02M000863(dist=11325),Bhi02M000864(dist=32291)	-	-	-	-	-	-	-	-	-	-	-
chr2	23089787	23089787	C	G	SNP	.	1506.92	1|1	0|0	0|1	0|1	0|30	30|0	10|8	19|6	0.5556	0.76	0.2044	intergenic	Bhi02M000863(dist=11516),Bhi02M000864(dist=32100)	-	-	-	-	-	-	-	-	-	-	-
chr2	23089806	23089806	G	A	SNP	.	1639.92	1|1	0|0	0|1	0|1	0|31	31|0	8|8	19|7	0.5	0.7308	0.2308	intergenic	Bhi02M000863(dist=11535),Bhi02M000864(dist=32081)	-	-	-	-	-	-	-	-	-	-	-
chr2	23089835	23089835	A	G	SNP	.	1452.92	1|1	0|0	0|1	0|1	0|26	30|0	9|9	16|6	0.5	0.7273	0.2273	intergenic	Bhi02M000863(dist=11564),Bhi02M000864(dist=32052)	-	-	-	-	-	-	-	-	-	-	-
chr2	23089868	23089868	C	T	SNP	.	1473.92	1|1	0|0	0|1	0|1	0|30	30|0	10|10	16|5	0.5	0.7619	0.2619	intergenic	Bhi02M000863(dist=11597),Bhi02M000864(dist=32019)	-	-	-	-	-	-	-	-	-	-	-
chr2	23089994	23089994	G	T	SNP	.	1469.92	1|1	0|0	0|1	0|1	0|26	31|0	8|11	7|7	0.4211	0.5	0.0789	intergenic	Bhi02M000863(dist=11723),Bhi02M000864(dist=31893)	-	-	-	-	-	-	-	-	-	-	-
chr2	23089995	23089995	A	G	SNP	.	1519.92	1|1	0|0	0|1	0|1	0|26	31|0	8|11	7|7	0.4211	0.5	0.0789	intergenic	Bhi02M000863(dist=11724),Bhi02M000864(dist=31892)	-	-	-	-	-	-	-	-	-	-	-
chr2	23090078	23090078	C	T	SNP	.	1352.13	1|1	0|0	0|1	0|0	0|24	35|0	5|12	21|2	0.2941	0.913	0.6189	intergenic	Bhi02M000863(dist=11807),Bhi02M000864(dist=31809)	-	-	-	-	-	-	-	-	-	-	-
chr2	23090209	23090209	T	C	SNP	.	1533.92	1|1	0|0	0|1	0|1	0|27	29|0	6|14	14|3	0.3	0.8235	0.5235	intergenic	Bhi02M000863(dist=11938),Bhi02M000864(dist=31678)	-	-	-	-	-	-	-	-	-	-	-
chr2	23090230	23090230	T	C	SNP	.	1395.92	1|1	0|0	0|1	0|1	0|25	28|0	5|12	13|4	0.2941	0.7647	0.4706	intergenic	Bhi02M000863(dist=11959),Bhi02M000864(dist=31657)	-	-	-	-	-	-	-	-	-	-	-
chr2	23090247	23090247	C	T	SNP	.	1239.92	1|1	0|0	0|1	0|1	0|21	26|0	3|12	14|4	0.2	0.7778	0.5778	intergenic	Bhi02M000863(dist=11976),Bhi02M000864(dist=31640)	-	-	-	-	-	-	-	-	-	-	-
chr2	23090252	23090252	C	T	SNP	.	1256.92	1|1	0|0	0|1	0|1	0|21	25|0	3|12	15|4	0.2	0.7895	0.5895	intergenic	Bhi02M000863(dist=11981),Bhi02M000864(dist=31635)	-	-	-	-	-	-	-	-	-	-	-
chr2	23090296	23090296	C	T	SNP	.	1034.92	1|1	0|0	0|1	0|1	0|15	29|0	2|13	13|3	0.1333	0.8125	0.6792	intergenic	Bhi02M000863(dist=12025),Bhi02M000864(dist=31591)	-	-	-	-	-	-	-	-	-	-	-
chr2	23090385	23090385	G	A	SNP	.	1147.93	1|1	0|0	0|1	0|1	0|16	27|0	2|15	7|2	0.1176	0.7778	0.6602	intergenic	Bhi02M000863(dist=12114),Bhi02M000864(dist=31502)	-	-	-	-	-	-	-	-	-	-	-
chr2	23090424	23090424	A	G	SNP	.	1328.19	1|1	0|0	0|1	0|0	0|21	32|0	3|16	9|1	0.1579	0.9	0.7421	intergenic	Bhi02M000863(dist=12153),Bhi02M000864(dist=31463)	-	-	-	-	-	-	-	-	-	-	-
chr2	23090437	23090437	G	A	SNP	.	1273.91	1|1	0|0	0|1	0|0	0|20	35|0	4|15	14|1	0.2105	0.9333	0.7228	intergenic	Bhi02M000863(dist=12166),Bhi02M000864(dist=31450)	-	-	-	-	-	-	-	-	-	-	-
chr2	23090591	23090591	A	G	SNP	.	1280.92	1|1	0|0	0|1	0|1	0|21	24|0	4|12	20|6	0.25	0.7692	0.5192	intergenic	Bhi02M000863(dist=12320),Bhi02M000864(dist=31296)	-	-	-	-	-	-	-	-	-	-	-
chr2	23090600	23090600	T	G	SNP	.	1313.92	1|1	0|0	0|1	0|1	0|21	22|0	6|13	20|7	0.3158	0.7407	0.4249	intergenic	Bhi02M000863(dist=12329),Bhi02M000864(dist=31287)	-	-	-	-	-	-	-	-	-	-	-
chr2	23090622	23090622	C	T	SNP	.	1369.92	1|1	0|0	0|1	0|1	0|20	25|0	10|11	19|8	0.4762	0.7037	0.2275	intergenic	Bhi02M000863(dist=12351),Bhi02M000864(dist=31265)	-	-	-	-	-	-	-	-	-	-	-
chr2	23090880	23090880	G	A	SNP	.	1546.92	1|1	0|0	0|1	0|1	0|25	41|0	9|15	22|6	0.375	0.7857	0.4107	intergenic	Bhi02M000863(dist=12609),Bhi02M000864(dist=31007)	-	-	-	-	-	-	-	-	-	-	-
chr2	23090944	23090944	A	G	SNP	.	1788.92	1|1	0|0	0|1	0|1	0|30	32|0	14|15	26|9	0.4828	0.7429	0.2601	intergenic	Bhi02M000863(dist=12673),Bhi02M000864(dist=30943)	-	-	-	-	-	-	-	-	-	-	-
chr2	23091047	23091047	T	C	SNP	.	1469.92	1|1	0|0	0|1	0|1	0|23	37|0	13|12	17|6	0.52	0.7391	0.2191	intergenic	Bhi02M000863(dist=12776),Bhi02M000864(dist=30840)	-	-	-	-	-	-	-	-	-	-	-
chr2	23091049	23091049	G	A	SNP	.	1392.92	1|1	0|0	0|1	0|1	0|22	37|0	12|11	16|6	0.5217	0.7273	0.2056	intergenic	Bhi02M000863(dist=12778),Bhi02M000864(dist=30838)	-	-	-	-	-	-	-	-	-	-	-
chr2	23091077	23091077	G	A	SNP	.	1598.92	1|1	0|0	0|1	0|1	0|27	32|0	10|12	12|6	0.4545	0.6667	0.2122	intergenic	Bhi02M000863(dist=12806),Bhi02M000864(dist=30810)	-	-	-	-	-	-	-	-	-	-	-
chr2	23091200	23091200	C	T	SNP	.	1714.92	1|1	0|0	0|1	0|1	0|29	18|0	12|10	10|10	0.5455	0.5	-0.0455	intergenic	Bhi02M000863(dist=12929),Bhi02M000864(dist=30687)	-	-	-	-	-	-	-	-	-	-	-
chr2	23091305	23091305	A	C	SNP	.	1417.92	1|1	0|0	0|1	0|1	0|25	25|0	10|10	16|5	0.5	0.7619	0.2619	intergenic	Bhi02M000863(dist=13034),Bhi02M000864(dist=30582)	-	-	-	-	-	-	-	-	-	-	-
chr2	23091320	23091320	C	T	SNP	.	1397.92	1|1	0|0	0|1	0|1	0|26	27|0	14|10	15|5	0.5833	0.75	0.1667	intergenic	Bhi02M000863(dist=13049),Bhi02M000864(dist=30567)	-	-	-	-	-	-	-	-	-	-	-
chr2	23091373	23091373	A	G	SNP	.	1487.92	1|1	0|0	0|1	0|1	0|24	32|0	14|11	14|8	0.56	0.6364	0.0764	intergenic	Bhi02M000863(dist=13102),Bhi02M000864(dist=30514)	-	-	-	-	-	-	-	-	-	-	-
chr2	23091374	23091374	C	G	SNP	.	1484.92	1|1	0|0	0|1	0|1	0|24	32|0	14|11	15|8	0.56	0.6522	0.0922	intergenic	Bhi02M000863(dist=13103),Bhi02M000864(dist=30513)	-	-	-	-	-	-	-	-	-	-	-
chr2	23091471	23091471	G	A	SNP	.	1525.92	1|1	0|0	0|1	0|1	0|21	26|0	11|14	16|10	0.44	0.6154	0.1754	intergenic	Bhi02M000863(dist=13200),Bhi02M000864(dist=30416)	-	-	-	-	-	-	-	-	-	-	-
chr2	23091548	23091548	C	T	SNP	.	1342.92	1|1	0|0	0|1	0|1	0|22	28|0	16|12	18|5	0.5714	0.7826	0.2112	intergenic	Bhi02M000863(dist=13277),Bhi02M000864(dist=30339)	-	-	-	-	-	-	-	-	-	-	-
chr2	23091562	23091562	A	T	SNP	.	1217.92	1|1	0|0	0|1	0|1	0|20	31|0	14|11	18|5	0.56	0.7826	0.2226	intergenic	Bhi02M000863(dist=13291),Bhi02M000864(dist=30325)	-	-	-	-	-	-	-	-	-	-	-
chr2	23091596	23091596	C	T	SNP	.	1554.92	1|1	0|0	0|1	0|1	0|28	28|0	16|14	15|4	0.5333	0.7895	0.2562	intergenic	Bhi02M000863(dist=13325),Bhi02M000864(dist=30291)	-	-	-	-	-	-	-	-	-	-	-
chr2	23091787	23091787	A	G	SNP	.	1659.92	1|1	0|0	0|1	0|1	0|26	21|0	10|15	10|8	0.4	0.5556	0.1556	intergenic	Bhi02M000863(dist=13516),Bhi02M000864(dist=30100)	-	-	-	-	-	-	-	-	-	-	-
chr2	23091818	23091818	G	A	SNP	.	2081.92	1|1	0|0	0|1	0|1	0|30	18|0	7|19	15|11	0.2692	0.5769	0.3077	intergenic	Bhi02M000863(dist=13547),Bhi02M000864(dist=30069)	-	-	-	-	-	-	-	-	-	-	-
chr2	23091841	23091841	C	T	SNP	.	1858.92	1|1	0|0	0|1	0|1	0|29	22|0	9|18	15|8	0.3333	0.6522	0.3189	intergenic	Bhi02M000863(dist=13570),Bhi02M000864(dist=30046)	-	-	-	-	-	-	-	-	-	-	-
chr2	23091864	23091864	C	A	SNP	.	2016.92	1|1	0|0	0|1	0|1	0|31	27|0	8|17	18|9	0.32	0.6667	0.3467	intergenic	Bhi02M000863(dist=13593),Bhi02M000864(dist=30023)	-	-	-	-	-	-	-	-	-	-	-
chr2	23091874	23091874	G	A	SNP	.	2276.92	1|1	0|0	0|1	0|1	0|34	27|0	8|18	19|11	0.3077	0.6333	0.3256	intergenic	Bhi02M000863(dist=13603),Bhi02M000864(dist=30013)	-	-	-	-	-	-	-	-	-	-	-
chr2	23091916	23091916	A	C	SNP	.	2131.92	1|1	0|0	0|1	0|1	0|33	24|0	7|16	16|10	0.3043	0.6154	0.3111	intergenic	Bhi02M000863(dist=13645),Bhi02M000864(dist=29971)	-	-	-	-	-	-	-	-	-	-	-
chr2	23091986	23091986	T	C	SNP	.	2046.92	1|1	0|0	0|1	0|1	0|35	27|0	8|16	17|6	0.3333	0.7391	0.4058	intergenic	Bhi02M000863(dist=13715),Bhi02M000864(dist=29901)	-	-	-	-	-	-	-	-	-	-	-
chr2	23091998	23091998	T	C	SNP	.	2212.92	1|1	0|0	0|1	0|1	0|40	25|0	9|16	16|6	0.36	0.7273	0.3673	intergenic	Bhi02M000863(dist=13727),Bhi02M000864(dist=29889)	-	-	-	-	-	-	-	-	-	-	-
chr2	23092157	23092157	C	T	SNP	.	2063.92	1|1	0|0	0|1	0|1	0|35	30|0	7|17	13|7	0.2917	0.65	0.3583	intergenic	Bhi02M000863(dist=13886),Bhi02M000864(dist=29730)	-	-	-	-	-	-	-	-	-	-	-
chr2	23092160	23092160	C	T	SNP	.	2081.92	1|1	0|0	0|1	0|1	0|34	30|0	7|16	13|6	0.3043	0.6842	0.3799	intergenic	Bhi02M000863(dist=13889),Bhi02M000864(dist=29727)	-	-	-	-	-	-	-	-	-	-	-
chr2	23092187	23092187	G	A	SNP	.	2004.92	1|1	0|0	0|1	0|1	0|35	29|0	7|14	9|7	0.3333	0.5625	0.2292	intergenic	Bhi02M000863(dist=13916),Bhi02M000864(dist=29700)	-	-	-	-	-	-	-	-	-	-	-
chr2	23092238	23092238	C	T	SNP	.	2330.92	1|1	0|0	0|1	0|1	0|42	28|0	6|12	11|8	0.3333	0.5789	0.2456	intergenic	Bhi02M000863(dist=13967),Bhi02M000864(dist=29649)	-	-	-	-	-	-	-	-	-	-	-
chr2	23092292	23092292	C	T	SNP	.	1739.92	1|1	0|0	0|1	0|1	0|31	31|0	9|9	9|7	0.5	0.5625	0.0625	intergenic	Bhi02M000863(dist=14021),Bhi02M000864(dist=29595)	-	-	-	-	-	-	-	-	-	-	-
chr2	23092344	23092344	C	T	SNP	.	1272.92	1|1	0|0	0|1	0|1	0|24	29|0	14|9	14|6	0.6087	0.7	0.0913	intergenic	Bhi02M000863(dist=14073),Bhi02M000864(dist=29543)	-	-	-	-	-	-	-	-	-	-	-
chr2	23092372	23092372	G	T	SNP	.	1346.92	1|1	0|0	0|1	0|1	0|23	29|0	13|10	15|7	0.5652	0.6818	0.1166	intergenic	Bhi02M000863(dist=14101),Bhi02M000864(dist=29515)	-	-	-	-	-	-	-	-	-	-	-
chr2	23092410	23092410	G	A	SNP	.	1305.92	1|1	0|0	0|1	0|1	0|24	28|0	13|10	16|4	0.5652	0.8	0.2348	intergenic	Bhi02M000863(dist=14139),Bhi02M000864(dist=29477)	-	-	-	-	-	-	-	-	-	-	-
chr2	23092432	23092432	T	C	SNP	.	1467.92	1|1	0|0	0|1	0|1	0|29	26|0	14|10	17|3	0.5833	0.85	0.2667	intergenic	Bhi02M000863(dist=14161),Bhi02M000864(dist=29455)	-	-	-	-	-	-	-	-	-	-	-
chr2	23092441	23092441	G	A	SNP	.	1590.92	1|1	0|0	0|1	0|1	0|31	22|0	12|11	16|4	0.5217	0.8	0.2783	intergenic	Bhi02M000863(dist=14170),Bhi02M000864(dist=29446)	-	-	-	-	-	-	-	-	-	-	-
chr2	23092545	23092545	A	C	SNP	.	1603.92	1|1	0|0	0|1	0|1	0|27	23|0	9|13	12|7	0.4091	0.6316	0.2225	intergenic	Bhi02M000863(dist=14274),Bhi02M000864(dist=29342)	-	-	-	-	-	-	-	-	-	-	-
chr2	23092548	23092548	C	T	SNP	.	1486.92	1|1	0|0	0|1	0|1	0|26	24|0	9|13	13|7	0.4091	0.65	0.2409	intergenic	Bhi02M000863(dist=14277),Bhi02M000864(dist=29339)	-	-	-	-	-	-	-	-	-	-	-
chr2	23092664	23092664	G	A	SNP	.	1411.92	1|1	0|0	0|1	0|1	0|21	19|0	8|11	16|8	0.4211	0.6667	0.2456	intergenic	Bhi02M000863(dist=14393),Bhi02M000864(dist=29223)	-	-	-	-	-	-	-	-	-	-	-
chr2	23092685	23092685	C	T	SNP	.	1484.92	1|1	0|0	0|1	0|1	0|23	16|0	8|12	13|7	0.4	0.65	0.25	intergenic	Bhi02M000863(dist=14414),Bhi02M000864(dist=29202)	-	-	-	-	-	-	-	-	-	-	-
chr2	23092741	23092741	A	C	SNP	.	1705.92	1|1	0|0	0|1	0|1	0|27	18|0	10|18	19|3	0.3571	0.8636	0.5065	intergenic	Bhi02M000863(dist=14470),Bhi02M000864(dist=29146)	-	-	-	-	-	-	-	-	-	-	-
chr2	23092751	23092751	G	C	SNP	.	1677.92	1|1	0|0	0|1	0|1	0|28	17|0	9|16	17|3	0.36	0.85	0.49	intergenic	Bhi02M000863(dist=14480),Bhi02M000864(dist=29136)	-	-	-	-	-	-	-	-	-	-	-
chr2	23092758	23092758	A	G	SNP	.	1672.92	1|1	0|0	0|1	0|1	0|28	15|0	8|16	15|3	0.3333	0.8333	0.5	intergenic	Bhi02M000863(dist=14487),Bhi02M000864(dist=29129)	-	-	-	-	-	-	-	-	-	-	-
chr2	23092813	23092813	G	T	SNP	.	1767.92	1|1	0|0	0|1	0|1	0|28	16|0	9|15	9|5	0.375	0.6429	0.2679	intergenic	Bhi02M000863(dist=14542),Bhi02M000864(dist=29074)	-	-	-	-	-	-	-	-	-	-	-
chr2	23092815	23092815	G	A	SNP	.	1767.92	1|1	0|0	0|1	0|1	0|28	16|0	9|15	9|5	0.375	0.6429	0.2679	intergenic	Bhi02M000863(dist=14544),Bhi02M000864(dist=29072)	-	-	-	-	-	-	-	-	-	-	-
chr2	23092949	23092949	T	G	SNP	.	1404.92	1|1	0|0	0|1	0|1	0|18	19|0	5|13	14|8	0.2778	0.6364	0.3586	intergenic	Bhi02M000863(dist=14678),Bhi02M000864(dist=28938)	-	-	-	-	-	-	-	-	-	-	-
chr2	23093060	23093060	T	G	SNP	.	1139.92	1|1	0|0	0|1	0|1	0|22	23|0	8|7	16|3	0.5333	0.8421	0.3088	intergenic	Bhi02M000863(dist=14789),Bhi02M000864(dist=28827)	-	-	-	-	-	-	-	-	-	-	-
chr2	23093173	23093173	T	C	SNP	.	1469.92	1|1	0|0	0|1	0|1	0|27	16|0	5|14	17|3	0.2632	0.85	0.5868	intergenic	Bhi02M000863(dist=14902),Bhi02M000864(dist=28714)	-	-	-	-	-	-	-	-	-	-	-
chr2	23093328	23093328	G	C	SNP	.	1514.92	1|1	0|0	0|1	0|1	0|28	21|0	4|11	13|3	0.2667	0.8125	0.5458	intergenic	Bhi02M000863(dist=15057),Bhi02M000864(dist=28559)	-	-	-	-	-	-	-	-	-	-	-
chr2	23093345	23093345	G	A	SNP	.	1538.92	1|1	0|0	0|1	0|1	0|29	23|0	5|12	14|2	0.2941	0.875	0.5809	intergenic	Bhi02M000863(dist=15074),Bhi02M000864(dist=28542)	-	-	-	-	-	-	-	-	-	-	-
chr2	23093355	23093355	C	T	SNP	.	1585.92	1|1	0|0	0|1	0|1	0|28	25|0	5|13	12|2	0.2778	0.8571	0.5793	intergenic	Bhi02M000863(dist=15084),Bhi02M000864(dist=28532)	-	-	-	-	-	-	-	-	-	-	-
chr2	23093445	23093445	A	G	SNP	.	1583.92	1|1	0|0	0|1	0|1	0|25	24|0	8|15	17|5	0.3478	0.7727	0.4249	intergenic	Bhi02M000863(dist=15174),Bhi02M000864(dist=28442)	-	-	-	-	-	-	-	-	-	-	-
chr2	23093515	23093515	T	G	SNP	.	1168.92	1|1	0|0	0|1	0|1	0|19	25|0	9|8	15|7	0.5294	0.6818	0.1524	intergenic	Bhi02M000863(dist=15244),Bhi02M000864(dist=28372)	-	-	-	-	-	-	-	-	-	-	-
chr2	23093573	23093573	C	T	SNP	.	1240.92	1|1	0|0	0|1	0|1	0|20	28|0	10|12	17|4	0.4545	0.8095	0.355	intergenic	Bhi02M000863(dist=15302),Bhi02M000864(dist=28314)	-	-	-	-	-	-	-	-	-	-	-
chr2	23093757	23093757	G	A	SNP	.	1304.92	1|1	0|0	0|1	0|1	0|20	17|0	13|12	14|5	0.52	0.7368	0.2168	intergenic	Bhi02M000863(dist=15486),Bhi02M000864(dist=28130)	-	-	-	-	-	-	-	-	-	-	-
chr2	23093779	23093779	G	A	SNP	.	1063.93	1|1	0|0	0|1	0|1	0|17	13|0	12|10	14|4	0.5455	0.7778	0.2323	intergenic	Bhi02M000863(dist=15508),Bhi02M000864(dist=28108)	-	-	-	-	-	-	-	-	-	-	-
chr2	23093793	23093793	C	A	SNP	.	1085.93	1|1	0|0	0|1	0|1	0|18	12|0	11|11	15|4	0.5	0.7895	0.2895	intergenic	Bhi02M000863(dist=15522),Bhi02M000864(dist=28094)	-	-	-	-	-	-	-	-	-	-	-
chr2	23094041	23094041	A	G	SNP	.	1294.92	1|1	0|0	0|1	0|1	0|23	16|0	10|9	11|6	0.5263	0.6471	0.1208	intergenic	Bhi02M000863(dist=15770),Bhi02M000864(dist=27846)	-	-	-	-	-	-	-	-	-	-	-
chr2	23094101	23094101	A	G	SNP	.	1127.92	1|1	0|0	0|1	0|1	0|15	16|0	8|11	12|7	0.4211	0.6316	0.2105	intergenic	Bhi02M000863(dist=15830),Bhi02M000864(dist=27786)	-	-	-	-	-	-	-	-	-	-	-
chr2	23094110	23094110	A	T	SNP	.	1184.92	1|1	0|0	0|1	0|1	0|16	16|0	8|12	12|6	0.4	0.6667	0.2667	intergenic	Bhi02M000863(dist=15839),Bhi02M000864(dist=27777)	-	-	-	-	-	-	-	-	-	-	-
chr2	23094122	23094122	C	T	SNP	.	1107.92	1|1	0|0	0|1	0|1	0|15	17|0	6|11	11|6	0.3529	0.6471	0.2942	intergenic	Bhi02M000863(dist=15851),Bhi02M000864(dist=27765)	-	-	-	-	-	-	-	-	-	-	-
chr2	23094285	23094285	C	-	Deletion	.	1434.88	1|1	0|0	0|1	0|1	0|24	21|0	5|8	17|3	-	-	-	intergenic	Bhi02M000863(dist=16014),Bhi02M000864(dist=27602)	-	-	-	-	-	-	-	-	-	-	-
chr2	23094437	23094437	T	C	SNP	.	914.92	1|1	0|0	0|1	0|1	0|15	26|0	7|9	8|3	0.4375	0.7273	0.2898	intergenic	Bhi02M000863(dist=16166),Bhi02M000864(dist=27450)	-	-	-	-	-	-	-	-	-	-	-
chr2	23094455	23094455	G	A	SNP	.	1002.93	1|1	0|0	0|1	0|1	0|13	22|0	5|11	7|5	0.3125	0.5833	0.2708	intergenic	Bhi02M000863(dist=16184),Bhi02M000864(dist=27432)	-	-	-	-	-	-	-	-	-	-	-
chr2	23094519	23094519	C	A	SNP	.	1041.93	1|1	0|0	0|1	0|1	0|13	19|0	6|13	10|5	0.3158	0.6667	0.3509	intergenic	Bhi02M000863(dist=16248),Bhi02M000864(dist=27368)	-	-	-	-	-	-	-	-	-	-	-
chr2	23094533	23094533	T	C	SNP	.	997.34	1|1	0|0	0|1	0|1	0|13	17|1	8|11	9|5	0.4211	0.6429	0.2218	intergenic	Bhi02M000863(dist=16262),Bhi02M000864(dist=27354)	-	-	-	-	-	-	-	-	-	-	-
chr2	23094596	23094596	C	T	SNP	.	772.93	1|1	0|0	0|1	0|1	0|13	20|0	8|8	15|2	0.5	0.8824	0.3824	intergenic	Bhi02M000863(dist=16325),Bhi02M000864(dist=27291)	-	-	-	-	-	-	-	-	-	-	-
chr2	23094650	23094650	T	C	SNP	.	956.92	1|1	0|0	0|1	0|1	0|17	22|0	10|7	19|5	0.5882	0.7917	0.2035	intergenic	Bhi02M000863(dist=16379),Bhi02M000864(dist=27237)	-	-	-	-	-	-	-	-	-	-	-
chr2	23094684	23094684	T	C	SNP	.	1024.92	1|1	0|0	0|1	0|1	0|18	22|0	12|8	18|5	0.6	0.7826	0.1826	intergenic	Bhi02M000863(dist=16413),Bhi02M000864(dist=27203)	-	-	-	-	-	-	-	-	-	-	-
chr2	23094849	23094849	G	A	SNP	.	1364.92	1|1	0|0	0|1	0|1	0|23	28|0	8|13	10|4	0.381	0.7143	0.3333	intergenic	Bhi02M000863(dist=16578),Bhi02M000864(dist=27038)	-	-	-	-	-	-	-	-	-	-	-
chr2	23094851	23094851	T	C	SNP	.	1381.92	1|1	0|0	0|1	0|1	0|23	29|0	8|13	10|4	0.381	0.7143	0.3333	intergenic	Bhi02M000863(dist=16580),Bhi02M000864(dist=27036)	-	-	-	-	-	-	-	-	-	-	-
chr2	23094901	23094901	T	G	SNP	.	1199.92	1|1	0|0	0|1	0|1	0|24	31|0	5|10	12|5	0.3333	0.7059	0.3726	intergenic	Bhi02M000863(dist=16630),Bhi02M000864(dist=26986)	-	-	-	-	-	-	-	-	-	-	-
chr2	23094908	23094908	A	T	SNP	.	1204.92	1|1	0|0	0|1	0|1	0|23	35|0	5|9	13|6	0.3571	0.6842	0.3271	intergenic	Bhi02M000863(dist=16637),Bhi02M000864(dist=26979)	-	-	-	-	-	-	-	-	-	-	-
chr2	23094948	23094948	A	G	SNP	.	1454.92	1|1	0|0	0|1	0|1	0|26	26|0	7|11	13|4	0.3889	0.7647	0.3758	intergenic	Bhi02M000863(dist=16677),Bhi02M000864(dist=26939)	-	-	-	-	-	-	-	-	-	-	-
chr2	23095017	23095017	C	A	SNP	.	993.92	1|1	0|0	0|1	0|1	0|16	27|0	10|10	14|6	0.5	0.7	0.2	intergenic	Bhi02M000863(dist=16746),Bhi02M000864(dist=26870)	-	-	-	-	-	-	-	-	-	-	-
chr2	23095110	23095110	C	T	SNP	.	969.92	1|1	0|0	0|1	0|1	0|18	30|0	10|4	7|5	0.7143	0.5833	-0.131	intergenic	Bhi02M000863(dist=16839),Bhi02M000864(dist=26777)	-	-	-	-	-	-	-	-	-	-	-
chr2	23095119	23095119	A	C	SNP	.	868.92	1|1	0|0	0|1	0|1	0|17	30|0	8|4	9|4	0.6667	0.6923	0.0256	intergenic	Bhi02M000863(dist=16848),Bhi02M000864(dist=26768)	-	-	-	-	-	-	-	-	-	-	-
chr2	23095289	23095289	C	T	SNP	.	1528.92	1|1	0|0	0|1	0|1	0|28	21|0	8|11	18|5	0.4211	0.7826	0.3615	intergenic	Bhi02M000863(dist=17018),Bhi02M000864(dist=26598)	-	-	-	-	-	-	-	-	-	-	-
chr2	23095331	23095331	A	G	SNP	.	1383.92	1|1	0|0	0|1	0|1	0|29	22|0	6|8	16|4	0.4286	0.8	0.3714	intergenic	Bhi02M000863(dist=17060),Bhi02M000864(dist=26556)	-	-	-	-	-	-	-	-	-	-	-
chr2	23095428	23095428	T	G	SNP	.	1365.92	1|1	0|0	0|1	0|1	0|29	21|0	4|7	10|5	0.3636	0.6667	0.3031	intergenic	Bhi02M000863(dist=17157),Bhi02M000864(dist=26459)	-	-	-	-	-	-	-	-	-	-	-
chr2	23095488	23095488	G	A	SNP	.	1333.92	1|1	0|0	0|1	0|1	0|24	22|0	6|9	11|5	0.4	0.6875	0.2875	intergenic	Bhi02M000863(dist=17217),Bhi02M000864(dist=26399)	-	-	-	-	-	-	-	-	-	-	-
chr2	23095527	23095527	C	T	SNP	.	1359.92	1|1	0|0	0|1	0|1	0|23	24|0	6|9	9|6	0.4	0.6	0.2	intergenic	Bhi02M000863(dist=17256),Bhi02M000864(dist=26360)	-	-	-	-	-	-	-	-	-	-	-
chr2	23095547	23095547	T	C	SNP	.	1518.92	1|1	0|0	0|1	0|1	0|24	27|0	5|14	8|6	0.2632	0.5714	0.3082	intergenic	Bhi02M000863(dist=17276),Bhi02M000864(dist=26340)	-	-	-	-	-	-	-	-	-	-	-
chr2	23095572	23095572	C	T	SNP	.	1688.92	1|1	0|0	0|1	0|1	0|25	27|0	5|15	9|7	0.25	0.5625	0.3125	intergenic	Bhi02M000863(dist=17301),Bhi02M000864(dist=26315)	-	-	-	-	-	-	-	-	-	-	-
chr2	23095582	23095582	A	G	SNP	.	1767.92	1|1	0|0	0|1	0|1	0|29	28|0	5|15	9|5	0.25	0.6429	0.3929	intergenic	Bhi02M000863(dist=17311),Bhi02M000864(dist=26305)	-	-	-	-	-	-	-	-	-	-	-
chr2	23095595	23095595	G	C	SNP	.	1814.92	1|1	0|0	0|1	0|1	0|29	29|0	3|15	10|6	0.1667	0.625	0.4583	intergenic	Bhi02M000863(dist=17324),Bhi02M000864(dist=26292)	-	-	-	-	-	-	-	-	-	-	-
chr2	23095650	23095650	A	G	SNP	.	1816.92	1|1	0|0	0|1	0|1	0|28	29|0	4|19	16|6	0.1739	0.7273	0.5534	intergenic	Bhi02M000863(dist=17379),Bhi02M000864(dist=26237)	-	-	-	-	-	-	-	-	-	-	-
chr2	23095855	23095855	C	T	SNP	.	1272.92	1|1	0|0	0|1	0|1	0|20	25|0	8|10	17|9	0.4444	0.6538	0.2094	intergenic	Bhi02M000863(dist=17584),Bhi02M000864(dist=26032)	-	-	-	-	-	-	-	-	-	-	-
chr2	23095892	23095892	T	C	SNP	.	1197.92	1|1	0|0	0|1	0|1	0|18	18|0	9|10	10|6	0.4737	0.625	0.1513	intergenic	Bhi02M000863(dist=17621),Bhi02M000864(dist=25995)	-	-	-	-	-	-	-	-	-	-	-
chr2	23095956	23095956	C	T	SNP	.	1210.92	1|1	0|0	0|1	0|1	0|15	17|0	9|16	10|4	0.36	0.7143	0.3543	intergenic	Bhi02M000863(dist=17685),Bhi02M000864(dist=25931)	-	-	-	-	-	-	-	-	-	-	-
chr2	23095990	23095990	C	T	SNP	.	1230.92	1|1	0|0	0|1	0|1	0|15	19|0	8|14	12|7	0.3636	0.6316	0.268	intergenic	Bhi02M000863(dist=17719),Bhi02M000864(dist=25897)	-	-	-	-	-	-	-	-	-	-	-
chr2	23096086	23096086	T	C	SNP	.	187.68	1|1	0|0	0|0	0|1	0|3	22|0	8|0	14|4	1	0.7778	-0.2222	intergenic	Bhi02M000863(dist=17815),Bhi02M000864(dist=25801)	-	-	-	-	-	-	-	-	-	-	-
chr2	23096091	23096091	G	T	SNP	.	196.44	1|1	0|0	0|0	0|1	0|3	21|0	8|1	13|4	0.8889	0.7647	-0.1242	intergenic	Bhi02M000863(dist=17820),Bhi02M000864(dist=25796)	-	-	-	-	-	-	-	-	-	-	-
chr2	23096142	23096142	T	C	SNP	.	1014.93	1|1	0|0	0|1	0|1	0|12	20|0	7|9	10|9	0.4375	0.5263	0.0888	intergenic	Bhi02M000863(dist=17871),Bhi02M000864(dist=25745)	-	-	-	-	-	-	-	-	-	-	-
chr2	23096168	23096168	G	A	SNP	.	1139.92	1|1	0|0	0|1	0|1	0|14	17|0	7|10	9|11	0.4118	0.45	0.0382	intergenic	Bhi02M000863(dist=17897),Bhi02M000864(dist=25719)	-	-	-	-	-	-	-	-	-	-	-
chr2	23096246	23096246	T	C	SNP	.	993.93	1|1	0|0	0|1	0|1	0|13	20|0	6|5	9|12	0.5455	0.4286	-0.1169	intergenic	Bhi02M000863(dist=17975),Bhi02M000864(dist=25641)	-	-	-	-	-	-	-	-	-	-	-
chr2	23096333	23096333	C	T	SNP	.	808.92	1|1	0|0	0|1	0|1	0|15	23|0	5|3	8|5	0.625	0.6154	-0.0096	intergenic	Bhi02M000863(dist=18062),Bhi02M000864(dist=25554)	-	-	-	-	-	-	-	-	-	-	-
chr2	23096351	23096351	C	G	SNP	.	814.93	1|1	0|0	0|1	0|1	0|14	22|0	5|5	8|6	0.5	0.5714	0.0714	intergenic	Bhi02M000863(dist=18080),Bhi02M000864(dist=25536)	-	-	-	-	-	-	-	-	-	-	-
chr2	23096365	23096365	G	T	SNP	.	919.93	1|1	0|0	0|1	0|1	0|13	25|0	5|7	7|6	0.4167	0.5385	0.1218	intergenic	Bhi02M000863(dist=18094),Bhi02M000864(dist=25522)	-	-	-	-	-	-	-	-	-	-	-
chr2	23096520	23096520	C	A	SNP	.	904.92	1|1	0|0	0|1	0|1	0|15	15|0	3|4	6|6	0.4286	0.5	0.0714	intergenic	Bhi02M000863(dist=18249),Bhi02M000864(dist=25367)	-	-	-	-	-	-	-	-	-	-	-
chr2	23096571	23096571	T	C	SNP	.	952.93	1|1	0|0	0|1	0|1	0|19	13|0	3|5	7|4	0.375	0.6364	0.2614	intergenic	Bhi02M000863(dist=18300),Bhi02M000864(dist=25316)	-	-	-	-	-	-	-	-	-	-	-
chr2	23096596	23096596	C	T	SNP	.	901.92	1|1	0|0	0|1	0|1	0|15	14|0	3|5	7|6	0.375	0.5385	0.1635	intergenic	Bhi02M000863(dist=18325),Bhi02M000864(dist=25291)	-	-	-	-	-	-	-	-	-	-	-
chr2	23096769	23096771	ACC	-	Deletion	.	1352.88	1|1	0|0	0|1	0|1	0|25	19|0	4|3	9|2	-	-	-	intergenic	Bhi02M000863(dist=18498),Bhi02M000864(dist=25116)	-	-	-	-	-	-	-	-	-	-	-
chr2	23096845	23096845	T	C	SNP	.	983.92	1|1	0|0	0|1	0|1	0|19	18|0	5|5	14|4	0.5	0.7778	0.2778	intergenic	Bhi02M000863(dist=18574),Bhi02M000864(dist=25042)	-	-	-	-	-	-	-	-	-	-	-
chr2	23096890	23096890	A	C	SNP	.	928.92	1|1	0|0	0|1	0|1	0|21	23|0	5|3	11|3	0.625	0.7857	0.1607	intergenic	Bhi02M000863(dist=18619),Bhi02M000864(dist=24997)	-	-	-	-	-	-	-	-	-	-	-
chr2	23096900	23096900	C	T	SNP	.	978.92	1|1	0|0	0|1	0|1	0|21	22|0	5|3	12|3	0.625	0.8	0.175	intergenic	Bhi02M000863(dist=18629),Bhi02M000864(dist=24987)	-	-	-	-	-	-	-	-	-	-	-
chr2	23097059	23097059	T	C	SNP	.	945.92	1|1	0|0	0|1	0|1	0|14	25|0	9|9	11|4	0.5	0.7333	0.2333	intergenic	Bhi02M000863(dist=18788),Bhi02M000864(dist=24828)	-	-	-	-	-	-	-	-	-	-	-
chr2	23097085	23097085	A	G	SNP	.	855.93	1|1	0|0	0|1	0|1	0|13	28|0	8|7	13|5	0.5333	0.7222	0.1889	intergenic	Bhi02M000863(dist=18814),Bhi02M000864(dist=24802)	-	-	-	-	-	-	-	-	-	-	-
chr2	23097088	23097088	C	T	SNP	.	898.92	1|1	0|0	0|1	0|1	0|14	30|0	8|7	12|5	0.5333	0.7059	0.1726	intergenic	Bhi02M000863(dist=18817),Bhi02M000864(dist=24799)	-	-	-	-	-	-	-	-	-	-	-
chr2	23097121	23097121	T	C	SNP	.	1119.92	1|1	0|0	0|1	0|1	0|16	29|0	5|11	13|6	0.3125	0.6842	0.3717	intergenic	Bhi02M000863(dist=18850),Bhi02M000864(dist=24766)	-	-	-	-	-	-	-	-	-	-	-
chr2	23097172	23097172	A	C	SNP	.	833.93	1|1	0|0	0|1	0|1	0|11	33|0	6|10	12|4	0.375	0.75	0.375	intergenic	Bhi02M000863(dist=18901),Bhi02M000864(dist=24715)	-	-	-	-	-	-	-	-	-	-	-
chr2	23097178	23097178	T	C	SNP	.	744.93	1|1	0|0	0|1	0|1	0|10	29|0	5|8	12|4	0.3846	0.75	0.3654	intergenic	Bhi02M000863(dist=18907),Bhi02M000864(dist=24709)	-	-	-	-	-	-	-	-	-	-	-
chr2	23097192	23097192	G	A	SNP	.	686.95	1|1	0|0	0|1	0|1	0|9	30|0	5|8	13|4	0.3846	0.7647	0.3801	intergenic	Bhi02M000863(dist=18921),Bhi02M000864(dist=24695)	-	-	-	-	-	-	-	-	-	-	-
chr2	23097221	23097221	G	A	SNP	.	603.97	1|1	0|0	0|1	0|1	0|8	31|0	6|8	13|2	0.4286	0.8667	0.4381	intergenic	Bhi02M000863(dist=18950),Bhi02M000864(dist=24666)	-	-	-	-	-	-	-	-	-	-	-
chr2	23097229	23097229	A	C	SNP	.	420.01	1|1	0|0	0|1	0|1	0|7	31|0	7|5	13|2	0.5833	0.8667	0.2834	intergenic	Bhi02M000863(dist=18958),Bhi02M000864(dist=24658)	-	-	-	-	-	-	-	-	-	-	-
chr2	23097302	23097302	T	C	SNP	.	883.93	1|1	0|0	0|1	0|1	0|15	33|0	9|9	11|4	0.5	0.7333	0.2333	intergenic	Bhi02M000863(dist=19031),Bhi02M000864(dist=24585)	-	-	-	-	-	-	-	-	-	-	-
chr2	23097307	23097307	G	A	SNP	.	798.93	1|1	0|0	0|1	0|1	0|13	35|0	9|9	13|4	0.5	0.7647	0.2647	intergenic	Bhi02M000863(dist=19036),Bhi02M000864(dist=24580)	-	-	-	-	-	-	-	-	-	-	-
chr2	23097323	23097323	T	C	SNP	.	747.93	1|1	0|0	0|1	0|1	0|13	35|0	7|7	14|4	0.5	0.7778	0.2778	intergenic	Bhi02M000863(dist=19052),Bhi02M000864(dist=24564)	-	-	-	-	-	-	-	-	-	-	-
chr2	23097335	23097335	T	C	SNP	.	679.93	1|1	0|0	0|1	0|1	0|12	38|0	7|7	11|3	0.5	0.7857	0.2857	intergenic	Bhi02M000863(dist=19064),Bhi02M000864(dist=24552)	-	-	-	-	-	-	-	-	-	-	-
chr2	23097374	23097374	T	C	SNP	.	336.99	1|1	0|0	0|1	0|0	0|7	40|0	5|3	15|1	0.625	0.9375	0.3125	intergenic	Bhi02M000863(dist=19103),Bhi02M000864(dist=24513)	-	-	-	-	-	-	-	-	-	-	-
chr2	23097572	23097572	C	T	SNP	.	784.93	1|1	0|0	0|1	0|1	0|11	23|0	4|5	14|9	0.4444	0.6087	0.1643	intergenic	Bhi02M000863(dist=19301),Bhi02M000864(dist=24315)	-	-	-	-	-	-	-	-	-	-	-
chr2	23097581	23097581	G	C	SNP	.	1128.92	1|1	0|0	0|1	0|1	0|15	22|0	3|7	13|11	0.3	0.5417	0.2417	intergenic	Bhi02M000863(dist=19310),Bhi02M000864(dist=24306)	-	-	-	-	-	-	-	-	-	-	-
chr2	23097637	23097637	G	A	SNP	.	1246.92	1|1	0|0	0|1	0|1	0|15	21|0	3|12	12|8	0.2	0.6	0.4	intergenic	Bhi02M000863(dist=19366),Bhi02M000864(dist=24250)	-	-	-	-	-	-	-	-	-	-	-
chr2	23097646	23097646	C	T	SNP	.	1235.92	1|1	0|0	0|1	0|1	0|15	19|0	3|12	12|8	0.2	0.6	0.4	intergenic	Bhi02M000863(dist=19375),Bhi02M000864(dist=24241)	-	-	-	-	-	-	-	-	-	-	-
chr2	23097709	23097709	G	A	SNP	.	1066.93	1|1	0|0	0|1	0|1	0|15	26|0	5|14	15|6	0.2632	0.7143	0.4511	intergenic	Bhi02M000863(dist=19438),Bhi02M000864(dist=24178)	-	-	-	-	-	-	-	-	-	-	-
chr2	23097714	23097714	G	A	SNP	.	1122.92	1|1	0|0	0|1	0|1	0|15	26|0	5|14	14|6	0.2632	0.7	0.4368	intergenic	Bhi02M000863(dist=19443),Bhi02M000864(dist=24173)	-	-	-	-	-	-	-	-	-	-	-
chr2	23097973	23097973	G	C	SNP	.	1614.92	1|1	0|0	0|1	0|1	0|32	22|0	8|6	16|8	0.5714	0.6667	0.0953	intergenic	Bhi02M000863(dist=19702),Bhi02M000864(dist=23914)	-	-	-	-	-	-	-	-	-	-	-
chr2	23097982	23097982	T	C	SNP	.	1629.92	1|1	0|0	0|1	0|1	0|29	25|0	10|7	19|9	0.5882	0.6786	0.0904	intergenic	Bhi02M000863(dist=19711),Bhi02M000864(dist=23905)	-	-	-	-	-	-	-	-	-	-	-
chr2	23098043	23098043	A	T	SNP	.	1474.92	1|1	0|0	0|1	0|1	0|26	25|0	9|6	19|10	0.6	0.6552	0.0552	intergenic	Bhi02M000863(dist=19772),Bhi02M000864(dist=23844)	-	-	-	-	-	-	-	-	-	-	-
chr2	23098110	23098110	T	C	SNP	.	1490.92	1|1	0|0	0|1	0|1	0|28	23|0	6|7	19|6	0.4615	0.76	0.2985	intergenic	Bhi02M000863(dist=19839),Bhi02M000864(dist=23777)	-	-	-	-	-	-	-	-	-	-	-
chr2	23098117	23098117	T	C	SNP	.	1326.92	1|1	0|0	0|1	0|1	0|27	20|0	5|6	21|4	0.4545	0.84	0.3855	intergenic	Bhi02M000863(dist=19846),Bhi02M000864(dist=23770)	-	-	-	-	-	-	-	-	-	-	-
chr2	23098199	23098199	G	A	SNP	.	1117.92	1|1	0|0	0|1	0|1	0|22	15|0	14|7	12|3	0.6667	0.8	0.1333	intergenic	Bhi02M000863(dist=19928),Bhi02M000864(dist=23688)	-	-	-	-	-	-	-	-	-	-	-
chr2	23098233	23098233	G	A	SNP	.	899.92	1|1	0|0	0|1	0|1	0|16	19|0	14|7	9|4	0.6667	0.6923	0.0256	intergenic	Bhi02M000863(dist=19962),Bhi02M000864(dist=23654)	-	-	-	-	-	-	-	-	-	-	-
chr2	23098248	23098248	C	T	SNP	.	662.93	1|1	0|0	0|1	0|1	0|12	21|0	13|5	10|4	0.7222	0.7143	-0.0079	intergenic	Bhi02M000863(dist=19977),Bhi02M000864(dist=23639)	-	-	-	-	-	-	-	-	-	-	-
chr2	23098446	23098446	T	-	Deletion	.	772.93	1|1	1|1	.|.	1|1	0|6	0|8	.|.	0|4	-	-	-	intergenic	Bhi02M000863(dist=20175),Bhi02M000864(dist=23441)	-	-	-	-	-	-	-	-	-	-	-
chr2	23098456	23098456	-	A	Insertion	.	476.1	1|1	1|1	.|.	1|1	0|3	0|5	.|.	0|4	-	-	-	intergenic	Bhi02M000863(dist=20185),Bhi02M000864(dist=23431)	-	-	-	-	-	-	-	-	-	-	-
chr2	23098471	23098471	A	-	Deletion	.	511.25	.|.	1|1	.|.	1|1	.|.	0|5	.|.	0|4	-	-	-	intergenic	Bhi02M000863(dist=20200),Bhi02M000864(dist=23416)	-	-	-	-	-	-	-	-	-	-	-
chr2	23098714	23098723	ATAATTACTA	-	Deletion	.	1565.09	1|1	0|0	0|1	0|0	0|8	6|0	2|4	3|1	-	-	-	intergenic	Bhi02M000863(dist=20443),Bhi02M000864(dist=23164)	-	-	-	-	-	-	-	-	-	-	-
chr2	23098903	23098903	C	T	SNP	.	1214.92	1|1	0|0	0|1	0|1	0|21	16|0	11|10	9|4	0.5238	0.6923	0.1685	intergenic	Bhi02M000863(dist=20632),Bhi02M000864(dist=22984)	-	-	-	-	-	-	-	-	-	-	-
chr2	23098940	23098940	G	A	SNP	.	1301.92	1|1	0|0	0|1	0|1	0|25	16|0	8|9	10|4	0.4706	0.7143	0.2437	intergenic	Bhi02M000863(dist=20669),Bhi02M000864(dist=22947)	-	-	-	-	-	-	-	-	-	-	-
chr2	23099135	23099135	T	C	SNP	.	1625.92	1|1	0|0	0|1	0|1	0|30	31|0	10|8	17|7	0.5556	0.7083	0.1527	intergenic	Bhi02M000863(dist=20864),Bhi02M000864(dist=22752)	-	-	-	-	-	-	-	-	-	-	-
chr2	23099206	23099206	A	G	SNP	.	1671.92	1|1	0|0	0|1	0|1	0|29	29|0	12|14	16|4	0.4615	0.8	0.3385	intergenic	Bhi02M000863(dist=20935),Bhi02M000864(dist=22681)	-	-	-	-	-	-	-	-	-	-	-
chr2	23099273	23099273	C	T	SNP	.	1390.92	1|1	0|0	0|1	0|1	0|23	29|0	17|14	16|5	0.5484	0.7619	0.2135	intergenic	Bhi02M000863(dist=21002),Bhi02M000864(dist=22614)	-	-	-	-	-	-	-	-	-	-	-
chr2	23099290	23099290	G	A	SNP	.	1494.92	1|1	0|0	0|1	0|1	0|25	29|0	18|14	16|4	0.5625	0.8	0.2375	intergenic	Bhi02M000863(dist=21019),Bhi02M000864(dist=22597)	-	-	-	-	-	-	-	-	-	-	-
chr2	23099306	23099306	C	T	SNP	.	1391.92	1|1	0|0	0|1	0|1	0|23	32|0	19|14	19|4	0.5758	0.8261	0.2503	intergenic	Bhi02M000863(dist=21035),Bhi02M000864(dist=22581)	-	-	-	-	-	-	-	-	-	-	-
chr2	23099371	23099371	G	A	SNP	.	1297.92	1|1	0|0	0|1	0|1	0|24	30|0	11|7	18|6	0.6111	0.75	0.1389	intergenic	Bhi02M000863(dist=21100),Bhi02M000864(dist=22516)	-	-	-	-	-	-	-	-	-	-	-
chr2	23099451	23099451	A	G	SNP	.	1624.92	1|1	0|0	0|1	0|1	0|30	26|0	6|7	14|8	0.4615	0.6364	0.1749	intergenic	Bhi02M000863(dist=21180),Bhi02M000864(dist=22436)	-	-	-	-	-	-	-	-	-	-	-
chr2	23099494	23099494	T	C	SNP	.	1533.92	1|1	0|0	0|1	0|1	0|26	25|0	8|10	11|7	0.4444	0.6111	0.1667	intergenic	Bhi02M000863(dist=21223),Bhi02M000864(dist=22393)	-	-	-	-	-	-	-	-	-	-	-
chr2	23099538	23099538	A	G	SNP	.	1354.92	1|1	0|0	0|1	0|1	0|22	30|0	7|14	9|4	0.3333	0.6923	0.359	intergenic	Bhi02M000863(dist=21267),Bhi02M000864(dist=22349)	-	-	-	-	-	-	-	-	-	-	-
chr2	23099560	23099560	T	C	SNP	.	1437.92	1|1	0|0	0|1	0|1	0|24	32|0	8|14	10|5	0.3636	0.6667	0.3031	intergenic	Bhi02M000863(dist=21289),Bhi02M000864(dist=22327)	-	-	-	-	-	-	-	-	-	-	-
chr2	23099574	23099574	G	A	SNP	.	1461.92	1|1	0|0	0|1	0|1	0|24	34|0	9|17	9|3	0.3462	0.75	0.4038	intergenic	Bhi02M000863(dist=21303),Bhi02M000864(dist=22313)	-	-	-	-	-	-	-	-	-	-	-
chr2	23099609	23099609	A	C	SNP	.	1329.92	1|1	0|0	0|1	0|1	0|16	30|0	5|17	9|6	0.2273	0.6	0.3727	intergenic	Bhi02M000863(dist=21338),Bhi02M000864(dist=22278)	-	-	-	-	-	-	-	-	-	-	-
chr2	23099888	23099888	G	A	SNP	.	1450.92	1|1	0|0	0|1	0|1	0|21	19|0	5|16	15|5	0.2381	0.75	0.5119	intergenic	Bhi02M000863(dist=21617),Bhi02M000864(dist=21999)	-	-	-	-	-	-	-	-	-	-	-
chr2	23099898	23099898	T	C	SNP	.	1449.92	1|1	0|0	0|1	0|1	0|20	17|0	5|15	15|6	0.25	0.7143	0.4643	intergenic	Bhi02M000863(dist=21627),Bhi02M000864(dist=21989)	-	-	-	-	-	-	-	-	-	-	-
chr2	23099994	23099994	A	C	SNP	.	1364.93	1|1	0|0	0|1	0|1	0|19	10|0	8|11	12|9	0.4211	0.5714	0.1503	intergenic	Bhi02M000863(dist=21723),Bhi02M000864(dist=21893)	-	-	-	-	-	-	-	-	-	-	-
chr2	23100015	23100015	C	T	SNP	.	1223.93	1|1	0|0	0|1	0|1	0|17	11|0	6|11	12|9	0.3529	0.5714	0.2185	intergenic	Bhi02M000863(dist=21744),Bhi02M000864(dist=21872)	-	-	-	-	-	-	-	-	-	-	-
chr2	23100050	23100050	T	C	SNP	.	1110.92	1|1	0|0	0|1	0|1	0|19	16|0	7|4	12|9	0.6364	0.5714	-0.065	intergenic	Bhi02M000863(dist=21779),Bhi02M000864(dist=21837)	-	-	-	-	-	-	-	-	-	-	-
chr2	23100157	23100157	T	C	SNP	.	1422.92	1|1	0|0	0|1	0|1	0|24	27|0	7|6	11|9	0.5385	0.55	0.0115	intergenic	Bhi02M000863(dist=21886),Bhi02M000864(dist=21730)	-	-	-	-	-	-	-	-	-	-	-
chr2	23100243	23100244	AA	-	Deletion	.	1713.88	1|1	0|0	0|1	0|1	0|21	24|0	4|11	14|8	-	-	-	intergenic	Bhi02M000863(dist=21972),Bhi02M000864(dist=21643)	-	-	-	-	-	-	-	-	-	-	-
chr2	23100270	23100270	G	A	SNP	.	1474.93	1|1	0|0	0|1	0|1	0|22	21|1	7|11	14|10	0.3889	0.5833	0.1944	intergenic	Bhi02M000863(dist=21999),Bhi02M000864(dist=21617)	-	-	-	-	-	-	-	-	-	-	-
chr2	23100343	23100343	C	T	SNP	.	1355.92	1|1	0|0	0|1	0|1	0|22	19|0	5|10	17|7	0.3333	0.7083	0.375	intergenic	Bhi02M000863(dist=22072),Bhi02M000864(dist=21544)	-	-	-	-	-	-	-	-	-	-	-
chr2	23100371	23100371	C	-	Deletion	.	1565.88	1|1	0|0	0|1	0|1	0|23	16|0	5|9	18|9	-	-	-	intergenic	Bhi02M000863(dist=22100),Bhi02M000864(dist=21516)	-	-	-	-	-	-	-	-	-	-	-
chr2	23100426	23100426	T	C	SNP	.	1500.92	1|1	0|0	0|1	0|1	0|26	22|0	2|10	19|9	0.1667	0.6786	0.5119	intergenic	Bhi02M000863(dist=22155),Bhi02M000864(dist=21461)	-	-	-	-	-	-	-	-	-	-	-
chr2	23100468	23100468	T	C	SNP	.	1566.92	1|1	0|0	0|1	0|1	0|25	30|0	5|11	16|9	0.3125	0.64	0.3275	intergenic	Bhi02M000863(dist=22197),Bhi02M000864(dist=21419)	-	-	-	-	-	-	-	-	-	-	-
chr2	23100541	23100541	G	A	SNP	.	1292.92	1|1	0|0	0|1	0|1	0|19	31|0	6|10	10|7	0.375	0.5882	0.2132	intergenic	Bhi02M000863(dist=22270),Bhi02M000864(dist=21346)	-	-	-	-	-	-	-	-	-	-	-
chr2	23100548	23100548	A	G	SNP	.	1208.92	1|1	0|0	0|1	0|1	0|20	31|0	7|9	11|7	0.4375	0.6111	0.1736	intergenic	Bhi02M000863(dist=22277),Bhi02M000864(dist=21339)	-	-	-	-	-	-	-	-	-	-	-
chr2	23100571	23100571	G	A	SNP	.	1021.92	1|1	0|0	0|1	0|1	0|18	28|0	7|7	12|5	0.5	0.7059	0.2059	intergenic	Bhi02M000863(dist=22300),Bhi02M000864(dist=21316)	-	-	-	-	-	-	-	-	-	-	-
chr2	23100628	23100628	-	T	Insertion	.	1518.88	1|1	0|0	0|1	0|1	0|24	22|0	10|9	15|4	-	-	-	intergenic	Bhi02M000863(dist=22357),Bhi02M000864(dist=21259)	-	-	-	-	-	-	-	-	-	-	-
chr2	23100709	23100709	G	T	SNP	.	1405.92	1|1	0|0	0|1	0|1	0|26	19|0	8|10	12|5	0.4444	0.7059	0.2615	intergenic	Bhi02M000863(dist=22438),Bhi02M000864(dist=21178)	-	-	-	-	-	-	-	-	-	-	-
chr2	23100713	23100713	T	C	SNP	.	1331.92	1|1	0|0	0|1	0|1	0|25	18|0	8|9	11|5	0.4706	0.6875	0.2169	intergenic	Bhi02M000863(dist=22442),Bhi02M000864(dist=21174)	-	-	-	-	-	-	-	-	-	-	-
chr2	23100832	23100832	A	G	SNP	.	1458.92	1|1	0|0	0|1	0|1	0|25	34|0	4|8	13|8	0.3333	0.619	0.2857	intergenic	Bhi02M000863(dist=22561),Bhi02M000864(dist=21055)	-	-	-	-	-	-	-	-	-	-	-
chr2	23100858	23100858	A	G	SNP	.	1228.92	1|1	0|0	0|1	0|1	0|21	34|0	6|8	12|6	0.4286	0.6667	0.2381	intergenic	Bhi02M000863(dist=22587),Bhi02M000864(dist=21029)	-	-	-	-	-	-	-	-	-	-	-
chr2	23100881	23100881	A	G	SNP	.	1574.92	1|1	0|0	0|1	0|1	0|25	32|0	8|13	16|6	0.381	0.7273	0.3463	intergenic	Bhi02M000863(dist=22610),Bhi02M000864(dist=21006)	-	-	-	-	-	-	-	-	-	-	-
chr2	23100982	23100982	G	C	SNP	.	1375.92	1|1	0|0	0|1	0|1	0|22	31|0	7|13	14|4	0.35	0.7778	0.4278	intergenic	Bhi02M000863(dist=22711),Bhi02M000864(dist=20905)	-	-	-	-	-	-	-	-	-	-	-
chr2	23100996	23100996	T	C	SNP	.	1344.92	1|1	0|0	0|1	0|1	0|21	30|0	5|13	13|4	0.2778	0.7647	0.4869	intergenic	Bhi02M000863(dist=22725),Bhi02M000864(dist=20891)	-	-	-	-	-	-	-	-	-	-	-
chr2	23101010	23101010	C	G	SNP	.	1411.92	1|1	0|0	0|1	0|1	0|22	32|0	6|14	13|4	0.3	0.7647	0.4647	intergenic	Bhi02M000863(dist=22739),Bhi02M000864(dist=20877)	-	-	-	-	-	-	-	-	-	-	-
chr2	23101012	23101012	T	G	SNP	.	1298.92	1|1	0|0	0|1	0|1	0|19	32|0	6|14	12|4	0.3	0.75	0.45	intergenic	Bhi02M000863(dist=22741),Bhi02M000864(dist=20875)	-	-	-	-	-	-	-	-	-	-	-
chr2	23101065	23101065	C	T	SNP	.	1111.92	1|1	0|0	0|1	0|1	0|20	33|1	5|11	11|2	0.3125	0.8462	0.5337	intergenic	Bhi02M000863(dist=22794),Bhi02M000864(dist=20822)	-	-	-	-	-	-	-	-	-	-	-
chr2	23101078	23101078	A	C	SNP	.	1279.92	1|1	0|0	0|1	0|1	0|22	32|1	5|10	11|4	0.3333	0.7333	0.4	intergenic	Bhi02M000863(dist=22807),Bhi02M000864(dist=20809)	-	-	-	-	-	-	-	-	-	-	-
chr2	23101091	23101091	T	C	SNP	.	1379.92	1|1	0|0	0|1	0|1	0|21	29|1	6|13	12|4	0.3158	0.75	0.4342	intergenic	Bhi02M000863(dist=22820),Bhi02M000864(dist=20796)	-	-	-	-	-	-	-	-	-	-	-
chr2	23101162	23101162	T	C	SNP	.	1364.93	1|1	0|0	0|1	0|1	0|26	26|1	7|8	20|5	0.4667	0.8	0.3333	intergenic	Bhi02M000863(dist=22891),Bhi02M000864(dist=20725)	-	-	-	-	-	-	-	-	-	-	-
chr2	23101190	23101190	A	G	SNP	.	1345.92	1|1	0|0	0|1	0|1	0|26	30|0	10|7	21|5	0.5882	0.8077	0.2195	intergenic	Bhi02M000863(dist=22919),Bhi02M000864(dist=20697)	-	-	-	-	-	-	-	-	-	-	-
chr2	23101196	23101196	A	T	SNP	.	1358.92	1|1	0|0	0|1	0|1	0|27	29|0	9|7	22|4	0.5625	0.8462	0.2837	intergenic	Bhi02M000863(dist=22925),Bhi02M000864(dist=20691)	-	-	-	-	-	-	-	-	-	-	-
chr2	23101267	23101267	A	G	SNP	.	890.92	1|1	0|0	0|1	0|1	0|17	29|0	11|6	16|4	0.6471	0.8	0.1529	intergenic	Bhi02M000863(dist=22996),Bhi02M000864(dist=20620)	-	-	-	-	-	-	-	-	-	-	-
chr2	23101342	23101342	A	G	SNP	.	1659.92	1|1	0|0	0|1	0|1	0|25	30|0	6|12	6|9	0.3333	0.4	0.0667	intergenic	Bhi02M000863(dist=23071),Bhi02M000864(dist=20545)	-	-	-	-	-	-	-	-	-	-	-
chr2	23101356	23101356	-	TT	Insertion	.	2468.88	1|1	0|0	0|1	0|1	0|28	28|0	5|11	6|8	-	-	-	intergenic	Bhi02M000863(dist=23085),Bhi02M000864(dist=20531)	-	-	-	-	-	-	-	-	-	-	-
chr2	23101370	23101370	G	A	SNP	.	1804.92	1|1	0|0	0|1	0|1	0|31	27|0	6|12	7|8	0.3333	0.4667	0.1334	intergenic	Bhi02M000863(dist=23099),Bhi02M000864(dist=20517)	-	-	-	-	-	-	-	-	-	-	-
chr2	23101403	23101403	G	A	SNP	.	2082.92	1|1	0|0	0|1	0|1	0|37	33|0	3|15	10|8	0.1667	0.5556	0.3889	intergenic	Bhi02M000863(dist=23132),Bhi02M000864(dist=20484)	-	-	-	-	-	-	-	-	-	-	-
chr2	23101453	23101453	C	T	SNP	.	2289.92	1|1	0|0	0|1	0|1	0|45	30|0	6|18	13|3	0.25	0.8125	0.5625	intergenic	Bhi02M000863(dist=23182),Bhi02M000864(dist=20434)	-	-	-	-	-	-	-	-	-	-	-
chr2	23101585	23101585	G	A	SNP	.	2238.92	1|1	0|0	0|1	0|1	0|32	34|0	5|17	14|13	0.2273	0.5185	0.2912	intergenic	Bhi02M000863(dist=23314),Bhi02M000864(dist=20302)	-	-	-	-	-	-	-	-	-	-	-
chr2	23101729	23101729	C	T	SNP	.	1355.92	1|1	0|0	0|1	0|1	0|18	32|0	4|16	11|5	0.2	0.6875	0.4875	intergenic	Bhi02M000863(dist=23458),Bhi02M000864(dist=20158)	-	-	-	-	-	-	-	-	-	-	-
chr2	23101732	23101732	T	C	SNP	.	1388.92	1|1	0|0	0|1	0|1	0|18	32|0	4|16	11|5	0.2	0.6875	0.4875	intergenic	Bhi02M000863(dist=23461),Bhi02M000864(dist=20155)	-	-	-	-	-	-	-	-	-	-	-
chr2	23101760	23101760	A	G	SNP	.	1200.92	1|1	0|0	0|1	0|1	0|15	29|0	5|15	13|4	0.25	0.7647	0.5147	intergenic	Bhi02M000863(dist=23489),Bhi02M000864(dist=20127)	-	-	-	-	-	-	-	-	-	-	-
chr2	23101766	23101766	G	C	SNP	.	1091.92	1|1	0|0	0|1	0|1	0|15	30|0	5|14	14|4	0.2632	0.7778	0.5146	intergenic	Bhi02M000863(dist=23495),Bhi02M000864(dist=20121)	-	-	-	-	-	-	-	-	-	-	-
chr2	23101778	23101778	-	TGGCCAAGACATCGTTTATGC	Insertion	.	5469.88	1|1	0|0	0|1	0|1	0|13	28|0	5|12	14|3	-	-	-	intergenic	Bhi02M000863(dist=23507),Bhi02M000864(dist=20109)	-	-	-	-	-	-	-	-	-	-	-
chr2	23101823	23101823	T	C	SNP	.	1280.92	1|1	0|0	0|1	0|1	0|20	23|0	4|12	14|5	0.25	0.7368	0.4868	intergenic	Bhi02M000863(dist=23552),Bhi02M000864(dist=20064)	-	-	-	-	-	-	-	-	-	-	-
chr2	23101842	23101842	C	T	SNP	.	1416.92	1|1	0|0	0|1	0|1	0|21	26|0	3|14	11|5	0.1765	0.6875	0.511	intergenic	Bhi02M000863(dist=23571),Bhi02M000864(dist=20045)	-	-	-	-	-	-	-	-	-	-	-
chr2	23101875	23101875	G	A	SNP	.	1688.92	1|1	0|0	0|1	0|1	0|23	22|0	3|16	10|8	0.1579	0.5556	0.3977	intergenic	Bhi02M000863(dist=23604),Bhi02M000864(dist=20012)	-	-	-	-	-	-	-	-	-	-	-
chr2	23101900	23101900	G	A	SNP	.	1569.92	1|1	0|0	0|1	0|1	0|25	21|0	4|12	9|9	0.25	0.5	0.25	intergenic	Bhi02M000863(dist=23629),Bhi02M000864(dist=19987)	-	-	-	-	-	-	-	-	-	-	-
chr2	23101922	23101922	G	T	SNP	.	1481.92	1|1	0|0	0|1	0|1	0|24	21|0	3|11	7|8	0.2143	0.4667	0.2524	intergenic	Bhi02M000863(dist=23651),Bhi02M000864(dist=19965)	-	-	-	-	-	-	-	-	-	-	-
chr2	23101933	23101933	G	T	SNP	.	1501.92	1|1	0|0	0|1	0|1	0|24	22|0	3|10	7|8	0.2308	0.4667	0.2359	intergenic	Bhi02M000863(dist=23662),Bhi02M000864(dist=19954)	-	-	-	-	-	-	-	-	-	-	-
chr2	23101969	23101969	G	A	SNP	.	1355.92	1|1	0|0	0|1	0|1	0|22	19|0	3|8	13|9	0.2727	0.5909	0.3182	intergenic	Bhi02M000863(dist=23698),Bhi02M000864(dist=19918)	-	-	-	-	-	-	-	-	-	-	-
chr2	23102026	23102026	C	T	SNP	.	1274.92	1|1	0|0	0|1	0|1	0|21	20|0	4|8	11|6	0.3333	0.6471	0.3138	intergenic	Bhi02M000863(dist=23755),Bhi02M000864(dist=19861)	-	-	-	-	-	-	-	-	-	-	-
chr2	23102108	23102108	T	C	SNP	.	1250.92	1|1	0|0	0|1	0|1	0|15	20|0	8|10	9|10	0.4444	0.4737	0.0293	intergenic	Bhi02M000863(dist=23837),Bhi02M000864(dist=19779)	-	-	-	-	-	-	-	-	-	-	-
chr2	23102134	23102134	A	G	SNP	.	1392.92	1|1	0|0	0|1	0|1	0|16	25|0	9|13	12|10	0.4091	0.5455	0.1364	intergenic	Bhi02M000863(dist=23863),Bhi02M000864(dist=19753)	-	-	-	-	-	-	-	-	-	-	-
chr2	23102253	23102253	A	C	SNP	.	1305.92	1|1	0|0	0|1	0|1	0|23	24|0	8|10	12|5	0.4444	0.7059	0.2615	intergenic	Bhi02M000863(dist=23982),Bhi02M000864(dist=19634)	-	-	-	-	-	-	-	-	-	-	-
chr2	23102254	23102254	C	A	SNP	.	1331.92	1|1	0|0	0|1	0|1	0|24	25|0	8|10	12|5	0.4444	0.7059	0.2615	intergenic	Bhi02M000863(dist=23983),Bhi02M000864(dist=19633)	-	-	-	-	-	-	-	-	-	-	-
chr2	23102335	23102335	T	C	SNP	.	1581.92	1|1	0|0	0|1	0|1	0|28	25|0	8|12	14|6	0.4	0.7	0.3	intergenic	Bhi02M000863(dist=24064),Bhi02M000864(dist=19552)	-	-	-	-	-	-	-	-	-	-	-
chr2	23102363	23102363	A	G	SNP	.	1684.92	1|1	0|0	0|1	0|1	0|28	29|0	8|12	14|6	0.4	0.7	0.3	intergenic	Bhi02M000863(dist=24092),Bhi02M000864(dist=19524)	-	-	-	-	-	-	-	-	-	-	-
chr2	23102399	23102399	T	C	SNP	.	1706.92	1|1	0|0	0|1	0|1	0|28	33|0	5|12	18|9	0.2941	0.6667	0.3726	intergenic	Bhi02M000863(dist=24128),Bhi02M000864(dist=19488)	-	-	-	-	-	-	-	-	-	-	-
chr2	23102434	23102434	A	T	SNP	.	1994.92	1|1	0|0	0|1	0|1	0|32	34|0	6|14	15|10	0.3	0.6	0.3	intergenic	Bhi02M000863(dist=24163),Bhi02M000864(dist=19453)	-	-	-	-	-	-	-	-	-	-	-
chr2	23102528	23102528	T	C	SNP	.	1341.92	1|1	0|0	0|1	0|1	0|20	20|0	8|14	13|5	0.3636	0.7222	0.3586	intergenic	Bhi02M000863(dist=24257),Bhi02M000864(dist=19359)	-	-	-	-	-	-	-	-	-	-	-
chr2	23102620	23102620	A	G	SNP	.	1239.92	1|1	0|0	0|1	0|1	0|18	26|0	4|13	10|4	0.2353	0.7143	0.479	intergenic	Bhi02M000863(dist=24349),Bhi02M000864(dist=19267)	-	-	-	-	-	-	-	-	-	-	-
chr2	23102626	23102626	C	G	SNP	.	1269.92	1|1	0|0	0|1	0|1	0|19	26|0	4|13	9|4	0.2353	0.6923	0.457	intergenic	Bhi02M000863(dist=24355),Bhi02M000864(dist=19261)	-	-	-	-	-	-	-	-	-	-	-
chr2	23102640	23102640	C	T	SNP	.	1217.92	1|1	0|0	0|1	0|1	0|20	29|0	5|13	10|4	0.2778	0.7143	0.4365	intergenic	Bhi02M000863(dist=24369),Bhi02M000864(dist=19247)	-	-	-	-	-	-	-	-	-	-	-
chr2	23102676	23102676	A	G	SNP	.	1161.92	1|1	0|0	0|1	0|1	0|19	34|0	2|10	13|6	0.1667	0.6842	0.5175	intergenic	Bhi02M000863(dist=24405),Bhi02M000864(dist=19211)	-	-	-	-	-	-	-	-	-	-	-
chr2	23102695	23102695	T	C	SNP	.	1408.92	1|1	0|0	0|1	0|1	0|22	37|0	4|11	15|7	0.2667	0.6818	0.4151	intergenic	Bhi02M000863(dist=24424),Bhi02M000864(dist=19192)	-	-	-	-	-	-	-	-	-	-	-
chr2	23102747	23102747	T	C	SNP	.	1372.92	1|1	0|0	0|1	0|1	0|21	32|0	3|11	15|7	0.2143	0.6818	0.4675	intergenic	Bhi02M000863(dist=24476),Bhi02M000864(dist=19140)	-	-	-	-	-	-	-	-	-	-	-
chr2	23102913	23102913	C	T	SNP	.	1190.92	1|1	0|0	0|1	0|1	0|20	24|0	6|9	13|5	0.4	0.7222	0.3222	intergenic	Bhi02M000863(dist=24642),Bhi02M000864(dist=18974)	-	-	-	-	-	-	-	-	-	-	-
chr2	23102958	23102958	G	A	SNP	.	1142.92	1|1	0|0	0|1	0|1	0|20	22|0	3|8	9|6	0.2727	0.6	0.3273	intergenic	Bhi02M000863(dist=24687),Bhi02M000864(dist=18929)	-	-	-	-	-	-	-	-	-	-	-
chr2	23103144	23103144	G	T	SNP	.	789.92	1|1	0|0	0|1	0|1	0|16	21|0	6|5	9|3	0.5455	0.75	0.2045	intergenic	Bhi02M000863(dist=24873),Bhi02M000864(dist=18743)	-	-	-	-	-	-	-	-	-	-	-
chr2	23103495	23103495	-	T	Insertion	.	1324.88	1|1	0|0	0|1	0|1	0|20	19|0	7|12	7|4	-	-	-	intergenic	Bhi02M000863(dist=25224),Bhi02M000864(dist=18392)	-	-	-	-	-	-	-	-	-	-	-
chr2	23103529	23103529	T	C	SNP	.	899.92	1|1	0|0	0|1	0|1	0|16	25|0	11|10	12|2	0.5238	0.8571	0.3333	intergenic	Bhi02M000863(dist=25258),Bhi02M000864(dist=18358)	-	-	-	-	-	-	-	-	-	-	-
chr2	23103547	23103547	A	T	SNP	.	856.93	1|1	0|0	0|1	0|1	0|16	26|0	11|9	14|2	0.55	0.875	0.325	intergenic	Bhi02M000863(dist=25276),Bhi02M000864(dist=18340)	-	-	-	-	-	-	-	-	-	-	-
chr2	23103586	23103586	A	G	SNP	.	935.92	1|1	0|0	0|1	0|1	0|17	28|0	11|7	21|7	0.6111	0.75	0.1389	intergenic	Bhi02M000863(dist=25315),Bhi02M000864(dist=18301)	-	-	-	-	-	-	-	-	-	-	-
chr2	23103653	23103653	G	A	SNP	.	942.92	1|1	0|0	0|1	0|1	0|16	26|0	9|6	23|9	0.6	0.7188	0.1188	intergenic	Bhi02M000863(dist=25382),Bhi02M000864(dist=18234)	-	-	-	-	-	-	-	-	-	-	-
chr2	23103656	23103656	C	T	SNP	.	971.92	1|1	0|0	0|1	0|1	0|16	23|0	8|6	24|9	0.5714	0.7273	0.1559	intergenic	Bhi02M000863(dist=25385),Bhi02M000864(dist=18231)	-	-	-	-	-	-	-	-	-	-	-
chr2	23103703	23103703	C	T	SNP	.	1453.92	1|1	0|0	0|1	0|1	0|22	26|0	9|10	15|11	0.4737	0.5769	0.1032	intergenic	Bhi02M000863(dist=25432),Bhi02M000864(dist=18184)	-	-	-	-	-	-	-	-	-	-	-
chr2	23103733	23103733	T	C	SNP	.	1470.92	1|1	0|0	0|1	0|1	0|26	29|0	10|12	14|7	0.4545	0.6667	0.2122	intergenic	Bhi02M000863(dist=25462),Bhi02M000864(dist=18154)	-	-	-	-	-	-	-	-	-	-	-
chr2	23103744	23103744	G	A	SNP	.	1601.93	1|1	0|0	0|1	0|1	0|27	27|2	8|13	15|6	0.381	0.7143	0.3333	intergenic	Bhi02M000863(dist=25473),Bhi02M000864(dist=18143)	-	-	-	-	-	-	-	-	-	-	-
chr2	23103794	23103794	C	T	SNP	.	1939.92	1|1	0|0	0|1	0|1	0|31	30|0	9|17	11|7	0.3462	0.6111	0.2649	intergenic	Bhi02M000863(dist=25523),Bhi02M000864(dist=18093)	-	-	-	-	-	-	-	-	-	-	-
chr2	23103821	23103821	A	G	SNP	.	2017.92	1|1	0|0	0|1	0|1	0|31	29|0	11|16	11|9	0.4074	0.55	0.1426	intergenic	Bhi02M000863(dist=25550),Bhi02M000864(dist=18066)	-	-	-	-	-	-	-	-	-	-	-
chr2	23103855	23103855	G	A	SNP	.	1863.92	1|1	0|0	0|1	0|1	0|32	28|0	11|13	13|8	0.4583	0.619	0.1607	intergenic	Bhi02M000863(dist=25584),Bhi02M000864(dist=18032)	-	-	-	-	-	-	-	-	-	-	-
chr2	23103988	23103988	G	A	SNP	.	872.93	1|1	0|0	0|1	0|1	0|13	18|0	6|7	18|7	0.4615	0.72	0.2585	intergenic	Bhi02M000863(dist=25717),Bhi02M000864(dist=17899)	-	-	-	-	-	-	-	-	-	-	-
chr2	23104025	23104025	C	G	SNP	.	973.92	1|1	0|0	0|1	0|1	0|16	15|0	7|5	18|7	0.5833	0.72	0.1367	intergenic	Bhi02M000863(dist=25754),Bhi02M000864(dist=17862)	-	-	-	-	-	-	-	-	-	-	-
chr2	23104040	23104040	G	A	SNP	.	1254.92	1|1	0|0	0|1	0|1	0|24	15|0	6|5	17|7	0.5455	0.7083	0.1628	intergenic	Bhi02M000863(dist=25769),Bhi02M000864(dist=17847)	-	-	-	-	-	-	-	-	-	-	-
chr2	23104062	23104062	T	C	SNP	.	1171.92	1|1	0|0	0|1	0|1	0|23	17|0	8|5	17|6	0.6154	0.7391	0.1237	intergenic	Bhi02M000863(dist=25791),Bhi02M000864(dist=17825)	-	-	-	-	-	-	-	-	-	-	-
chr2	23104086	23104086	T	C	SNP	.	1563.92	1|1	0|0	0|1	0|1	0|27	16|0	13|9	13|8	0.5909	0.619	0.0281	intergenic	Bhi02M000863(dist=25815),Bhi02M000864(dist=17801)	-	-	-	-	-	-	-	-	-	-	-
chr2	23104110	23104110	G	A	SNP	.	1677.92	1|1	0|0	0|1	0|1	0|29	15|0	13|10	12|8	0.5652	0.6	0.0348	intergenic	Bhi02M000863(dist=25839),Bhi02M000864(dist=17777)	-	-	-	-	-	-	-	-	-	-	-
chr2	23104131	23104131	T	G	SNP	.	1854.92	1|1	0|0	0|1	0|1	0|33	18|0	14|10	13|10	0.5833	0.5652	-0.0181	intergenic	Bhi02M000863(dist=25860),Bhi02M000864(dist=17756)	-	-	-	-	-	-	-	-	-	-	-
chr2	23104329	23104329	T	G	SNP	.	635.97	1|1	0|0	0|1	0|1	0|11	9|0	7|5	7|3	0.5833	0.7	0.1167	intergenic	Bhi02M000863(dist=26058),Bhi02M000864(dist=17558)	-	-	-	-	-	-	-	-	-	-	-
chr2	23104350	23104350	G	A	SNP	.	550.27	1|1	0|0	0|1	0|1	0|10	6|0	8|5	9|2	0.6154	0.8182	0.2028	intergenic	Bhi02M000863(dist=26079),Bhi02M000864(dist=17537)	-	-	-	-	-	-	-	-	-	-	-
chr2	23104783	23104783	A	-	Deletion	.	167.08	1|1	0|0	0|1	0|1	0|3	10|0	3|3	6|2	-	-	-	intergenic	Bhi02M000863(dist=26512),Bhi02M000864(dist=17104)	-	-	-	-	-	-	-	-	-	-	-
chr2	23104820	23104820	C	T	SNP	.	456.56	1|1	0|0	0|1	0|1	0|4	15|0	3|5	10|6	0.375	0.625	0.25	intergenic	Bhi02M000863(dist=26549),Bhi02M000864(dist=17067)	-	-	-	-	-	-	-	-	-	-	-
chr2	23104865	23104865	T	G	SNP	.	650.09	1|1	0|0	0|1	0|1	0|6	14|0	2|7	9|6	0.2222	0.6	0.3778	intergenic	Bhi02M000863(dist=26594),Bhi02M000864(dist=17022)	-	-	-	-	-	-	-	-	-	-	-
chr2	23104917	23104917	G	A	SNP	.	809.93	1|1	0|0	0|1	0|1	0|11	19|0	3|11	11|5	0.2143	0.6875	0.4732	intergenic	Bhi02M000863(dist=26646),Bhi02M000864(dist=16970)	-	-	-	-	-	-	-	-	-	-	-
chr2	23104970	23104970	C	T	SNP	.	854.93	1|1	0|0	0|1	0|1	0|13	19|0	7|9	6|4	0.4375	0.6	0.1625	intergenic	Bhi02M000863(dist=26699),Bhi02M000864(dist=16917)	-	-	-	-	-	-	-	-	-	-	-
chr2	23105002	23105002	C	T	SNP	.	1001.92	1|1	0|0	0|1	0|1	0|14	25|0	7|9	5|6	0.4375	0.4545	0.017	intergenic	Bhi02M000863(dist=26731),Bhi02M000864(dist=16885)	-	-	-	-	-	-	-	-	-	-	-
chr2	23105019	23105019	C	T	SNP	.	873.93	1|1	0|0	0|1	0|1	0|12	24|0	7|8	5|6	0.4667	0.4545	-0.0122	intergenic	Bhi02M000863(dist=26748),Bhi02M000864(dist=16868)	-	-	-	-	-	-	-	-	-	-	-
chr2	23105136	23105136	A	G	SNP	.	1350.92	1|1	0|0	0|1	0|1	0|21	26|0	4|11	11|7	0.2667	0.6111	0.3444	intergenic	Bhi02M000863(dist=26865),Bhi02M000864(dist=16751)	-	-	-	-	-	-	-	-	-	-	-
chr2	23105145	23105145	C	T	SNP	.	1273.92	1|1	0|0	0|1	0|1	0|20	26|0	6|13	10|5	0.3158	0.6667	0.3509	intergenic	Bhi02M000863(dist=26874),Bhi02M000864(dist=16742)	-	-	-	-	-	-	-	-	-	-	-
chr2	23105158	23105158	T	C	SNP	.	1532.92	1|1	0|0	0|1	0|1	0|22	22|0	7|16	12|6	0.3043	0.6667	0.3624	intergenic	Bhi02M000863(dist=26887),Bhi02M000864(dist=16729)	-	-	-	-	-	-	-	-	-	-	-
chr2	23105405	23105405	G	A	SNP	.	1417.92	1|1	0|0	0|1	0|1	0|24	27|0	12|13	17|7	0.48	0.7083	0.2283	intergenic	Bhi02M000863(dist=27134),Bhi02M000864(dist=16482)	-	-	-	-	-	-	-	-	-	-	-
chr2	23105412	23105412	G	A	SNP	.	1561.92	1|1	0|0	0|1	0|1	0|23	28|0	12|14	17|7	0.4615	0.7083	0.2468	intergenic	Bhi02M000863(dist=27141),Bhi02M000864(dist=16475)	-	-	-	-	-	-	-	-	-	-	-
chr2	23105636	23105636	T	C	SNP	.	1619.92	1|1	0|0	0|1	0|1	0|27	39|0	13|10	16|8	0.5652	0.6667	0.1015	intergenic	Bhi02M000863(dist=27365),Bhi02M000864(dist=16251)	-	-	-	-	-	-	-	-	-	-	-
chr2	23105643	23105643	C	G	SNP	.	1613.92	1|1	0|0	0|1	0|1	0|27	41|0	12|11	16|8	0.5217	0.6667	0.145	intergenic	Bhi02M000863(dist=27372),Bhi02M000864(dist=16244)	-	-	-	-	-	-	-	-	-	-	-
chr2	23105682	23105682	C	T	SNP	.	1546.92	1|1	0|0	0|1	0|1	0|23	37|0	13|15	13|5	0.4643	0.7222	0.2579	intergenic	Bhi02M000863(dist=27411),Bhi02M000864(dist=16205)	-	-	-	-	-	-	-	-	-	-	-
chr2	23105728	23105728	C	T	SNP	.	1277.92	1|1	0|0	0|1	0|1	0|20	30|0	13|14	9|2	0.4815	0.8182	0.3367	intergenic	Bhi02M000863(dist=27457),Bhi02M000864(dist=16159)	-	-	-	-	-	-	-	-	-	-	-
chr2	23105733	23105733	T	C	SNP	.	1266.92	1|1	0|0	0|1	0|1	0|21	31|0	13|14	9|2	0.4815	0.8182	0.3367	intergenic	Bhi02M000863(dist=27462),Bhi02M000864(dist=16154)	-	-	-	-	-	-	-	-	-	-	-
chr2	23105768	23105768	A	G	SNP	.	1533.92	1|1	0|0	0|1	0|1	0|20	30|0	13|18	11|5	0.4194	0.6875	0.2681	intergenic	Bhi02M000863(dist=27497),Bhi02M000864(dist=16119)	-	-	-	-	-	-	-	-	-	-	-
chr2	23105772	23105772	C	G	SNP	.	1548.92	1|1	0|0	0|1	0|1	0|20	30|0	12|19	11|5	0.3871	0.6875	0.3004	intergenic	Bhi02M000863(dist=27501),Bhi02M000864(dist=16115)	-	-	-	-	-	-	-	-	-	-	-
chr2	23105978	23105978	G	A	SNP	.	1540.92	1|1	0|0	0|1	0|1	0|23	31|0	11|16	15|5	0.4074	0.75	0.3426	intergenic	Bhi02M000863(dist=27707),Bhi02M000864(dist=15909)	-	-	-	-	-	-	-	-	-	-	-
chr2	23105996	23105996	G	A	SNP	.	1555.92	1|1	0|0	0|1	0|1	0|22	29|0	11|14	12|7	0.44	0.6316	0.1916	intergenic	Bhi02M000863(dist=27725),Bhi02M000864(dist=15891)	-	-	-	-	-	-	-	-	-	-	-
chr2	23106039	23106039	A	C	SNP	.	1571.92	1|1	0|0	0|1	0|1	0|24	28|0	9|14	15|7	0.3913	0.6818	0.2905	intergenic	Bhi02M000863(dist=27768),Bhi02M000864(dist=15848)	-	-	-	-	-	-	-	-	-	-	-
chr2	23106044	23106044	G	A	SNP	.	1669.92	1|1	0|0	0|1	0|1	0|25	32|0	9|14	15|7	0.3913	0.6818	0.2905	intergenic	Bhi02M000863(dist=27773),Bhi02M000864(dist=15843)	-	-	-	-	-	-	-	-	-	-	-
chr2	23106069	23106069	C	T	SNP	.	1567.92	1|1	0|0	0|1	0|1	0|22	34|0	9|13	18|9	0.4091	0.6667	0.2576	intergenic	Bhi02M000863(dist=27798),Bhi02M000864(dist=15818)	-	-	-	-	-	-	-	-	-	-	-
chr2	23106216	23106216	G	A	SNP	.	1363.92	1|1	0|0	0|1	0|1	0|23	27|0	8|12	19|4	0.4	0.8261	0.4261	intergenic	Bhi02M000863(dist=27945),Bhi02M000864(dist=15671)	-	-	-	-	-	-	-	-	-	-	-
chr2	23106239	23106239	A	G	SNP	.	1444.92	1|1	0|0	0|1	0|1	0|25	26|0	9|13	22|4	0.4091	0.8462	0.4371	intergenic	Bhi02M000863(dist=27968),Bhi02M000864(dist=15648)	-	-	-	-	-	-	-	-	-	-	-
chr2	23106248	23106248	G	A	SNP	.	1455.92	1|1	0|0	0|1	0|1	0|25	25|0	9|13	22|4	0.4091	0.8462	0.4371	intergenic	Bhi02M000863(dist=27977),Bhi02M000864(dist=15639)	-	-	-	-	-	-	-	-	-	-	-
chr2	23106272	23106272	T	C	SNP	.	1825.92	1|1	0|0	0|1	0|1	0|27	22|0	8|18	23|7	0.3077	0.7667	0.459	intergenic	Bhi02M000863(dist=28001),Bhi02M000864(dist=15615)	-	-	-	-	-	-	-	-	-	-	-
chr2	23106352	23106352	G	A	SNP	.	2015.92	1|1	0|0	0|1	0|1	0|25	25|0	5|22	18|11	0.1852	0.6207	0.4355	intergenic	Bhi02M000863(dist=28081),Bhi02M000864(dist=15535)	-	-	-	-	-	-	-	-	-	-	-
chr2	23106389	23106389	A	G	SNP	.	1959.92	1|1	0|0	0|1	0|1	0|21	31|0	4|24	19|12	0.1429	0.6129	0.47	intergenic	Bhi02M000863(dist=28118),Bhi02M000864(dist=15498)	-	-	-	-	-	-	-	-	-	-	-
chr2	23106398	23106398	A	G	SNP	.	1982.92	1|1	0|0	0|1	0|1	0|21	31|0	4|23	18|13	0.1481	0.5806	0.4325	intergenic	Bhi02M000863(dist=28127),Bhi02M000864(dist=15489)	-	-	-	-	-	-	-	-	-	-	-
chr2	23106469	23106469	G	A	SNP	.	1792.92	1|1	0|0	0|1	0|1	0|22	26|0	6|20	23|12	0.2308	0.6571	0.4263	intergenic	Bhi02M000863(dist=28198),Bhi02M000864(dist=15418)	-	-	-	-	-	-	-	-	-	-	-
chr2	23106641	23106641	T	C	SNP	.	1443.92	1|1	0|0	0|1	0|1	0|23	24|0	8|12	16|6	0.4	0.7273	0.3273	intergenic	Bhi02M000863(dist=28370),Bhi02M000864(dist=15246)	-	-	-	-	-	-	-	-	-	-	-
chr2	23106668	23106668	G	A	SNP	.	1118.92	1|1	0|0	0|1	0|1	0|16	25|0	7|10	18|6	0.4118	0.75	0.3382	intergenic	Bhi02M000863(dist=28397),Bhi02M000864(dist=15219)	-	-	-	-	-	-	-	-	-	-	-
chr2	23106680	23106680	A	G	SNP	.	964.92	1|1	0|0	0|1	0|1	0|14	25|0	6|8	19|6	0.4286	0.76	0.3314	intergenic	Bhi02M000863(dist=28409),Bhi02M000864(dist=15207)	-	-	-	-	-	-	-	-	-	-	-
chr2	23106687	23106687	T	C	SNP	.	847.93	1|1	0|0	0|1	0|1	0|13	25|0	7|8	19|5	0.4667	0.7917	0.325	intergenic	Bhi02M000863(dist=28416),Bhi02M000864(dist=15200)	-	-	-	-	-	-	-	-	-	-	-
chr2	23106797	23106797	T	C	SNP	.	449.95	1|1	0|0	0|1	0|1	0|9	16|0	9|3	20|3	0.75	0.8696	0.1196	intergenic	Bhi02M000863(dist=28526),Bhi02M000864(dist=15090)	-	-	-	-	-	-	-	-	-	-	-
chr2	23106826	23106826	G	A	SNP	.	615.93	1|1	0|0	0|1	0|1	0|12	19|0	8|3	17|4	0.7273	0.8095	0.0822	intergenic	Bhi02M000863(dist=28555),Bhi02M000864(dist=15061)	-	-	-	-	-	-	-	-	-	-	-
chr2	23106837	23106837	A	G	SNP	.	757.92	1|1	0|0	0|1	0|1	0|17	21|0	9|3	14|4	0.75	0.7778	0.0278	intergenic	Bhi02M000863(dist=28566),Bhi02M000864(dist=15050)	-	-	-	-	-	-	-	-	-	-	-
chr2	23106983	23106983	G	A	SNP	.	1277.92	1|1	0|0	0|1	0|1	0|24	20|0	8|9	19|4	0.4706	0.8261	0.3555	intergenic	Bhi02M000863(dist=28712),Bhi02M000864(dist=14904)	-	-	-	-	-	-	-	-	-	-	-
chr2	23107016	23107016	A	T	SNP	.	1242.92	1|1	0|0	0|1	0|1	0|21	18|0	8|8	15|6	0.5	0.7143	0.2143	intergenic	Bhi02M000863(dist=28745),Bhi02M000864(dist=14871)	-	-	-	-	-	-	-	-	-	-	-
chr2	23107027	23107027	C	T	SNP	.	1228.92	1|1	0|0	0|1	0|1	0|20	18|0	7|8	11|6	0.4667	0.6471	0.1804	intergenic	Bhi02M000863(dist=28756),Bhi02M000864(dist=14860)	-	-	-	-	-	-	-	-	-	-	-
chr2	23107042	23107047	AAAAAC	-	Deletion	.	2027.88	1|1	0|0	0|1	0|1	0|22	19|0	8|9	9|6	-	-	-	intergenic	Bhi02M000863(dist=28771),Bhi02M000864(dist=14840)	-	-	-	-	-	-	-	-	-	-	-
chr2	23107109	23107109	G	A	SNP	.	1468.92	1|1	0|0	0|1	0|1	0|25	18|0	6|10	19|8	0.375	0.7037	0.3287	intergenic	Bhi02M000863(dist=28838),Bhi02M000864(dist=14778)	-	-	-	-	-	-	-	-	-	-	-
chr2	23107131	23107131	G	A	SNP	.	1386.92	1|1	0|0	0|1	0|1	0|21	23|0	6|11	22|11	0.3529	0.6667	0.3138	intergenic	Bhi02M000863(dist=28860),Bhi02M000864(dist=14756)	-	-	-	-	-	-	-	-	-	-	-
chr2	23107382	23107382	T	C	SNP	.	1521.92	1|1	0|0	0|1	0|1	0|21	26|0	4|11	24|11	0.2667	0.6857	0.419	intergenic	Bhi02M000863(dist=29111),Bhi02M000864(dist=14505)	-	-	-	-	-	-	-	-	-	-	-
chr2	23107389	23107389	C	T	SNP	.	1583.92	1|1	0|0	0|1	0|1	0|22	28|0	4|11	20|11	0.2667	0.6452	0.3785	intergenic	Bhi02M000863(dist=29118),Bhi02M000864(dist=14498)	-	-	-	-	-	-	-	-	-	-	-
chr2	23107422	23107422	G	A	SNP	.	1621.92	1|1	0|0	0|1	0|1	0|24	27|0	5|10	26|12	0.3333	0.6842	0.3509	intergenic	Bhi02M000863(dist=29151),Bhi02M000864(dist=14465)	-	-	-	-	-	-	-	-	-	-	-
chr2	23107451	23107451	C	-	Deletion	.	1924.88	1|1	0|0	0|1	0|1	0|25	28|0	4|12	24|10	-	-	-	intergenic	Bhi02M000863(dist=29180),Bhi02M000864(dist=14436)	-	-	-	-	-	-	-	-	-	-	-
chr2	23107509	23107509	C	T	SNP	.	1631.92	1|1	0|0	0|1	0|1	0|30	31|0	4|9	18|9	0.3077	0.6667	0.359	intergenic	Bhi02M000863(dist=29238),Bhi02M000864(dist=14378)	-	-	-	-	-	-	-	-	-	-	-
chr2	23107549	23107549	C	T	SNP	.	1820.92	1|1	0|0	0|1	0|1	0|29	28|0	6|13	20|11	0.3158	0.6452	0.3294	intergenic	Bhi02M000863(dist=29278),Bhi02M000864(dist=14338)	-	-	-	-	-	-	-	-	-	-	-
chr2	23107567	23107567	A	G	SNP	.	1695.92	1|1	0|0	0|1	0|1	0|25	26|0	5|14	19|12	0.2632	0.6129	0.3497	intergenic	Bhi02M000863(dist=29296),Bhi02M000864(dist=14320)	-	-	-	-	-	-	-	-	-	-	-
chr2	23107595	23107595	G	A	SNP	.	1656.92	1|1	0|0	0|1	0|1	0|26	22|0	5|11	15|11	0.3125	0.5769	0.2644	intergenic	Bhi02M000863(dist=29324),Bhi02M000864(dist=14292)	-	-	-	-	-	-	-	-	-	-	-
chr2	23107636	23107636	C	T	SNP	.	1337.92	1|1	0|0	0|1	0|1	0|24	17|0	8|8	20|6	0.5	0.7692	0.2692	intergenic	Bhi02M000863(dist=29365),Bhi02M000864(dist=14251)	-	-	-	-	-	-	-	-	-	-	-
chr2	23107652	23107652	G	T	SNP	.	1431.92	1|1	0|0	0|1	0|1	0|25	20|0	6|7	19|8	0.4615	0.7037	0.2422	intergenic	Bhi02M000863(dist=29381),Bhi02M000864(dist=14235)	-	-	-	-	-	-	-	-	-	-	-
chr2	23107711	23107711	C	T	SNP	.	1541.92	1|1	0|0	0|1	0|1	0|27	26|0	6|11	23|6	0.3529	0.7931	0.4402	intergenic	Bhi02M000863(dist=29440),Bhi02M000864(dist=14176)	-	-	-	-	-	-	-	-	-	-	-
chr2	23107768	23107768	C	T	SNP	.	1022.92	1|1	0|0	0|1	0|1	0|15	33|0	4|10	24|5	0.2857	0.8276	0.5419	intergenic	Bhi02M000863(dist=29497),Bhi02M000864(dist=14119)	-	-	-	-	-	-	-	-	-	-	-
chr2	23107779	23107779	A	G	SNP	.	967.92	1|1	0|0	0|1	0|1	0|14	33|0	2|10	22|4	0.1667	0.8462	0.6795	intergenic	Bhi02M000863(dist=29508),Bhi02M000864(dist=14108)	-	-	-	-	-	-	-	-	-	-	-
chr2	23107798	23107798	C	T	SNP	.	806.37	1|1	0|0	0|1	0|0	0|13	32|0	4|9	24|2	0.3077	0.9231	0.6154	intergenic	Bhi02M000863(dist=29527),Bhi02M000864(dist=14089)	-	-	-	-	-	-	-	-	-	-	-
chr2	23107842	23107842	A	G	SNP	.	560.93	1|1	0|0	0|1	0|1	0|10	31|0	3|4	17|3	0.4286	0.85	0.4214	intergenic	Bhi02M000863(dist=29571),Bhi02M000864(dist=14045)	-	-	-	-	-	-	-	-	-	-	-
chr2	23107875	23107875	A	T	SNP	.	921.92	1|1	0|0	0|1	0|1	0|17	27|0	4|7	19|4	0.3636	0.8261	0.4625	intergenic	Bhi02M000863(dist=29604),Bhi02M000864(dist=14012)	-	-	-	-	-	-	-	-	-	-	-
chr2	23107921	23107921	G	C	SNP	.	1597.92	1|1	0|0	0|1	0|1	0|29	25|0	5|10	19|5	0.3333	0.7917	0.4584	intergenic	Bhi02M000863(dist=29650),Bhi02M000864(dist=13966)	-	-	-	-	-	-	-	-	-	-	-
chr2	23107988	23107988	A	G	SNP	.	2584.92	1|1	0|0	0|1	0|1	0|49	30|0	5|15	16|9	0.25	0.64	0.39	intergenic	Bhi02M000863(dist=29717),Bhi02M000864(dist=13899)	-	-	-	-	-	-	-	-	-	-	-
chr2	23108045	23108045	G	A	SNP	.	2318.92	1|1	0|0	0|1	0|1	0|43	37|0	5|14	17|8	0.2632	0.68	0.4168	intergenic	Bhi02M000863(dist=29774),Bhi02M000864(dist=13842)	-	-	-	-	-	-	-	-	-	-	-
chr2	23108066	23108066	A	T	SNP	.	2470.92	1|1	0|0	0|1	0|1	0|44	33|0	6|14	17|11	0.3	0.6071	0.3071	intergenic	Bhi02M000863(dist=29795),Bhi02M000864(dist=13821)	-	-	-	-	-	-	-	-	-	-	-
chr2	23108119	23108119	A	G	SNP	.	2078.92	1|1	0|0	0|1	0|1	0|39	32|0	5|9	18|11	0.3571	0.6207	0.2636	intergenic	Bhi02M000863(dist=29848),Bhi02M000864(dist=13768)	-	-	-	-	-	-	-	-	-	-	-
chr2	23108141	23108141	C	T	SNP	.	1799.92	1|1	0|0	0|1	0|1	0|32	29|0	5|8	23|11	0.3846	0.6765	0.2919	intergenic	Bhi02M000863(dist=29870),Bhi02M000864(dist=13746)	-	-	-	-	-	-	-	-	-	-	-
chr2	23108163	23108163	C	T	SNP	.	1965.92	1|1	0|0	0|1	0|1	0|34	29|0	5|9	21|11	0.3571	0.6562	0.2991	intergenic	Bhi02M000863(dist=29892),Bhi02M000864(dist=13724)	-	-	-	-	-	-	-	-	-	-	-
chr2	23108186	23108186	G	A	SNP	.	2094.92	1|1	0|0	0|1	0|1	0|36	28|0	4|10	24|11	0.2857	0.6857	0.4	intergenic	Bhi02M000863(dist=29915),Bhi02M000864(dist=13701)	-	-	-	-	-	-	-	-	-	-	-
chr2	23108310	23108310	G	A	SNP	.	1142.92	1|1	0|0	0|1	0|1	0|20	37|0	6|7	15|6	0.4615	0.7143	0.2528	intergenic	Bhi02M000863(dist=30039),Bhi02M000864(dist=13577)	-	-	-	-	-	-	-	-	-	-	-
chr2	23108367	23108367	T	G	SNP	.	583.95	1|1	0|0	0|1	0|1	0|10	34|0	9|4	13|5	0.6923	0.7222	0.0299	intergenic	Bhi02M000863(dist=30096),Bhi02M000864(dist=13520)	-	-	-	-	-	-	-	-	-	-	-
chr2	23108529	23108529	T	C	SNP	.	2028.92	1|1	0|0	0|1	0|1	0|31	27|0	11|19	16|10	0.3667	0.6154	0.2487	intergenic	Bhi02M000863(dist=30258),Bhi02M000864(dist=13358)	-	-	-	-	-	-	-	-	-	-	-
chr2	23108695	23108695	G	A	SNP	.	1858.92	1|1	0|0	0|1	0|1	0|34	31|0	10|18	12|6	0.3571	0.6667	0.3096	intergenic	Bhi02M000863(dist=30424),Bhi02M000864(dist=13192)	-	-	-	-	-	-	-	-	-	-	-
chr2	23108701	23108701	C	T	SNP	.	2119.92	1|1	0|0	0|1	0|1	2|33	34|0	10|19	13|6	0.3448	0.6842	0.3394	intergenic	Bhi02M000863(dist=30430),Bhi02M000864(dist=13186)	-	-	-	-	-	-	-	-	-	-	-
chr2	23108783	23108783	G	A	SNP	.	1896.92	1|1	0|0	0|1	0|1	0|31	26|0	8|18	18|7	0.3077	0.72	0.4123	intergenic	Bhi02M000863(dist=30512),Bhi02M000864(dist=13104)	-	-	-	-	-	-	-	-	-	-	-
chr2	23108793	23108793	C	A	SNP	.	1716.92	1|1	0|0	0|1	0|1	0|27	29|0	8|17	16|7	0.32	0.6957	0.3757	intergenic	Bhi02M000863(dist=30522),Bhi02M000864(dist=13094)	-	-	-	-	-	-	-	-	-	-	-
chr2	23108829	23108829	C	T	SNP	.	1494.92	1|1	0|0	0|1	0|1	0|23	27|0	8|14	15|5	0.3636	0.75	0.3864	intergenic	Bhi02M000863(dist=30558),Bhi02M000864(dist=13058)	-	-	-	-	-	-	-	-	-	-	-
chr2	23108886	23108886	G	T	SNP	.	1562.92	1|1	0|0	0|1	0|1	0|22	24|0	6|17	15|6	0.2609	0.7143	0.4534	intergenic	Bhi02M000863(dist=30615),Bhi02M000864(dist=13001)	-	-	-	-	-	-	-	-	-	-	-
chr2	23108968	23108968	G	A	SNP	.	2036.92	1|1	0|0	0|1	0|1	0|31	26|0	7|17	15|9	0.2917	0.625	0.3333	intergenic	Bhi02M000863(dist=30697),Bhi02M000864(dist=12919)	-	-	-	-	-	-	-	-	-	-	-
chr2	23108999	23108999	G	A	SNP	.	2276.92	1|1	0|0	0|1	0|1	0|38	30|0	8|18	17|7	0.3077	0.7083	0.4006	intergenic	Bhi02M000863(dist=30728),Bhi02M000864(dist=12888)	-	-	-	-	-	-	-	-	-	-	-
chr2	23109035	23109035	T	A	SNP	.	2253.92	1|1	0|0	0|1	0|1	0|39	37|0	8|14	19|8	0.3636	0.7037	0.3401	intergenic	Bhi02M000863(dist=30764),Bhi02M000864(dist=12852)	-	-	-	-	-	-	-	-	-	-	-
chr2	23109257	23109257	T	C	SNP	.	1923.92	1|1	0|0	0|1	0|1	0|36	39|0	11|9	22|8	0.55	0.7333	0.1833	intergenic	Bhi02M000863(dist=30986),Bhi02M000864(dist=12630)	-	-	-	-	-	-	-	-	-	-	-
chr2	23109348	23109348	C	T	SNP	.	1667.92	1|1	0|0	0|1	0|1	1|34	32|0	11|8	22|7	0.5789	0.7586	0.1797	intergenic	Bhi02M000863(dist=31077),Bhi02M000864(dist=12539)	-	-	-	-	-	-	-	-	-	-	-
chr2	23109460	23109460	G	A	SNP	.	1844.92	1|1	0|0	0|1	0|1	0|33	38|0	13|11	30|9	0.5417	0.7692	0.2275	intergenic	Bhi02M000863(dist=31189),Bhi02M000864(dist=12427)	-	-	-	-	-	-	-	-	-	-	-
chr2	23109499	23109499	G	A	SNP	.	1609.92	1|1	0|0	0|1	0|1	0|30	36|0	15|12	26|5	0.5556	0.8387	0.2831	intergenic	Bhi02M000863(dist=31228),Bhi02M000864(dist=12388)	-	-	-	-	-	-	-	-	-	-	-
chr2	23109546	23109546	G	A	SNP	.	1578.92	1|1	0|0	0|1	0|1	0|31	35|0	13|10	18|3	0.5652	0.8571	0.2919	intergenic	Bhi02M000863(dist=31275),Bhi02M000864(dist=12341)	-	-	-	-	-	-	-	-	-	-	-
chr2	23109549	23109549	G	C	SNP	.	1576.92	1|1	0|0	0|1	0|1	0|30	35|0	12|11	19|3	0.5217	0.8636	0.3419	intergenic	Bhi02M000863(dist=31278),Bhi02M000864(dist=12338)	-	-	-	-	-	-	-	-	-	-	-
chr2	23109586	23109586	T	G	SNP	.	1155.92	1|1	0|0	0|1	0|1	0|21	28|0	8|8	15|4	0.5	0.7895	0.2895	intergenic	Bhi02M000863(dist=31315),Bhi02M000864(dist=12301)	-	-	-	-	-	-	-	-	-	-	-
chr2	23109601	23109601	A	C	SNP	.	1285.92	1|1	0|0	0|1	0|1	0|22	23|0	7|10	15|5	0.4118	0.75	0.3382	intergenic	Bhi02M000863(dist=31330),Bhi02M000864(dist=12286)	-	-	-	-	-	-	-	-	-	-	-
chr2	23109636	23109636	C	T	SNP	.	1751.92	1|1	0|0	0|1	0|1	0|26	22|0	6|16	15|8	0.2727	0.6522	0.3795	intergenic	Bhi02M000863(dist=31365),Bhi02M000864(dist=12251)	-	-	-	-	-	-	-	-	-	-	-
chr2	23109647	23109647	G	T	SNP	.	1599.92	1|1	0|0	0|1	0|1	0|24	21|0	6|15	17|8	0.2857	0.68	0.3943	intergenic	Bhi02M000863(dist=31376),Bhi02M000864(dist=12240)	-	-	-	-	-	-	-	-	-	-	-
chr2	23109675	23109675	C	T	SNP	.	1564.92	1|1	0|0	0|1	0|1	0|24	22|0	9|16	16|7	0.36	0.6957	0.3357	intergenic	Bhi02M000863(dist=31404),Bhi02M000864(dist=12212)	-	-	-	-	-	-	-	-	-	-	-
chr2	23109727	23109727	A	G	SNP	.	1757.92	1|1	0|0	0|1	0|1	0|27	22|0	10|14	19|8	0.4167	0.7037	0.287	intergenic	Bhi02M000863(dist=31456),Bhi02M000864(dist=12160)	-	-	-	-	-	-	-	-	-	-	-
chr2	23109748	23109748	A	G	SNP	.	1728.92	1|1	0|0	0|1	0|1	0|26	23|0	10|15	20|8	0.4	0.7143	0.3143	intergenic	Bhi02M000863(dist=31477),Bhi02M000864(dist=12139)	-	-	-	-	-	-	-	-	-	-	-
chr2	23109844	23109844	T	C	SNP	.	1556.92	1|1	0|0	0|1	0|1	0|26	17|0	7|14	18|6	0.3333	0.75	0.4167	intergenic	Bhi02M000863(dist=31573),Bhi02M000864(dist=12043)	-	-	-	-	-	-	-	-	-	-	-
chr2	23109871	23109871	C	T	SNP	.	1599.92	1|1	0|0	0|1	0|1	0|24	20|0	5|18	16|5	0.2174	0.7619	0.5445	intergenic	Bhi02M000863(dist=31600),Bhi02M000864(dist=12016)	-	-	-	-	-	-	-	-	-	-	-
chr2	23109880	23109880	G	A	SNP	.	1602.92	1|1	0|0	0|1	0|1	0|24	22|0	7|16	15|6	0.3043	0.7143	0.41	intergenic	Bhi02M000863(dist=31609),Bhi02M000864(dist=12007)	-	-	-	-	-	-	-	-	-	-	-
chr2	23109940	23109940	A	G	SNP	.	1539.92	1|1	0|0	0|1	0|1	0|25	17|0	10|14	11|6	0.4167	0.6471	0.2304	intergenic	Bhi02M000863(dist=31669),Bhi02M000864(dist=11947)	-	-	-	-	-	-	-	-	-	-	-
chr2	23109947	23109947	A	G	SNP	.	1467.92	1|1	0|0	0|1	0|1	0|23	18|0	10|16	13|6	0.3846	0.6842	0.2996	intergenic	Bhi02M000863(dist=31676),Bhi02M000864(dist=11940)	-	-	-	-	-	-	-	-	-	-	-
chr2	23109975	23109975	T	C	SNP	.	1520.92	1|1	0|0	0|1	0|1	0|22	15|0	11|14	11|8	0.44	0.5789	0.1389	intergenic	Bhi02M000863(dist=31704),Bhi02M000864(dist=11912)	-	-	-	-	-	-	-	-	-	-	-
chr2	23109989	23109989	G	A	SNP	.	1560.92	1|1	0|0	0|1	0|1	0|25	14|0	13|13	11|7	0.5	0.6111	0.1111	intergenic	Bhi02M000863(dist=31718),Bhi02M000864(dist=11898)	-	-	-	-	-	-	-	-	-	-	-
chr2	23110019	23110019	-	A	Insertion	.	1543.88	1|1	0|0	0|1	0|1	0|22	15|0	14|12	13|7	-	-	-	intergenic	Bhi02M000863(dist=31748),Bhi02M000864(dist=11868)	-	-	-	-	-	-	-	-	-	-	-
chr2	23110021	23110021	G	A	SNP	.	1263.93	1|1	0|0	0|1	0|1	0|19	14|0	14|12	13|6	0.5385	0.6842	0.1457	intergenic	Bhi02M000863(dist=31750),Bhi02M000864(dist=11866)	-	-	-	-	-	-	-	-	-	-	-
chr2	23110067	23110067	G	A	SNP	.	1197.93	1|1	0|0	0|1	0|1	0|16	14|0	11|10	16|9	0.5238	0.64	0.1162	intergenic	Bhi02M000863(dist=31796),Bhi02M000864(dist=11820)	-	-	-	-	-	-	-	-	-	-	-
chr2	23110111	23110111	C	A	SNP	.	971.92	1|1	0|0	0|1	0|1	0|18	18|0	11|7	13|6	0.6111	0.6842	0.0731	intergenic	Bhi02M000863(dist=31840),Bhi02M000864(dist=11776)	-	-	-	-	-	-	-	-	-	-	-
chr2	23110134	23110134	A	G	SNP	.	976.92	1|1	0|0	0|1	0|1	0|17	21|0	9|8	11|4	0.5294	0.7333	0.2039	intergenic	Bhi02M000863(dist=31863),Bhi02M000864(dist=11753)	-	-	-	-	-	-	-	-	-	-	-
chr2	23110138	23110138	A	C	SNP	.	935.92	1|1	0|0	0|1	0|1	0|17	21|0	9|7	11|4	0.5625	0.7333	0.1708	intergenic	Bhi02M000863(dist=31867),Bhi02M000864(dist=11749)	-	-	-	-	-	-	-	-	-	-	-
chr2	23110175	23110175	G	A	SNP	.	966.92	1|1	0|0	0|1	0|1	0|19	21|0	9|5	7|4	0.6429	0.6364	-0.0065	intergenic	Bhi02M000863(dist=31904),Bhi02M000864(dist=11712)	-	-	-	-	-	-	-	-	-	-	-
chr2	23110269	23110269	T	C	SNP	.	1022.92	1|1	0|0	0|1	0|1	0|19	20|0	5|8	3|7	0.3846	0.3	-0.0846	intergenic	Bhi02M000863(dist=31998),Bhi02M000864(dist=11618)	-	-	-	-	-	-	-	-	-	-	-
chr2	23110289	23110289	C	T	SNP	.	1313.92	1|1	0|0	0|1	0|1	0|20	20|0	5|12	5|7	0.2941	0.4167	0.1226	intergenic	Bhi02M000863(dist=32018),Bhi02M000864(dist=11598)	-	-	-	-	-	-	-	-	-	-	-
chr2	23110540	23110540	G	A	SNP	.	1132.92	1|1	0|0	0|1	0|1	0|18	19|0	9|8	11|8	0.5294	0.5789	0.0495	intergenic	Bhi02M000863(dist=32269),Bhi02M000864(dist=11347)	-	-	-	-	-	-	-	-	-	-	-
chr2	23110581	23110581	G	A	SNP	.	1315.93	1|1	0|0	0|1	0|1	2|23	13|0	11|8	10|6	0.5789	0.625	0.0461	intergenic	Bhi02M000863(dist=32310),Bhi02M000864(dist=11306)	-	-	-	-	-	-	-	-	-	-	-
chr2	23110589	23110589	C	G	SNP	.	1232.93	1|1	0|0	0|1	0|1	2|21	16|0	11|8	10|7	0.5789	0.5882	0.0093	intergenic	Bhi02M000863(dist=32318),Bhi02M000864(dist=11298)	-	-	-	-	-	-	-	-	-	-	-
chr2	23110715	23110715	A	G	SNP	.	1503.92	1|1	0|0	0|1	0|1	0|21	22|0	11|10	13|12	0.5238	0.52	-0.0038	intergenic	Bhi02M000863(dist=32444),Bhi02M000864(dist=11172)	-	-	-	-	-	-	-	-	-	-	-
chr2	23110719	23110719	G	A	SNP	.	1478.92	1|1	0|0	0|1	0|1	0|21	22|0	11|10	13|13	0.5238	0.5	-0.0238	intergenic	Bhi02M000863(dist=32448),Bhi02M000864(dist=11168)	-	-	-	-	-	-	-	-	-	-	-
chr2	23110822	23110822	T	C	SNP	.	972.92	1|1	0|0	0|1	0|1	0|15	18|0	7|9	17|6	0.4375	0.7391	0.3016	intergenic	Bhi02M000863(dist=32551),Bhi02M000864(dist=11065)	-	-	-	-	-	-	-	-	-	-	-
chr2	23110836	23110836	C	T	SNP	.	1209.92	1|1	0|0	0|1	0|1	0|18	19|0	7|9	17|8	0.4375	0.68	0.2425	intergenic	Bhi02M000863(dist=32565),Bhi02M000864(dist=11051)	-	-	-	-	-	-	-	-	-	-	-
chr2	23110845	23110845	T	C	SNP	.	1179.92	1|1	0|0	0|1	0|1	0|19	21|0	5|8	19|8	0.3846	0.7037	0.3191	intergenic	Bhi02M000863(dist=32574),Bhi02M000864(dist=11042)	-	-	-	-	-	-	-	-	-	-	-
chr2	23110885	23110885	T	C	SNP	.	1125.92	1|1	0|0	0|1	0|1	0|20	27|0	6|8	16|7	0.4286	0.6957	0.2671	intergenic	Bhi02M000863(dist=32614),Bhi02M000864(dist=11002)	-	-	-	-	-	-	-	-	-	-	-
chr2	23110998	23110998	T	C	SNP	.	1448.92	1|1	0|0	0|1	0|1	2|22	31|0	9|15	11|6	0.375	0.6471	0.2721	intergenic	Bhi02M000863(dist=32727),Bhi02M000864(dist=10889)	-	-	-	-	-	-	-	-	-	-	-
chr2	23111041	23111041	A	G	SNP	.	1355.92	1|1	0|0	0|1	0|1	0|20	27|0	8|15	10|6	0.3478	0.625	0.2772	intergenic	Bhi02M000863(dist=32770),Bhi02M000864(dist=10846)	-	-	-	-	-	-	-	-	-	-	-
chr2	23111068	23111068	-	T	Insertion	.	1525.88	1|1	0|0	0|1	0|1	0|17	23|0	7|12	13|9	-	-	-	intergenic	Bhi02M000863(dist=32797),Bhi02M000864(dist=10819)	-	-	-	-	-	-	-	-	-	-	-
chr2	23111092	23111092	G	A	SNP	.	1196.92	1|1	0|0	0|1	0|1	0|15	19|0	9|12	11|8	0.4286	0.5789	0.1503	intergenic	Bhi02M000863(dist=32821),Bhi02M000864(dist=10795)	-	-	-	-	-	-	-	-	-	-	-
chr2	23111161	23111161	G	A	SNP	.	1012.92	1|1	0|0	0|1	0|1	0|17	17|0	9|8	10|6	0.5294	0.625	0.0956	intergenic	Bhi02M000863(dist=32890),Bhi02M000864(dist=10726)	-	-	-	-	-	-	-	-	-	-	-
chr2	23111234	23111234	G	A	SNP	.	842.92	1|1	0|0	0|1	0|1	0|16	23|0	7|9	7|2	0.4375	0.7778	0.3403	intergenic	Bhi02M000863(dist=32963),Bhi02M000864(dist=10653)	-	-	-	-	-	-	-	-	-	-	-
chr2	23111247	23111247	A	G	SNP	.	701.96	1|1	0|0	0|1	0|0	0|15	20|0	6|7	6|1	0.4615	0.8571	0.3956	intergenic	Bhi02M000863(dist=32976),Bhi02M000864(dist=10640)	-	-	-	-	-	-	-	-	-	-	-
chr2	23111286	23111286	T	G	SNP	.	521.7	1|1	0|0	0|1	0|0	0|10	20|0	6|7	12|1	0.4615	0.9231	0.4616	intergenic	Bhi02M000863(dist=33015),Bhi02M000864(dist=10601)	-	-	-	-	-	-	-	-	-	-	-
chr2	23111292	23111292	T	C	SNP	.	493.53	1|1	0|0	0|1	0|0	0|8	21|0	6|7	12|1	0.4615	0.9231	0.4616	intergenic	Bhi02M000863(dist=33021),Bhi02M000864(dist=10595)	-	-	-	-	-	-	-	-	-	-	-
chr2	23111308	23111308	A	G	SNP	.	300.26	1|1	0|0	0|1	0|0	0|6	19|0	6|4	12|1	0.6	0.9231	0.3231	intergenic	Bhi02M000863(dist=33037),Bhi02M000864(dist=10579)	-	-	-	-	-	-	-	-	-	-	-
chr2	23111371	23111371	G	A	SNP	.	594.95	1|1	0|0	0|1	0|1	0|10	23|0	6|5	14|4	0.5455	0.7778	0.2323	intergenic	Bhi02M000863(dist=33100),Bhi02M000864(dist=10516)	-	-	-	-	-	-	-	-	-	-	-
chr2	23111384	23111384	G	A	SNP	.	822.93	1|1	0|0	0|1	0|1	0|12	23|0	7|7	13|6	0.5	0.6842	0.1842	intergenic	Bhi02M000863(dist=33113),Bhi02M000864(dist=10503)	-	-	-	-	-	-	-	-	-	-	-
chr2	23111395	23111395	G	A	SNP	.	912.93	1|1	0|0	0|1	0|1	0|13	22|0	8|8	13|7	0.5	0.65	0.15	intergenic	Bhi02M000863(dist=33124),Bhi02M000864(dist=10492)	-	-	-	-	-	-	-	-	-	-	-
chr2	23111451	23111451	G	A	SNP	.	1488.92	1|1	0|0	0|1	0|1	0|25	25|0	12|10	17|7	0.5455	0.7083	0.1628	intergenic	Bhi02M000863(dist=33180),Bhi02M000864(dist=10436)	-	-	-	-	-	-	-	-	-	-	-
chr2	23111457	23111457	A	-	Deletion	.	1109.88	1|1	0|0	0|1	0|1	0|24	22|0	11|8	16|6	-	-	-	intergenic	Bhi02M000863(dist=33186),Bhi02M000864(dist=10430)	-	-	-	-	-	-	-	-	-	-	-
chr2	23111665	23111665	A	T	SNP	.	1695.92	1|1	0|0	0|1	0|1	0|26	35|0	9|12	23|11	0.4286	0.6765	0.2479	intergenic	Bhi02M000863(dist=33394),Bhi02M000864(dist=10222)	-	-	-	-	-	-	-	-	-	-	-
chr2	23111717	23111717	G	A	SNP	.	1854.92	1|1	0|0	0|1	0|1	0|28	21|0	8|16	20|8	0.3333	0.7143	0.381	intergenic	Bhi02M000863(dist=33446),Bhi02M000864(dist=10170)	-	-	-	-	-	-	-	-	-	-	-
chr2	23111740	23111740	A	G	SNP	.	1830.92	1|1	0|0	0|1	0|1	0|27	26|0	10|14	16|10	0.4167	0.6154	0.1987	intergenic	Bhi02M000863(dist=33469),Bhi02M000864(dist=10147)	-	-	-	-	-	-	-	-	-	-	-
chr2	23111786	23111786	G	A	SNP	.	1702.92	1|1	0|0	0|1	0|1	0|25	30|0	10|11	17|12	0.4762	0.5862	0.11	intergenic	Bhi02M000863(dist=33515),Bhi02M000864(dist=10101)	-	-	-	-	-	-	-	-	-	-	-
chr2	23111844	23111844	C	T	SNP	.	1924.92	1|1	0|0	0|1	0|1	0|28	40|0	9|12	19|14	0.4286	0.5758	0.1472	intergenic	Bhi02M000863(dist=33573),Bhi02M000864(dist=10043)	-	-	-	-	-	-	-	-	-	-	-
chr2	23111871	23111871	A	T	SNP	.	1988.92	1|1	0|0	0|1	0|1	0|28	44|0	11|12	19|15	0.4783	0.5588	0.0805	intergenic	Bhi02M000863(dist=33600),Bhi02M000864(dist=10016)	-	-	-	-	-	-	-	-	-	-	-
chr2	23111990	23111990	G	T	SNP	.	1625.92	1|1	0|0	0|1	0|1	0|25	33|0	7|14	13|7	0.3333	0.65	0.3167	intergenic	Bhi02M000863(dist=33719),Bhi02M000864(dist=9897)	-	-	-	-	-	-	-	-	-	-	-
chr2	23112017	23112017	G	A	SNP	.	1524.92	1|1	0|0	0|1	0|1	0|22	31|0	6|14	13|7	0.3	0.65	0.35	intergenic	Bhi02M000863(dist=33746),Bhi02M000864(dist=9870)	-	-	-	-	-	-	-	-	-	-	-
chr2	23112081	23112081	G	A	SNP	.	1797.92	1|1	0|0	0|1	0|1	0|26	37|0	4|16	11|8	0.2	0.5789	0.3789	intergenic	Bhi02M000863(dist=33810),Bhi02M000864(dist=9806)	-	-	-	-	-	-	-	-	-	-	-
chr2	23112110	23112110	T	C	SNP	.	1455.92	1|1	0|0	0|1	0|1	0|23	38|0	5|12	15|6	0.2941	0.7143	0.4202	intergenic	Bhi02M000863(dist=33839),Bhi02M000864(dist=9777)	-	-	-	-	-	-	-	-	-	-	-
chr2	23112163	23112163	A	G	SNP	.	1782.92	1|1	0|0	0|1	0|1	0|30	33|0	5|10	12|9	0.3333	0.5714	0.2381	intergenic	Bhi02M000863(dist=33892),Bhi02M000864(dist=9724)	-	-	-	-	-	-	-	-	-	-	-
chr2	23112210	23112210	T	C	SNP	.	2085.92	1|1	0|0	0|1	0|1	0|39	27|0	7|10	12|9	0.4118	0.5714	0.1596	intergenic	Bhi02M000863(dist=33939),Bhi02M000864(dist=9677)	-	-	-	-	-	-	-	-	-	-	-
chr2	23112392	23112392	A	G	SNP	.	2267.92	1|1	0|0	0|1	0|1	0|44	22|0	10|16	13|4	0.3846	0.7647	0.3801	intergenic	Bhi02M000863(dist=34121),Bhi02M000864(dist=9495)	-	-	-	-	-	-	-	-	-	-	-
chr2	23112434	23112434	G	A	SNP	.	2228.92	1|1	0|0	0|1	0|1	0|44	25|0	7|12	17|8	0.3684	0.68	0.3116	intergenic	Bhi02M000863(dist=34163),Bhi02M000864(dist=9453)	-	-	-	-	-	-	-	-	-	-	-
chr2	23112439	23112439	A	G	SNP	.	2284.92	1|1	0|0	0|1	0|1	0|43	24|0	7|13	17|8	0.35	0.68	0.33	intergenic	Bhi02M000863(dist=34168),Bhi02M000864(dist=9448)	-	-	-	-	-	-	-	-	-	-	-
chr2	23112511	23112511	T	C	SNP	.	1921.92	1|1	0|0	0|1	0|1	0|35	28|0	5|11	18|9	0.3125	0.6667	0.3542	intergenic	Bhi02M000863(dist=34240),Bhi02M000864(dist=9376)	-	-	-	-	-	-	-	-	-	-	-
chr2	23112545	23112545	G	A	SNP	.	1700.92	1|1	0|0	0|1	0|1	0|31	23|0	4|13	21|7	0.2353	0.75	0.5147	intergenic	Bhi02M000863(dist=34274),Bhi02M000864(dist=9342)	-	-	-	-	-	-	-	-	-	-	-
chr2	23112576	23112576	A	G	SNP	.	1801.92	1|1	0|0	0|1	0|1	0|35	24|0	7|12	19|6	0.3684	0.76	0.3916	intergenic	Bhi02M000863(dist=34305),Bhi02M000864(dist=9311)	-	-	-	-	-	-	-	-	-	-	-
chr2	23112660	23112660	T	C	SNP	.	1869.92	1|1	0|0	0|1	0|1	0|36	20|0	8|13	18|6	0.381	0.75	0.369	intergenic	Bhi02M000863(dist=34389),Bhi02M000864(dist=9227)	-	-	-	-	-	-	-	-	-	-	-
chr2	23112856	23112856	A	T	SNP	.	1827.92	1|1	0|0	0|1	0|1	0|27	28|0	12|20	21|5	0.375	0.8077	0.4327	intergenic	Bhi02M000863(dist=34585),Bhi02M000864(dist=9031)	-	-	-	-	-	-	-	-	-	-	-
chr2	23112876	23112876	T	C	SNP	.	1732.92	1|1	0|0	0|1	0|1	0|30	27|0	15|16	20|4	0.4839	0.8333	0.3494	intergenic	Bhi02M000863(dist=34605),Bhi02M000864(dist=9011)	-	-	-	-	-	-	-	-	-	-	-
chr2	23112893	23112893	C	T	SNP	.	1814.92	1|1	0|0	0|1	0|1	0|31	26|0	14|16	23|5	0.4667	0.8214	0.3547	intergenic	Bhi02M000863(dist=34622),Bhi02M000864(dist=8994)	-	-	-	-	-	-	-	-	-	-	-
chr2	23112908	23112908	G	A	SNP	.	1835.92	1|1	0|0	0|1	0|1	0|32	25|0	15|14	23|6	0.5172	0.7931	0.2759	intergenic	Bhi02M000863(dist=34637),Bhi02M000864(dist=8979)	-	-	-	-	-	-	-	-	-	-	-
chr2	23112919	23112919	T	C	SNP	.	1854.92	1|1	0|0	0|1	0|1	0|31	24|0	13|16	22|7	0.4483	0.7586	0.3103	intergenic	Bhi02M000863(dist=34648),Bhi02M000864(dist=8968)	-	-	-	-	-	-	-	-	-	-	-
chr2	23112948	23112948	C	T	SNP	.	1867.92	1|1	0|0	0|1	0|1	0|33	24|0	11|15	18|5	0.4231	0.7826	0.3595	intergenic	Bhi02M000863(dist=34677),Bhi02M000864(dist=8939)	-	-	-	-	-	-	-	-	-	-	-
chr2	23112955	23112955	A	G	SNP	.	1780.92	1|1	0|0	0|1	0|1	0|32	24|0	11|14	15|5	0.44	0.75	0.31	intergenic	Bhi02M000863(dist=34684),Bhi02M000864(dist=8932)	-	-	-	-	-	-	-	-	-	-	-
chr2	23113034	23113034	C	T	SNP	.	2250.92	1|1	0|0	0|1	0|1	0|38	22|0	5|18	11|4	0.2174	0.7333	0.5159	intergenic	Bhi02M000863(dist=34763),Bhi02M000864(dist=8853)	-	-	-	-	-	-	-	-	-	-	-
chr2	23113160	23113160	A	G	SNP	.	2576.92	1|1	0|0	0|1	0|1	0|36	26|0	9|32	16|4	0.2195	0.8	0.5805	intergenic	Bhi02M000863(dist=34889),Bhi02M000864(dist=8727)	-	-	-	-	-	-	-	-	-	-	-
chr2	23113406	23113406	G	T	SNP	.	2219.92	1|1	0|0	0|1	0|1	0|33	28|0	9|21	12|8	0.3	0.6	0.3	intergenic	Bhi02M000863(dist=35135),Bhi02M000864(dist=8481)	-	-	-	-	-	-	-	-	-	-	-
chr2	23113480	23113480	-	AA	Insertion	.	1922.88	1|1	0|0	0|1	0|1	0|24	33|0	8|18	15|6	-	-	-	intergenic	Bhi02M000863(dist=35209),Bhi02M000864(dist=8407)	-	-	-	-	-	-	-	-	-	-	-
chr2	23113491	23113491	G	A	SNP	.	1539.94	1|1	0|0	0|1	0|1	1|22	33|0	8|18	17|5	0.3077	0.7727	0.465	intergenic	Bhi02M000863(dist=35220),Bhi02M000864(dist=8396)	-	-	-	-	-	-	-	-	-	-	-
chr2	23113529	23113529	G	A	SNP	.	2019.92	1|1	0|0	0|1	0|1	0|36	35|0	8|15	19|4	0.3478	0.8261	0.4783	intergenic	Bhi02M000863(dist=35258),Bhi02M000864(dist=8358)	-	-	-	-	-	-	-	-	-	-	-
chr2	23113563	23113569	CGGCTCA	-	Deletion	.	4631.88	1|1	0|0	0|1	0|1	0|29	29|0	7|14	16|4	-	-	-	intergenic	Bhi02M000863(dist=35292),Bhi02M000864(dist=8318)	-	-	-	-	-	-	-	-	-	-	-
chr2	23113646	23113646	G	T	SNP	.	2367.92	1|1	0|0	0|1	0|1	0|38	21|0	10|20	14|8	0.3333	0.6364	0.3031	intergenic	Bhi02M000863(dist=35375),Bhi02M000864(dist=8241)	-	-	-	-	-	-	-	-	-	-	-
chr2	23113699	23113699	A	G	SNP	.	1767.92	1|1	0|0	0|1	0|1	0|25	26|0	7|22	12|7	0.2414	0.6316	0.3902	intergenic	Bhi02M000863(dist=35428),Bhi02M000864(dist=8188)	-	-	-	-	-	-	-	-	-	-	-
chr2	23113746	23113746	T	C	SNP	.	1664.92	1|1	0|0	0|1	0|1	0|22	26|0	5|20	13|6	0.2	0.6842	0.4842	intergenic	Bhi02M000863(dist=35475),Bhi02M000864(dist=8141)	-	-	-	-	-	-	-	-	-	-	-
chr2	23113749	23113749	C	T	SNP	.	1552.94	1|1	0|0	0|1	0|1	1|22	26|0	6|20	11|5	0.2308	0.6875	0.4567	intergenic	Bhi02M000863(dist=35478),Bhi02M000864(dist=8138)	-	-	-	-	-	-	-	-	-	-	-
chr2	23113774	23113774	C	T	SNP	.	1405.67	1|1	0|0	0|1	0|0	0|23	24|0	6|16	13|1	0.2727	0.9286	0.6559	intergenic	Bhi02M000863(dist=35503),Bhi02M000864(dist=8113)	-	-	-	-	-	-	-	-	-	-	-
chr2	23113854	23113854	T	G	SNP	.	1300.4	1|1	0|0	0|1	0|0	0|24	19|0	9|12	16|1	0.4286	0.9412	0.5126	intergenic	Bhi02M000863(dist=35583),Bhi02M000864(dist=8033)	-	-	-	-	-	-	-	-	-	-	-
chr2	23113866	23113866	C	A	SNP	.	1415.93	1|1	0|0	0|1	0|1	0|25	19|0	9|13	16|2	0.4091	0.8889	0.4798	intergenic	Bhi02M000863(dist=35595),Bhi02M000864(dist=8021)	-	-	-	-	-	-	-	-	-	-	-
chr2	23113883	23113883	C	T	SNP	.	1475.93	1|1	0|0	0|1	0|1	0|25	24|0	11|15	15|2	0.4231	0.8824	0.4593	intergenic	Bhi02M000863(dist=35612),Bhi02M000864(dist=8004)	-	-	-	-	-	-	-	-	-	-	-
chr2	23113927	23113927	C	T	SNP	.	1702.92	1|1	0|0	0|1	0|1	0|24	29|0	11|19	16|5	0.3667	0.7619	0.3952	intergenic	Bhi02M000863(dist=35656),Bhi02M000864(dist=7960)	-	-	-	-	-	-	-	-	-	-	-
chr2	23113982	23113982	A	C	SNP	.	1333.92	1|1	0|0	0|1	0|1	0|19	32|0	9|15	17|5	0.375	0.7727	0.3977	intergenic	Bhi02M000863(dist=35711),Bhi02M000864(dist=7905)	-	-	-	-	-	-	-	-	-	-	-
chr2	23114437	23114437	T	C	SNP	.	734.95	1|1	0|0	0|1	0|1	0|9	12|0	4|6	4|7	0.4	0.3636	-0.0364	intergenic	Bhi02M000863(dist=36166),Bhi02M000864(dist=7450)	-	-	-	-	-	-	-	-	-	-	-
chr2	23114478	23114478	C	A	SNP	.	712.93	1|1	0|0	0|1	0|1	0|12	15|0	6|4	4|5	0.6	0.4444	-0.1556	intergenic	Bhi02M000863(dist=36207),Bhi02M000864(dist=7409)	-	-	-	-	-	-	-	-	-	-	-
chr2	23114532	23114532	G	A	SNP	.	734.93	1|1	0|0	0|1	0|1	0|12	18|0	9|5	7|5	0.6429	0.5833	-0.0596	intergenic	Bhi02M000863(dist=36261),Bhi02M000864(dist=7355)	-	-	-	-	-	-	-	-	-	-	-
chr2	23114624	23114624	C	G	SNP	.	891.93	1|1	0|0	0|1	0|1	0|11	20|0	5|10	10|5	0.3333	0.6667	0.3334	intergenic	Bhi02M000863(dist=36353),Bhi02M000864(dist=7263)	-	-	-	-	-	-	-	-	-	-	-
chr2	23114632	23114632	A	G	SNP	.	861.93	1|1	0|0	0|1	0|1	0|11	22|0	5|10	12|4	0.3333	0.75	0.4167	intergenic	Bhi02M000863(dist=36361),Bhi02M000864(dist=7255)	-	-	-	-	-	-	-	-	-	-	-
chr2	23114715	23114715	G	A	SNP	.	1004.93	1|1	0|0	0|1	0|1	0|13	23|0	4|10	12|6	0.2857	0.6667	0.381	intergenic	Bhi02M000863(dist=36444),Bhi02M000864(dist=7172)	-	-	-	-	-	-	-	-	-	-	-
chr2	23114724	23114724	C	T	SNP	.	1017.92	1|1	0|0	0|1	0|1	0|14	27|0	4|10	13|6	0.2857	0.6842	0.3985	intergenic	Bhi02M000863(dist=36453),Bhi02M000864(dist=7163)	-	-	-	-	-	-	-	-	-	-	-
chr2	23114752	23114752	T	C	SNP	.	1099.92	1|1	0|0	0|1	0|1	0|18	25|0	7|8	14|6	0.4667	0.7	0.2333	intergenic	Bhi02M000863(dist=36481),Bhi02M000864(dist=7135)	-	-	-	-	-	-	-	-	-	-	-
chr2	23114820	23114820	C	T	SNP	.	1340.92	1|1	0|0	0|1	0|1	0|26	33|0	9|7	11|7	0.5625	0.6111	0.0486	intergenic	Bhi02M000863(dist=36549),Bhi02M000864(dist=7067)	-	-	-	-	-	-	-	-	-	-	-
chr2	23114897	23114897	G	A	SNP	.	1790.92	1|1	0|0	0|1	0|1	0|26	30|0	9|13	8|11	0.4091	0.4211	0.012	intergenic	Bhi02M000863(dist=36626),Bhi02M000864(dist=6990)	-	-	-	-	-	-	-	-	-	-	-
chr2	23114968	23114968	C	T	SNP	.	1734.92	1|1	0|0	0|1	0|1	0|20	23|0	10|21	13|8	0.3226	0.619	0.2964	intergenic	Bhi02M000863(dist=36697),Bhi02M000864(dist=6919)	-	-	-	-	-	-	-	-	-	-	-
chr2	23115008	23115008	C	A	SNP	.	1525.92	1|1	0|0	0|1	0|1	0|21	30|0	10|18	12|6	0.3571	0.6667	0.3096	intergenic	Bhi02M000863(dist=36737),Bhi02M000864(dist=6879)	-	-	-	-	-	-	-	-	-	-	-
chr2	23115058	23115058	G	A	SNP	.	1803.92	1|1	0|0	0|1	0|1	0|24	31|0	10|22	12|6	0.3125	0.6667	0.3542	intergenic	Bhi02M000863(dist=36787),Bhi02M000864(dist=6829)	-	-	-	-	-	-	-	-	-	-	-
chr2	23115071	23115071	T	C	SNP	.	1862.92	1|1	0|0	0|1	0|1	0|24	29|0	9|22	13|6	0.2903	0.6842	0.3939	intergenic	Bhi02M000863(dist=36800),Bhi02M000864(dist=6816)	-	-	-	-	-	-	-	-	-	-	-
chr2	23115087	23115087	C	T	SNP	.	1804.92	1|1	0|0	0|1	0|1	0|27	30|0	9|19	15|6	0.3214	0.7143	0.3929	intergenic	Bhi02M000863(dist=36816),Bhi02M000864(dist=6800)	-	-	-	-	-	-	-	-	-	-	-
chr2	23115094	23115094	T	C	SNP	.	1990.92	1|1	0|0	0|1	0|1	0|29	31|0	9|22	14|7	0.2903	0.6667	0.3764	intergenic	Bhi02M000863(dist=36823),Bhi02M000864(dist=6793)	-	-	-	-	-	-	-	-	-	-	-
chr2	23115116	23115116	G	A	SNP	.	2091.92	1|1	0|0	0|1	0|1	0|30	32|0	11|20	12|7	0.3548	0.6316	0.2768	intergenic	Bhi02M000863(dist=36845),Bhi02M000864(dist=6771)	-	-	-	-	-	-	-	-	-	-	-
chr2	23115256	23115256	C	T	SNP	.	2097.92	1|1	0|0	0|1	0|1	0|31	26|0	8|20	16|9	0.2857	0.64	0.3543	intergenic	Bhi02M000863(dist=36985),Bhi02M000864(dist=6631)	-	-	-	-	-	-	-	-	-	-	-
chr2	23115277	23115277	C	T	SNP	.	2000.92	1|1	0|0	0|1	0|1	0|27	26|0	8|19	16|10	0.2963	0.6154	0.3191	intergenic	Bhi02M000863(dist=37006),Bhi02M000864(dist=6610)	-	-	-	-	-	-	-	-	-	-	-
chr2	23115352	23115352	A	G	SNP	.	1659.92	1|1	0|0	0|1	0|1	0|26	29|0	13|12	12|8	0.52	0.6	0.08	intergenic	Bhi02M000863(dist=37081),Bhi02M000864(dist=6535)	-	-	-	-	-	-	-	-	-	-	-
chr2	23115356	23115356	G	A	SNP	.	1616.92	1|1	0|0	0|1	0|1	0|26	30|0	13|12	12|8	0.52	0.6	0.08	intergenic	Bhi02M000863(dist=37085),Bhi02M000864(dist=6531)	-	-	-	-	-	-	-	-	-	-	-
chr2	23115411	23115411	C	T	SNP	.	1339.92	1|1	0|0	0|1	0|1	0|24	28|0	12|8	10|5	0.6	0.6667	0.0667	intergenic	Bhi02M000863(dist=37140),Bhi02M000864(dist=6476)	-	-	-	-	-	-	-	-	-	-	-
chr2	23115429	23115429	C	A	SNP	.	1419.92	1|1	0|0	0|1	0|1	0|24	28|0	11|9	9|6	0.55	0.6	0.05	intergenic	Bhi02M000863(dist=37158),Bhi02M000864(dist=6458)	-	-	-	-	-	-	-	-	-	-	-
chr2	23115489	23115489	A	C	SNP	.	1656.92	1|1	0|0	0|1	0|1	0|28	15|0	7|8	12|9	0.4667	0.5714	0.1047	intergenic	Bhi02M000863(dist=37218),Bhi02M000864(dist=6398)	-	-	-	-	-	-	-	-	-	-	-
chr2	23115530	23115530	T	C	SNP	.	1593.92	1|1	0|0	0|1	0|1	0|26	15|0	10|8	11|10	0.5556	0.5238	-0.0318	intergenic	Bhi02M000863(dist=37259),Bhi02M000864(dist=6357)	-	-	-	-	-	-	-	-	-	-	-
chr2	23115622	23115622	A	G	SNP	.	1637.93	1|1	0|0	0|1	0|1	0|25	11|0	9|11	11|10	0.45	0.5238	0.0738	intergenic	Bhi02M000863(dist=37351),Bhi02M000864(dist=6265)	-	-	-	-	-	-	-	-	-	-	-
chr2	23115633	23115633	C	T	SNP	.	1721.92	1|1	0|0	0|1	0|1	0|28	15|0	10|11	9|9	0.4762	0.5	0.0238	intergenic	Bhi02M000863(dist=37362),Bhi02M000864(dist=6254)	-	-	-	-	-	-	-	-	-	-	-
chr2	23115647	23115647	C	T	SNP	.	1561.92	1|1	0|0	0|1	0|1	0|27	19|0	10|10	11|7	0.5	0.6111	0.1111	intergenic	Bhi02M000863(dist=37376),Bhi02M000864(dist=6240)	-	-	-	-	-	-	-	-	-	-	-
chr2	23115661	23115661	A	G	SNP	.	1540.92	1|1	0|0	0|1	0|1	0|26	23|0	9|11	11|8	0.45	0.5789	0.1289	intergenic	Bhi02M000863(dist=37390),Bhi02M000864(dist=6226)	-	-	-	-	-	-	-	-	-	-	-
chr2	23115748	23115748	C	A	SNP	.	1506.92	1|1	0|0	0|1	0|1	0|27	24|0	5|11	13|6	0.3125	0.6842	0.3717	intergenic	Bhi02M000863(dist=37477),Bhi02M000864(dist=6139)	-	-	-	-	-	-	-	-	-	-	-
chr2	23115819	23115819	A	G	SNP	.	1246.92	1|1	0|0	0|1	0|1	0|20	14|0	7|9	15|8	0.4375	0.6522	0.2147	intergenic	Bhi02M000863(dist=37548),Bhi02M000864(dist=6068)	-	-	-	-	-	-	-	-	-	-	-
chr2	23115834	23115834	A	T	SNP	.	1132.92	1|1	0|0	0|1	0|1	0|18	17|0	6|10	16|7	0.375	0.6957	0.3207	intergenic	Bhi02M000863(dist=37563),Bhi02M000864(dist=6053)	-	-	-	-	-	-	-	-	-	-	-
chr2	23115861	23115861	A	G	SNP	.	1021.92	1|1	0|0	0|1	0|1	0|15	17|0	8|9	13|7	0.4706	0.65	0.1794	intergenic	Bhi02M000863(dist=37590),Bhi02M000864(dist=6026)	-	-	-	-	-	-	-	-	-	-	-
chr2	23115938	23115938	A	C	SNP	.	1098.92	1|1	0|0	0|1	0|1	0|18	19|0	7|7	11|7	0.5	0.6111	0.1111	intergenic	Bhi02M000863(dist=37667),Bhi02M000864(dist=5949)	-	-	-	-	-	-	-	-	-	-	-
chr2	23115945	23115945	G	A	SNP	.	1182.92	1|1	0|0	0|1	0|1	0|19	18|0	8|7	12|7	0.5333	0.6316	0.0983	intergenic	Bhi02M000863(dist=37674),Bhi02M000864(dist=5942)	-	-	-	-	-	-	-	-	-	-	-
chr2	23116069	23116069	A	T	SNP	.	1248.92	1|1	0|0	0|1	0|1	0|16	24|0	13|16	19|4	0.4483	0.8261	0.3778	intergenic	Bhi02M000863(dist=37798),Bhi02M000864(dist=5818)	-	-	-	-	-	-	-	-	-	-	-
chr2	23116142	23116142	T	C	SNP	.	845.93	1|1	0|0	0|1	0|1	0|15	21|0	10|8	16|2	0.5556	0.8889	0.3333	intergenic	Bhi02M000863(dist=37871),Bhi02M000864(dist=5745)	-	-	-	-	-	-	-	-	-	-	-
chr2	23116191	23116191	G	A	SNP	.	998.89	1|1	0|0	0|1	0|0	0|21	19|0	12|7	13|1	0.6316	0.9286	0.297	intergenic	Bhi02M000863(dist=37920),Bhi02M000864(dist=5696)	-	-	-	-	-	-	-	-	-	-	-
chr2	23116205	23116205	-	TTGAGACACGTCTTTTTCTTATAGGCAATAT	Insertion	.	6755.99	1|1	0|0	0|1	0|0	0|18	19|0	10|3	11|1	-	-	-	intergenic	Bhi02M000863(dist=37934),Bhi02M000864(dist=5682)	-	-	-	-	-	-	-	-	-	-	-
chr2	23116259	23116259	G	C	SNP	.	1627.92	1|1	0|0	0|1	0|1	0|28	22|0	7|9	10|8	0.4375	0.5556	0.1181	intergenic	Bhi02M000863(dist=37988),Bhi02M000864(dist=5628)	-	-	-	-	-	-	-	-	-	-	-
chr2	23116383	23116383	C	T	SNP	.	1333.92	1|1	0|0	0|1	0|1	0|22	26|0	9|11	12|4	0.45	0.75	0.3	intergenic	Bhi02M000863(dist=38112),Bhi02M000864(dist=5504)	-	-	-	-	-	-	-	-	-	-	-
chr2	23116399	23116410	ATGAAAATAAAG	-	Deletion	.	4259.88	1|1	0|0	0|1	0|1	0|17	27|0	9|10	12|3	-	-	-	intergenic	Bhi02M000863(dist=38128),Bhi02M000864(dist=5477)	-	-	-	-	-	-	-	-	-	-	-
chr2	23116439	23116439	A	G	SNP	.	1486.92	1|1	0|0	0|1	0|1	0|23	26|0	8|15	13|4	0.3478	0.7647	0.4169	intergenic	Bhi02M000863(dist=38168),Bhi02M000864(dist=5448)	-	-	-	-	-	-	-	-	-	-	-
chr2	23116448	23116448	G	A	SNP	.	1526.92	1|1	0|0	0|1	0|1	0|23	25|0	7|16	14|4	0.3043	0.7778	0.4735	intergenic	Bhi02M000863(dist=38177),Bhi02M000864(dist=5439)	-	-	-	-	-	-	-	-	-	-	-
chr2	23116526	23116526	A	G	SNP	.	1815.92	1|1	0|0	0|1	0|1	0|31	17|0	6|17	14|3	0.2609	0.8235	0.5626	intergenic	Bhi02M000863(dist=38255),Bhi02M000864(dist=5361)	-	-	-	-	-	-	-	-	-	-	-
chr2	23116564	23116564	A	G	SNP	.	1776.92	1|1	0|0	0|1	0|1	0|30	18|0	5|13	12|5	0.2778	0.7059	0.4281	intergenic	Bhi02M000863(dist=38293),Bhi02M000864(dist=5323)	-	-	-	-	-	-	-	-	-	-	-
chr2	23116790	23116790	C	T	SNP	.	975.92	1|1	0|0	0|1	0|1	0|18	20|0	5|7	11|3	0.4167	0.7857	0.369	intergenic	Bhi02M000863(dist=38519),Bhi02M000864(dist=5097)	-	-	-	-	-	-	-	-	-	-	-
chr2	23116907	23116907	G	A	SNP	.	934.92	1|1	0|0	0|1	0|1	0|17	18|0	4|10	8|2	0.2857	0.8	0.5143	intergenic	Bhi02M000863(dist=38636),Bhi02M000864(dist=4980)	-	-	-	-	-	-	-	-	-	-	-
chr2	23116951	23116951	T	G	SNP	.	811.92	1|1	0|0	0|1	0|1	0|15	17|0	4|7	7|2	0.3636	0.7778	0.4142	intergenic	Bhi02M000863(dist=38680),Bhi02M000864(dist=4936)	-	-	-	-	-	-	-	-	-	-	-
chr2	23117242	23117242	C	A	SNP	.	517	1|1	0|0	0|1	0|0	0|10	19|0	3|4	7|1	0.4286	0.875	0.4464	intergenic	Bhi02M000863(dist=38971),Bhi02M000864(dist=4645)	-	-	-	-	-	-	-	-	-	-	-
chr2	23117246	23117246	T	C	SNP	.	590.26	1|1	0|0	0|1	0|0	0|12	19|0	3|4	7|1	0.4286	0.875	0.4464	intergenic	Bhi02M000863(dist=38975),Bhi02M000864(dist=4641)	-	-	-	-	-	-	-	-	-	-	-
chr2	23117269	23117269	T	C	SNP	.	700.99	1|1	0|0	0|1	0|0	0|14	18|0	4|5	7|1	0.4444	0.875	0.4306	intergenic	Bhi02M000863(dist=38998),Bhi02M000864(dist=4618)	-	-	-	-	-	-	-	-	-	-	-
chr2	23117505	23117505	G	A	SNP	.	1096.92	1|1	0|0	0|1	0|1	0|20	19|0	5|7	4|4	0.4167	0.5	0.0833	intergenic	Bhi02M000863(dist=39234),Bhi02M000864(dist=4382)	-	-	-	-	-	-	-	-	-	-	-
chr2	23117574	23117576	TTT	-	Deletion	.	1425.88	1|1	0|0	0|1	0|1	0|19	13|0	7|7	8|3	-	-	-	intergenic	Bhi02M000863(dist=39303),Bhi02M000864(dist=4311)	-	-	-	-	-	-	-	-	-	-	-
chr2	23117687	23117687	T	G	SNP	.	1158.92	1|1	0|0	0|1	0|1	0|21	19|0	6|8	13|5	0.4286	0.7222	0.2936	intergenic	Bhi02M000863(dist=39416),Bhi02M000864(dist=4200)	-	-	-	-	-	-	-	-	-	-	-
chr2	23117721	23117721	G	A	SNP	.	1148.92	1|1	0|0	0|1	0|1	0|21	16|0	5|8	9|3	0.3846	0.75	0.3654	intergenic	Bhi02M000863(dist=39450),Bhi02M000864(dist=4166)	-	-	-	-	-	-	-	-	-	-	-
chr2	23117756	23117756	T	C	SNP	.	895.92	1|1	0|0	0|1	0|1	0|17	19|0	5|8	6|3	0.3846	0.6667	0.2821	intergenic	Bhi02M000863(dist=39485),Bhi02M000864(dist=4131)	-	-	-	-	-	-	-	-	-	-	-
chr2	23117978	23117978	A	G	SNP	.	629.93	1|1	0|0	0|1	0|1	0|11	18|0	3|6	6|3	0.3333	0.6667	0.3334	intergenic	Bhi02M000863(dist=39707),Bhi02M000864(dist=3909)	-	-	-	-	-	-	-	-	-	-	-
chr2	23118079	23118079	T	C	SNP	.	1203.92	1|1	0|0	0|1	0|1	0|19	20|0	2|11	10|3	0.1538	0.7692	0.6154	intergenic	Bhi02M000863(dist=39808),Bhi02M000864(dist=3808)	-	-	-	-	-	-	-	-	-	-	-
chr2	23118103	23118103	A	G	SNP	.	1046.92	1|1	0|0	0|1	0|1	0|17	19|0	2|10	10|3	0.1667	0.7692	0.6025	intergenic	Bhi02M000863(dist=39832),Bhi02M000864(dist=3784)	-	-	-	-	-	-	-	-	-	-	-
chr2	23118107	23118114	TCGAAAAG	-	Deletion	.	3129.88	1|1	0|0	0|1	0|1	0|17	20|0	2|9	10|5	-	-	-	intergenic	Bhi02M000863(dist=39836),Bhi02M000864(dist=3773)	-	-	-	-	-	-	-	-	-	-	-
chr2	23118291	23118291	T	G	SNP	.	1335.92	1|1	0|0	0|1	0|1	0|18	32|0	7|15	7|4	0.3182	0.6364	0.3182	intergenic	Bhi02M000863(dist=40020),Bhi02M000864(dist=3596)	-	-	-	-	-	-	-	-	-	-	-
chr2	23118356	23118356	A	T	SNP	.	806.54	1|1	0|0	0|1	0|1	1|11	29|0	6|11	9|2	0.3529	0.8182	0.4653	intergenic	Bhi02M000863(dist=40085),Bhi02M000864(dist=3531)	-	-	-	-	-	-	-	-	-	-	-
chr2	23118455	23118455	G	A	SNP	.	1048.92	1|1	0|0	0|1	0|1	0|14	26|0	7|10	13|8	0.4118	0.619	0.2072	intergenic	Bhi02M000863(dist=40184),Bhi02M000864(dist=3432)	-	-	-	-	-	-	-	-	-	-	-
chr2	23118529	23118531	ATT	-	Deletion	.	2066.88	1|1	0|0	0|1	0|1	0|15	26|0	8|10	10|9	-	-	-	intergenic	Bhi02M000863(dist=40258),Bhi02M000864(dist=3356)	-	-	-	-	-	-	-	-	-	-	-
chr2	23118711	23118711	T	G	SNP	.	1385.92	1|1	0|0	0|1	0|1	0|19	21|0	6|15	7|4	0.2857	0.6364	0.3507	intergenic	Bhi02M000863(dist=40440),Bhi02M000864(dist=3176)	-	-	-	-	-	-	-	-	-	-	-
chr2	23118842	23118842	A	G	SNP	.	856.92	1|1	0|0	0|1	0|1	0|16	20|0	6|5	6|4	0.5455	0.6	0.0545	intergenic	Bhi02M000863(dist=40571),Bhi02M000864(dist=3045)	-	-	-	-	-	-	-	-	-	-	-
chr2	23118874	23118874	G	A	SNP	.	726.92	1|1	0|0	0|1	0|1	0|16	22|0	4|3	10|2	0.5714	0.8333	0.2619	intergenic	Bhi02M000863(dist=40603),Bhi02M000864(dist=3013)	-	-	-	-	-	-	-	-	-	-	-
chr2	23118988	23118988	G	A	SNP	.	759.93	1|1	0|0	0|1	0|1	0|17	17|0	4|5	17|3	0.4444	0.85	0.4056	intergenic	Bhi02M000863(dist=40717),Bhi02M000864(dist=2899)	-	-	-	-	-	-	-	-	-	-	-
chr2	23119001	23119001	-	GGGGTTT	Insertion	.	1911.88	1|1	0|0	0|1	0|1	0|16	14|0	3|5	15|3	-	-	-	intergenic	Bhi02M000863(dist=40730),Bhi02M000864(dist=2886)	-	-	-	-	-	-	-	-	-	-	-
chr2	23119141	23119141	A	T	SNP	.	837.93	1|1	0|0	0|1	0|1	0|13	19|1	7|7	11|5	0.5	0.6875	0.1875	intergenic	Bhi02M000863(dist=40870),Bhi02M000864(dist=2746)	-	-	-	-	-	-	-	-	-	-	-
chr2	23119146	23119146	C	T	SNP	.	874.93	1|1	0|0	0|1	0|1	0|13	20|0	7|7	11|5	0.5	0.6875	0.1875	intergenic	Bhi02M000863(dist=40875),Bhi02M000864(dist=2741)	-	-	-	-	-	-	-	-	-	-	-
chr2	23119232	23119232	G	A	SNP	.	824.97	1|1	0|0	0|1	0|1	0|15	9|0	6|7	8|3	0.4615	0.7273	0.2658	intergenic	Bhi02M000863(dist=40961),Bhi02M000864(dist=2655)	-	-	-	-	-	-	-	-	-	-	-
chr2	23119284	23119284	A	G	SNP	.	848.95	1|1	0|0	0|1	0|1	0|13	9|0	4|11	10|3	0.2667	0.7692	0.5025	intergenic	Bhi02M000863(dist=41013),Bhi02M000864(dist=2603)	-	-	-	-	-	-	-	-	-	-	-
chr2	23119306	23119306	T	C	SNP	.	871.95	1|1	0|0	0|1	0|1	0|10	11|0	4|12	10|4	0.25	0.7143	0.4643	intergenic	Bhi02M000863(dist=41035),Bhi02M000864(dist=2581)	-	-	-	-	-	-	-	-	-	-	-
chr2	23119732	23119732	G	A	SNP	.	783.92	1|1	0|0	0|1	0|1	0|17	18|0	5|5	7|3	0.5	0.7	0.2	intergenic	Bhi02M000863(dist=41461),Bhi02M000864(dist=2155)	-	-	-	-	-	-	-	-	-	-	-
chr2	23119754	23119754	C	T	SNP	.	746.92	1|1	0|0	0|1	0|1	0|15	18|0	4|5	7|3	0.4444	0.7	0.2556	intergenic	Bhi02M000863(dist=41483),Bhi02M000864(dist=2133)	-	-	-	-	-	-	-	-	-	-	-
chr2	23119770	23119770	G	A	SNP	.	714.93	1|1	0|0	0|1	0|1	0|13	20|0	4|6	7|3	0.4	0.7	0.3	intergenic	Bhi02M000863(dist=41499),Bhi02M000864(dist=2117)	-	-	-	-	-	-	-	-	-	-	-
chr2	23119897	23119897	T	G	SNP	.	1303.92	1|1	0|0	0|1	0|1	0|20	25|0	7|13	8|4	0.35	0.6667	0.3167	intergenic	Bhi02M000863(dist=41626),Bhi02M000864(dist=1990)	-	-	-	-	-	-	-	-	-	-	-
chr2	23119917	23119917	A	G	SNP	.	1361.92	1|1	0|0	0|1	0|1	0|21	25|0	6|14	7|4	0.3	0.6364	0.3364	intergenic	Bhi02M000863(dist=41646),Bhi02M000864(dist=1970)	-	-	-	-	-	-	-	-	-	-	-
chr2	23119957	23119957	C	T	SNP	.	1179.92	1|1	0|0	0|1	0|1	0|19	25|0	7|13	9|4	0.35	0.6923	0.3423	intergenic	Bhi02M000863(dist=41686),Bhi02M000864(dist=1930)	-	-	-	-	-	-	-	-	-	-	-
chr2	23120088	23120088	G	C	SNP	.	1192.92	1|1	0|0	0|1	0|1	0|24	18|0	4|8	11|2	0.3333	0.8462	0.5129	intergenic	Bhi02M000863(dist=41817),Bhi02M000864(dist=1799)	-	-	-	-	-	-	-	-	-	-	-
chr2	23120096	23120096	A	C	SNP	.	1176.92	1|1	0|0	0|1	0|1	0|25	18|0	4|8	11|2	0.3333	0.8462	0.5129	intergenic	Bhi02M000863(dist=41825),Bhi02M000864(dist=1791)	-	-	-	-	-	-	-	-	-	-	-
chr2	23120407	23120407	-	C	Insertion	.	396.76	.|.	1|1	1|1	.|.	.|.	0|7	0|3	.|.	-	-	-	intergenic	Bhi02M000863(dist=42136),Bhi02M000864(dist=1480)	-	-	-	-	-	-	-	-	-	-	-
chr2	23120584	23120584	-	T	Insertion	.	860.47	1|1	1|1	1|1	1|1	0|4	0|6	0|8	0|4	-	-	-	intergenic	Bhi02M000863(dist=42313),Bhi02M000864(dist=1303)	-	-	-	-	-	-	-	-	-	-	-
chr2	23120736	23120736	A	-	Deletion	.	989.61	1|1	1|1	.|.	1|1	0|7	0|11	.|.	0|6	-	-	-	intergenic	Bhi02M000863(dist=42465),Bhi02M000864(dist=1151)	-	-	-	-	-	-	-	-	-	-	-
chr2	23120825	23120825	G	A	SNP	.	485.94	1|1	0|0	0|1	0|0	0|11	14|0	5|2	6|1	0.7143	0.8571	0.1428	intergenic	Bhi02M000863(dist=42554),Bhi02M000864(dist=1062)	-	-	-	-	-	-	-	-	-	-	-
chr2	23120843	23120843	G	A	SNP	.	599.93	1|1	0|0	0|1	0|1	0|13	17|0	5|2	6|2	0.7143	0.75	0.0357	intergenic	Bhi02M000863(dist=42572),Bhi02M000864(dist=1044)	-	-	-	-	-	-	-	-	-	-	-
chr2	23120854	23120854	A	G	SNP	.	669.93	1|1	0|0	0|1	0|1	0|15	16|0	5|2	6|2	0.7143	0.75	0.0357	intergenic	Bhi02M000863(dist=42583),Bhi02M000864(dist=1033)	-	-	-	-	-	-	-	-	-	-	-
chr2	23120932	23120968	TTGTTGTGGGTAACTGCATGTAATAAGTTGGGAAGGG	-	Deletion	.	2668.12	1|1	0|0	0|0	0|0	0|6	18|0	2|1	10|0	-	-	-	downstream	Bhi02M000864	-	-	--	PREDICTED: ribosome biogenesis regulatory protein homolog [Juglans regia]	-	-	-	-	-	-	-
chr2	23121077	23121077	G	A	SNP	.	938.92	1|1	0|0	0|1	0|1	0|16	20|0	4|8	15|6	0.3333	0.7143	0.381	downstream	Bhi02M000864	-	-	--	PREDICTED: ribosome biogenesis regulatory protein homolog [Juglans regia]	-	-	-	-	-	-	-
chr2	23121221	23121221	C	T	SNP	.	670.93	1|1	0|0	0|1	0|1	0|14	28|0	7|2	11|5	0.7778	0.6875	-0.0903	downstream	Bhi02M000864	-	-	--	PREDICTED: ribosome biogenesis regulatory protein homolog [Juglans regia]	-	-	-	-	-	-	-
chr2	23121355	23121355	A	G	SNP	.	423.7	1|1	0|0	0|1	0|0	0|9	13|0	4|3	13|1	0.5714	0.9286	0.3572	downstream	Bhi02M000864	-	-	--	PREDICTED: ribosome biogenesis regulatory protein homolog [Juglans regia]	-	-	-	-	-	-	-
chr2	23121368	23121368	-	T	Insertion	.	173.49	1|1	0|0	0|1	0|0	0|4	12|0	3|3	12|1	-	-	-	downstream	Bhi02M000864	-	-	--	PREDICTED: ribosome biogenesis regulatory protein homolog [Juglans regia]	-	-	-	-	-	-	-
chr2	23121389	23121389	-	C	Insertion	.	233.83	1|1	0|0	0|1	0|0	0|4	11|0	2|3	11|0	-	-	-	downstream	Bhi02M000864	-	-	--	PREDICTED: ribosome biogenesis regulatory protein homolog [Juglans regia]	-	-	-	-	-	-	-
chr2	23121874	23121874	-	ATAAAAAATT	Insertion	.	1108.05	1|1	0|0	0|1	0|1	0|6	12|0	5|4	6|2	-	-	-	downstream	Bhi02M000864,Bhi02M000865	-	-	-	-	-	-	-	-	-	-	-
chr2	23121902	23121902	A	G	SNP	.	586.08	1|1	0|0	0|1	0|0	0|10	15|0	6|8	8|1	0.4286	0.8889	0.4603	exonic	Bhi02M000864	synonymous SNV	Bhi02M000864:Bhi02M000864:exon2:c.T381C:p.I127I,	--	PREDICTED: ribosome biogenesis regulatory protein homolog [Juglans regia]	-	-	-	-	-	-	-
chr2	23122124	23122124	A	-	Deletion	.	893.88	1|1	0|0	0|1	0|1	0|20	28|0	8|4	13|2	-	-	-	intronic	Bhi02M000864	-	-	--	PREDICTED: ribosome biogenesis regulatory protein homolog [Juglans regia]	-	-	-	-	-	-	-
chr2	23122160	23122160	A	T	SNP	.	926.92	1|1	0|0	0|1	0|1	0|19	25|0	7|5	11|2	0.5833	0.8462	0.2629	exonic	Bhi02M000864	nonsynonymous SNV	Bhi02M000864:Bhi02M000864:exon1:c.T210A:p.H70Q,	--	PREDICTED: ribosome biogenesis regulatory protein homolog [Juglans regia]	-	-	-	-	-	-	-
chr2	23122322	23122322	A	G	SNP	.	1284.92	1|1	0|0	0|1	0|1	0|28	23|0	6|4	12|4	0.6	0.75	0.15	exonic	Bhi02M000864	synonymous SNV	Bhi02M000864:Bhi02M000864:exon1:c.T48C:p.G16G,	--	PREDICTED: ribosome biogenesis regulatory protein homolog [Juglans regia]	-	-	-	-	-	-	-
chr2	23122341	23122341	A	G	SNP	.	1436.92	1|1	0|0	0|1	0|1	0|28	23|0	5|5	9|6	0.5	0.6	0.1	exonic	Bhi02M000864	nonsynonymous SNV	Bhi02M000864:Bhi02M000864:exon1:c.T29C:p.I10T,	--	PREDICTED: ribosome biogenesis regulatory protein homolog [Juglans regia]	-	-	-	-	-	-	-
chr2	23122412	23122412	C	T	SNP	.	1659.92	1|1	0|0	0|1	0|1	0|33	35|0	4|5	13|7	0.4444	0.65	0.2056	upstream;downstream	Bhi02M000864;Bhi02M000865	-	-	-	-	-	-	-	-	-	-	-
chr2	23122511	23122511	G	A	SNP	.	1996.91	1|1	0|0	1|1	0|1	0|35	28|0	1|13	11|7	0.0714	0.6111	0.5397	upstream;downstream	Bhi02M000864;Bhi02M000865	-	-	-	-	-	-	-	-	-	-	-
chr2	23122782	23122782	A	G	SNP	.	1905.92	1|1	0|0	0|1	0|1	0|31	28|0	5|14	14|8	0.2632	0.6364	0.3732	exonic	Bhi02M000865	nonsynonymous SNV	Bhi02M000865:Bhi02M000865:exon6:c.T599C:p.I200T,	At2g37990	PREDICTED: ribosome biogenesis regulatory protein homolog [Cucumis sativus]	-	-	-	-	-	-	-
chr2	23122949	23122949	T	C	SNP	.	2086.92	1|1	0|0	0|1	0|1	0|33	27|0	6|15	11|10	0.2857	0.5238	0.2381	intronic	Bhi02M000865	-	-	At2g37990	PREDICTED: ribosome biogenesis regulatory protein homolog [Cucumis sativus]	-	-	-	-	-	-	-
chr2	23123088	23123088	T	C	SNP	.	1468.92	1|1	0|0	0|1	0|1	0|19	17|0	5|13	14|9	0.2778	0.6087	0.3309	intronic	Bhi02M000865	-	-	At2g37990	PREDICTED: ribosome biogenesis regulatory protein homolog [Cucumis sativus]	-	-	-	-	-	-	-
chr2	23123230	23123230	A	G	SNP	.	1385.92	1|1	0|0	0|1	0|1	0|19	23|0	7|13	17|11	0.35	0.6071	0.2571	exonic	Bhi02M000865	nonsynonymous SNV	Bhi02M000865:Bhi02M000865:exon5:c.T449C:p.L150P,	At2g37990	PREDICTED: ribosome biogenesis regulatory protein homolog [Cucumis sativus]	-	-	-	-	-	-	-
chr2	23123343	23123343	T	C	SNP	.	1332.92	1|1	0|0	0|1	0|1	0|15	24|0	7|16	16|8	0.3043	0.6667	0.3624	intronic	Bhi02M000865	-	-	At2g37990	PREDICTED: ribosome biogenesis regulatory protein homolog [Cucumis sativus]	-	-	-	-	-	-	-
chr2	23123352	23123352	C	A	SNP	.	1352.92	1|1	0|0	0|1	0|1	0|16	24|0	7|15	16|7	0.3182	0.6957	0.3775	intronic	Bhi02M000865	-	-	At2g37990	PREDICTED: ribosome biogenesis regulatory protein homolog [Cucumis sativus]	-	-	-	-	-	-	-
chr2	23123468	23123468	G	T	SNP	.	1210.92	1|1	0|0	0|1	0|1	0|17	23|0	7|13	10|5	0.35	0.6667	0.3167	exonic	Bhi02M000865	nonsynonymous SNV	Bhi02M000865:Bhi02M000865:exon4:c.C424A:p.L142I,	At2g37990	PREDICTED: ribosome biogenesis regulatory protein homolog [Cucumis sativus]	-	-	-	-	-	-	-
chr2	23123666	23123666	C	A	SNP	.	1104.92	1|1	0|0	0|1	0|1	0|14	24|1	3|10	9|7	0.2308	0.5625	0.3317	intronic	Bhi02M000865	-	-	At2g37990	PREDICTED: ribosome biogenesis regulatory protein homolog [Cucumis sativus]	-	-	-	-	-	-	-
chr2	23123804	23123804	-	T	Insertion	.	734.92	1|1	0|0	0|1	0|1	0|11	17|0	2|13	8|4	-	-	-	exonic	Bhi02M000865	frameshift insertion	Bhi02M000865:Bhi02M000865:exon3:c.290dupA:p.K97fs,	At2g37990	PREDICTED: ribosome biogenesis regulatory protein homolog [Cucumis sativus]	-	-	-	-	-	-	-
chr2	23123835	23123835	G	-	Deletion	.	1208.89	1|1	0|0	0|1	0|1	0|12	16|0	4|16	10|4	-	-	-	exonic	Bhi02M000865	frameshift deletion	Bhi02M000865:Bhi02M000865:exon3:c.260delC:p.P87fs,	At2g37990	PREDICTED: ribosome biogenesis regulatory protein homolog [Cucumis sativus]	-	-	-	-	-	-	-
chr2	23123952	23123952	G	A	SNP	.	1176.92	1|1	0|0	0|1	0|1	0|17	23|0	11|10	10|10	0.5238	0.5	-0.0238	intronic	Bhi02M000865	-	-	At2g37990	PREDICTED: ribosome biogenesis regulatory protein homolog [Cucumis sativus]	-	-	-	-	-	-	-
chr2	23124133	23124133	C	T	SNP	.	1493.92	1|1	0|0	0|1	0|1	0|16	27|0	6|17	10|9	0.2609	0.5263	0.2654	intronic	Bhi02M000865	-	-	At2g37990	PREDICTED: ribosome biogenesis regulatory protein homolog [Cucumis sativus]	-	-	-	-	-	-	-
chr2	23124306	23124306	A	G	SNP	.	736.93	1|1	0|0	0|1	0|1	0|12	16|0	9|5	15|6	0.6429	0.7143	0.0714	intronic	Bhi02M000865	-	-	At2g37990	PREDICTED: ribosome biogenesis regulatory protein homolog [Cucumis sativus]	-	-	-	-	-	-	-
chr2	23124765	23124765	G	A	SNP	.	1622.92	1|1	0|0	0|1	0|1	0|23	25|0	8|14	18|10	0.3636	0.6429	0.2793	intronic	Bhi02M000865	-	-	At2g37990	PREDICTED: ribosome biogenesis regulatory protein homolog [Cucumis sativus]	-	-	-	-	-	-	-
chr2	23124841	23124841	G	T	SNP	.	1767.92	1|1	0|0	0|1	0|1	0|32	24|0	5|11	16|8	0.3125	0.6667	0.3542	exonic	Bhi02M000865	nonsynonymous SNV	Bhi02M000865:Bhi02M000865:exon1:c.C74A:p.S25Y,	At2g37990	PREDICTED: ribosome biogenesis regulatory protein homolog [Cucumis sativus]	-	-	-	-	-	-	-
chr2	23125180	23125180	-	C	Insertion	.	192.19	1|1	0|0	0|1	0|0	0|4	15|0	2|2	15|1	-	-	-	upstream	Bhi02M000865	-	-	At2g37990	PREDICTED: ribosome biogenesis regulatory protein homolog [Cucumis sativus]	-	-	-	-	-	-	-
chr2	23125233	23125233	-	T	Insertion	.	342.05	1|1	0|0	0|1	0|1	0|6	12|0	2|4	11|4	-	-	-	upstream	Bhi02M000865	-	-	At2g37990	PREDICTED: ribosome biogenesis regulatory protein homolog [Cucumis sativus]	-	-	-	-	-	-	-
chr2	23126020	23126020	A	T	SNP	.	1035.97	1|1	0|0	0|1	0|1	0|16	8|0	2|10	4|3	0.1667	0.5714	0.4047	intergenic	Bhi02M000865(dist=1106),Bhi02M000866(dist=85325)	-	-	-	-	-	-	-	-	-	-	-
chr2	23126100	23126100	T	C	SNP	.	846.93	1|1	0|0	0|1	0|1	0|15	12|0	4|9	4|4	0.3077	0.5	0.1923	intergenic	Bhi02M000865(dist=1186),Bhi02M000866(dist=85245)	-	-	-	-	-	-	-	-	-	-	-
chr2	23126197	23126197	T	C	SNP	.	898.93	1|1	0|0	0|1	0|1	0|15	11|0	3|7	6|5	0.3	0.5455	0.2455	intergenic	Bhi02M000865(dist=1283),Bhi02M000866(dist=85148)	-	-	-	-	-	-	-	-	-	-	-
chr2	23126232	23126232	G	T	SNP	.	904.93	1|1	0|0	0|1	0|1	0|13	15|0	2|6	6|6	0.25	0.5	0.25	intergenic	Bhi02M000865(dist=1318),Bhi02M000866(dist=85113)	-	-	-	-	-	-	-	-	-	-	-
chr2	23126323	23126323	A	G	SNP	.	778.06	1|1	0|0	1|1	0|1	0|14	18|0	1|9	8|2	0.1	0.8	0.7	intergenic	Bhi02M000865(dist=1409),Bhi02M000866(dist=85022)	-	-	-	-	-	-	-	-	-	-	-
chr2	23126384	23126384	T	-	Deletion	.	416.18	1|1	0|0	1|1	0|1	0|7	14|0	1|6	5|2	-	-	-	intergenic	Bhi02M000865(dist=1470),Bhi02M000866(dist=84961)	-	-	-	-	-	-	-	-	-	-	-
chr2	23126393	23126393	A	G	SNP	.	499.98	1|1	0|0	1|1	0|1	0|8	15|0	1|6	7|2	0.1429	0.7778	0.6349	intergenic	Bhi02M000865(dist=1479),Bhi02M000866(dist=84952)	-	-	-	-	-	-	-	-	-	-	-
chr2	23126404	23126406	ATT	-	Deletion	.	569.97	1|1	0|0	1|1	0|0	0|7	14|0	1|3	7|1	-	-	-	intergenic	Bhi02M000865(dist=1490),Bhi02M000866(dist=84939)	-	-	-	-	-	-	-	-	-	-	-
chr2	23126436	23126436	G	T	SNP	.	418.36	1|1	0|0	0|1	0|0	0|7	17|0	2|6	10|1	0.25	0.9091	0.6591	intergenic	Bhi02M000865(dist=1522),Bhi02M000866(dist=84909)	-	-	-	-	-	-	-	-	-	-	-
chr2	23126461	23126461	A	G	SNP	.	487.01	1|1	0|0	0|1	0|1	0|8	17|0	2|6	9|2	0.25	0.8182	0.5682	intergenic	Bhi02M000865(dist=1547),Bhi02M000866(dist=84884)	-	-	-	-	-	-	-	-	-	-	-
chr2	23126471	23126471	T	A	SNP	.	608.95	1|1	0|0	0|1	0|1	0|9	17|0	2|6	10|3	0.25	0.7692	0.5192	intergenic	Bhi02M000865(dist=1557),Bhi02M000866(dist=84874)	-	-	-	-	-	-	-	-	-	-	-
chr2	23126501	23126501	C	T	SNP	.	812.92	1|1	0|0	0|1	0|1	0|16	18|0	2|5	12|3	0.2857	0.8	0.5143	intergenic	Bhi02M000865(dist=1587),Bhi02M000866(dist=84844)	-	-	-	-	-	-	-	-	-	-	-
chr2	23126543	23126543	T	C	SNP	.	766.92	1|1	0|0	0|1	0|1	0|16	26|0	3|5	13|2	0.375	0.8667	0.4917	intergenic	Bhi02M000865(dist=1629),Bhi02M000866(dist=84802)	-	-	-	-	-	-	-	-	-	-	-
chr2	23126545	23126545	C	T	SNP	.	743.92	1|1	0|0	0|1	0|1	0|16	27|0	3|5	13|2	0.375	0.8667	0.4917	intergenic	Bhi02M000865(dist=1631),Bhi02M000866(dist=84800)	-	-	-	-	-	-	-	-	-	-	-
chr2	23126578	23126578	-	CA	Insertion	.	1014.88	1|1	0|0	0|1	0|1	0|16	28|0	3|5	16|3	-	-	-	intergenic	Bhi02M000865(dist=1664),Bhi02M000866(dist=84767)	-	-	-	-	-	-	-	-	-	-	-
chr2	23126587	23126587	C	T	SNP	.	875.92	1|1	0|0	0|1	0|1	0|17	29|0	5|6	17|3	0.4545	0.85	0.3955	intergenic	Bhi02M000865(dist=1673),Bhi02M000866(dist=84758)	-	-	-	-	-	-	-	-	-	-	-
chr2	23126668	23126668	C	T	SNP	.	760.92	1|1	0|0	0|1	0|1	0|17	26|0	10|6	11|3	0.625	0.7857	0.1607	intergenic	Bhi02M000865(dist=1754),Bhi02M000866(dist=84677)	-	-	-	-	-	-	-	-	-	-	-
chr2	23126702	23126702	C	T	SNP	.	673.92	1|1	0|0	0|1	0|1	0|16	22|0	11|4	13|3	0.7333	0.8125	0.0792	intergenic	Bhi02M000865(dist=1788),Bhi02M000866(dist=84643)	-	-	-	-	-	-	-	-	-	-	-
chr2	23126755	23126789	GCCACCTCCCACCGTCGGTCCACCTTGCCATCGTT	-	Deletion	.	5014.88	1|1	0|0	0|0	0|1	0|14	20|0	8|1	11|4	-	-	-	intergenic	Bhi02M000865(dist=1841),Bhi02M000866(dist=84556)	-	-	-	-	-	-	-	-	-	-	-
chr2	23126823	23126823	T	C	SNP	.	455.95	1|1	0|0	0|1	0|1	0|10	27|0	7|2	10|3	0.7778	0.7692	-0.0086	intergenic	Bhi02M000865(dist=1909),Bhi02M000866(dist=84522)	-	-	-	-	-	-	-	-	-	-	-
chr2	23126827	23126827	T	C	SNP	.	488.93	1|1	0|0	0|1	0|1	0|11	25|0	9|2	10|3	0.8182	0.7692	-0.049	intergenic	Bhi02M000865(dist=1913),Bhi02M000866(dist=84518)	-	-	-	-	-	-	-	-	-	-	-
chr2	23126845	23126845	T	C	SNP	.	606.93	1|1	0|0	0|1	0|1	0|12	26|0	9|3	12|3	0.75	0.8	0.05	intergenic	Bhi02M000865(dist=1931),Bhi02M000866(dist=84500)	-	-	-	-	-	-	-	-	-	-	-
chr2	23126876	23126876	C	A	SNP	.	498.93	1|1	0|0	0|1	0|1	1|10	32|0	8|3	9|2	0.7273	0.8182	0.0909	intergenic	Bhi02M000865(dist=1962),Bhi02M000866(dist=84469)	-	-	-	-	-	-	-	-	-	-	-
chr2	23126900	23126900	G	A	SNP	.	295.2	1|1	0|0	0|1	0|0	0|7	31|0	8|3	7|0	0.7273	1	0.2727	intergenic	Bhi02M000865(dist=1986),Bhi02M000866(dist=84445)	-	-	-	-	-	-	-	-	-	-	-
chr2	23127801	23127801	-	A	Insertion	.	391.46	1|1	0|0	0|1	.|.	0|9	6|0	4|4	.|.	-	-	-	intergenic	Bhi02M000865(dist=2887),Bhi02M000866(dist=83544)	-	-	-	-	-	-	-	-	-	-	-
chr2	23127951	23127951	-	AGAAAA	Insertion	.	835.54	1|1	0|0	.|.	0|0	0|11	6|0	.|.	3|1	-	-	-	intergenic	Bhi02M000865(dist=3037),Bhi02M000866(dist=83394)	-	-	-	-	-	-	-	-	-	-	-
chr2	23128100	23128100	-	C	Insertion	.	520.41	1|1	0|0	0|1	.|.	0|11	11|0	6|3	.|.	-	-	-	intergenic	Bhi02M000865(dist=3186),Bhi02M000866(dist=83245)	-	-	-	-	-	-	-	-	-	-	-
chr2	23128320	23128320	-	AA	Insertion	.	714.01	1|1	0|0	0|1	0|0	0|15	9|0	2|5	7|1	-	-	-	intergenic	Bhi02M000865(dist=3406),Bhi02M000866(dist=83025)	-	-	-	-	-	-	-	-	-	-	-
chr2	23128347	23128347	-	A	Insertion	.	595.89	1|1	0|0	0|1	0|1	0|18	12|0	6|4	8|2	-	-	-	intergenic	Bhi02M000865(dist=3433),Bhi02M000866(dist=82998)	-	-	-	-	-	-	-	-	-	-	-
chr2	23128348	23128348	T	A	SNP	.	780.93	1|1	0|0	0|1	0|1	0|18	12|0	6|4	8|2	0.6	0.8	0.2	intergenic	Bhi02M000865(dist=3434),Bhi02M000866(dist=82997)	-	-	-	-	-	-	-	-	-	-	-
chr2	23128421	23128421	G	T	SNP	.	1017.92	1|1	0|0	0|1	0|1	0|19	14|0	4|7	10|3	0.3636	0.7692	0.4056	intergenic	Bhi02M000865(dist=3507),Bhi02M000866(dist=82924)	-	-	-	-	-	-	-	-	-	-	-
chr2	23128478	23128478	T	C	SNP	.	685.93	1|1	0|0	0|1	0|1	0|11	15|0	5|6	9|5	0.4545	0.6429	0.1884	intergenic	Bhi02M000865(dist=3564),Bhi02M000866(dist=82867)	-	-	-	-	-	-	-	-	-	-	-
chr2	23128507	23128509	AAA	-	Deletion	.	909.89	1|1	0|0	0|1	0|1	0|10	13|0	4|5	10|5	-	-	-	intergenic	Bhi02M000865(dist=3593),Bhi02M000866(dist=82836)	-	-	-	-	-	-	-	-	-	-	-
chr2	23128518	23128518	A	T	SNP	.	729.93	1|1	0|0	0|1	0|1	0|11	14|0	4|5	10|5	0.4444	0.6667	0.2223	intergenic	Bhi02M000865(dist=3604),Bhi02M000866(dist=82827)	-	-	-	-	-	-	-	-	-	-	-
chr2	23128532	23128532	T	C	SNP	.	806.93	1|1	0|0	0|1	0|1	0|13	16|0	6|6	9|5	0.5	0.6429	0.1429	intergenic	Bhi02M000865(dist=3618),Bhi02M000866(dist=82813)	-	-	-	-	-	-	-	-	-	-	-
chr2	23128688	23128688	T	C	SNP	.	494.95	1|1	0|0	0|1	0|1	0|10	10|0	4|3	10|2	0.5714	0.8333	0.2619	intergenic	Bhi02M000865(dist=3774),Bhi02M000866(dist=82657)	-	-	-	-	-	-	-	-	-	-	-
chr2	23128706	23128706	G	-	Deletion	.	820.89	1|1	0|0	0|1	0|1	0|13	12|0	4|5	10|3	-	-	-	intergenic	Bhi02M000865(dist=3792),Bhi02M000866(dist=82639)	-	-	-	-	-	-	-	-	-	-	-
chr2	23128781	23128781	A	G	SNP	.	1047.92	1|1	0|0	0|1	0|1	0|20	15|0	6|7	8|3	0.4615	0.7273	0.2658	intergenic	Bhi02M000865(dist=3867),Bhi02M000866(dist=82564)	-	-	-	-	-	-	-	-	-	-	-
chr2	23128850	23128850	C	T	SNP	.	1213.92	1|1	0|0	0|1	0|1	0|25	14|0	3|6	9|4	0.3333	0.6923	0.359	intergenic	Bhi02M000865(dist=3936),Bhi02M000866(dist=82495)	-	-	-	-	-	-	-	-	-	-	-
chr2	23128941	23128941	G	A	SNP	.	1262.01	1|1	0|0	0|1	0|1	0|26	7|0	3|5	9|4	0.375	0.6923	0.3173	intergenic	Bhi02M000865(dist=4027),Bhi02M000866(dist=82404)	-	-	-	-	-	-	-	-	-	-	-
chr2	23129169	23129169	G	A	SNP	.	564.95	1|1	0|0	0|1	0|1	0|9	14|0	3|5	4|3	0.375	0.5714	0.1964	intergenic	Bhi02M000865(dist=4255),Bhi02M000866(dist=82176)	-	-	-	-	-	-	-	-	-	-	-
chr2	23129207	23129207	A	G	SNP	.	654.93	1|1	0|0	0|1	0|1	0|13	16|0	3|5	4|3	0.375	0.5714	0.1964	intergenic	Bhi02M000865(dist=4293),Bhi02M000866(dist=82138)	-	-	-	-	-	-	-	-	-	-	-
chr2	23129399	23129399	G	A	SNP	.	879.91	1|1	0|0	0|1	0|0	0|15	17|0	5|10	8|0	0.3333	1	0.6667	intergenic	Bhi02M000865(dist=4485),Bhi02M000866(dist=81946)	-	-	-	-	-	-	-	-	-	-	-
chr2	23129465	23129465	T	C	SNP	.	832.06	1|1	0|0	0|1	0|0	0|13	22|0	4|10	9|1	0.2857	0.9	0.6143	intergenic	Bhi02M000865(dist=4551),Bhi02M000866(dist=81880)	-	-	-	-	-	-	-	-	-	-	-
chr2	23129506	23129506	C	T	SNP	.	842.19	1|1	0|0	0|1	0|0	0|16	24|0	3|9	11|1	0.25	0.9167	0.6667	intergenic	Bhi02M000865(dist=4592),Bhi02M000866(dist=81839)	-	-	-	-	-	-	-	-	-	-	-
chr2	23129582	23129582	C	T	SNP	.	932.91	1|1	0|0	0|1	0|0	0|21	15|0	6|7	8|0	0.4615	1	0.5385	intergenic	Bhi02M000865(dist=4668),Bhi02M000866(dist=81763)	-	-	-	-	-	-	-	-	-	-	-
chr2	23129612	23129612	A	G	SNP	.	1175.91	1|1	0|0	0|1	0|0	0|22	13|0	7|11	8|0	0.3889	1	0.6111	intergenic	Bhi02M000865(dist=4698),Bhi02M000866(dist=81733)	-	-	-	-	-	-	-	-	-	-	-
chr2	23129621	23129621	A	G	SNP	.	1180.06	1|1	0|0	0|1	0|0	0|21	12|0	7|11	8|1	0.3889	0.8889	0.5	intergenic	Bhi02M000865(dist=4707),Bhi02M000866(dist=81724)	-	-	-	-	-	-	-	-	-	-	-
chr2	23129673	23129673	A	G	SNP	.	1010.08	1|1	0|0	0|1	0|0	0|16	7|0	5|11	7|1	0.3125	0.875	0.5625	intergenic	Bhi02M000865(dist=4759),Bhi02M000866(dist=81672)	-	-	-	-	-	-	-	-	-	-	-
chr2	23129709	23129709	G	A	SNP	.	861.04	1|1	0|0	0|1	0|0	0|16	7|0	4|11	6|1	0.2667	0.8571	0.5904	intergenic	Bhi02M000865(dist=4795),Bhi02M000866(dist=81636)	-	-	-	-	-	-	-	-	-	-	-
chr2	23129745	23129745	T	C	SNP	.	927.07	1|1	0|0	1|1	0|0	0|19	8|0	1|7	6|1	0.125	0.8571	0.7321	intergenic	Bhi02M000865(dist=4831),Bhi02M000866(dist=81600)	-	-	-	-	-	-	-	-	-	-	-
chr2	23130262	23130262	A	G	SNP	.	556.96	1|1	0|0	0|1	0|0	0|11	13|0	4|4	6|1	0.5	0.8571	0.3571	intergenic	Bhi02M000865(dist=5348),Bhi02M000866(dist=81083)	-	-	-	-	-	-	-	-	-	-	-
chr2	23130327	23130327	T	C	SNP	.	718.96	1|1	0|0	0|1	0|0	0|15	18|0	5|5	6|1	0.5	0.8571	0.3571	intergenic	Bhi02M000865(dist=5413),Bhi02M000866(dist=81018)	-	-	-	-	-	-	-	-	-	-	-
chr2	23130353	23130353	T	C	SNP	.	950.92	1|1	0|0	0|1	0|1	0|21	19|0	5|4	7|3	0.5556	0.7	0.1444	intergenic	Bhi02M000865(dist=5439),Bhi02M000866(dist=80992)	-	-	-	-	-	-	-	-	-	-	-
chr2	23130415	23130415	C	T	SNP	.	746.19	1|1	0|0	0|1	0|0	0|19	19|0	7|4	9|1	0.6364	0.9	0.2636	intergenic	Bhi02M000865(dist=5501),Bhi02M000866(dist=80930)	-	-	-	-	-	-	-	-	-	-	-
chr2	23130434	23130434	G	A	SNP	.	787.92	1|1	0|0	0|1	0|1	0|18	22|0	7|5	11|2	0.5833	0.8462	0.2629	intergenic	Bhi02M000865(dist=5520),Bhi02M000866(dist=80911)	-	-	-	-	-	-	-	-	-	-	-
chr2	23130479	23130479	T	C	SNP	.	1041.92	1|1	0|0	0|1	0|1	0|21	24|0	6|6	15|4	0.5	0.7895	0.2895	intergenic	Bhi02M000865(dist=5565),Bhi02M000866(dist=80866)	-	-	-	-	-	-	-	-	-	-	-
chr2	23130487	23130487	A	G	SNP	.	985.92	1|1	0|0	0|1	0|1	0|18	24|0	7|7	13|4	0.5	0.7647	0.2647	intergenic	Bhi02M000865(dist=5573),Bhi02M000866(dist=80858)	-	-	-	-	-	-	-	-	-	-	-
chr2	23130510	23130510	T	-	Deletion	.	1311.88	1|1	0|0	0|1	0|1	0|21	21|0	8|8	13|4	-	-	-	intergenic	Bhi02M000865(dist=5596),Bhi02M000866(dist=80835)	-	-	-	-	-	-	-	-	-	-	-
chr2	23130513	23130513	C	A	SNP	.	1118.92	1|1	0|0	0|1	0|1	0|21	21|0	7|8	14|4	0.4667	0.7778	0.3111	intergenic	Bhi02M000865(dist=5599),Bhi02M000866(dist=80832)	-	-	-	-	-	-	-	-	-	-	-
chr2	23130529	23130529	T	C	SNP	.	1146.92	1|1	0|0	0|1	0|1	0|20	26|0	8|9	11|4	0.4706	0.7333	0.2627	intergenic	Bhi02M000865(dist=5615),Bhi02M000866(dist=80816)	-	-	-	-	-	-	-	-	-	-	-
chr2	23130547	23130547	T	C	SNP	.	1248.92	1|1	0|0	0|1	0|1	0|24	23|0	6|7	11|4	0.4615	0.7333	0.2718	intergenic	Bhi02M000865(dist=5633),Bhi02M000866(dist=80798)	-	-	-	-	-	-	-	-	-	-	-
chr2	23130605	23130605	G	T	SNP	.	1388.92	1|1	0|0	0|1	0|1	0|24	21|0	6|10	11|4	0.375	0.7333	0.3583	intergenic	Bhi02M000865(dist=5691),Bhi02M000866(dist=80740)	-	-	-	-	-	-	-	-	-	-	-
chr2	23130701	23130701	C	A	SNP	.	1345.92	1|1	0|0	0|1	0|1	0|20	26|0	6|11	18|7	0.3529	0.72	0.3671	intergenic	Bhi02M000865(dist=5787),Bhi02M000866(dist=80644)	-	-	-	-	-	-	-	-	-	-	-
chr2	23130712	23130712	T	C	SNP	.	1291.92	1|1	0|0	0|1	0|1	0|20	25|0	6|11	22|7	0.3529	0.7586	0.4057	intergenic	Bhi02M000865(dist=5798),Bhi02M000866(dist=80633)	-	-	-	-	-	-	-	-	-	-	-
chr2	23130759	23130759	G	A	SNP	.	1455.92	1|1	0|0	0|1	0|1	0|22	23|0	7|12	19|7	0.3684	0.7308	0.3624	intergenic	Bhi02M000865(dist=5845),Bhi02M000866(dist=80586)	-	-	-	-	-	-	-	-	-	-	-
chr2	23130950	23130950	A	-	Deletion	.	1309.88	1|1	0|0	0|1	0|1	0|21	23|0	7|10	13|5	-	-	-	intergenic	Bhi02M000865(dist=6036),Bhi02M000866(dist=80395)	-	-	-	-	-	-	-	-	-	-	-
chr2	23130974	23130974	T	C	SNP	.	1293.92	1|1	0|0	0|1	0|1	0|22	20|0	9|9	14|5	0.5	0.7368	0.2368	intergenic	Bhi02M000865(dist=6060),Bhi02M000866(dist=80371)	-	-	-	-	-	-	-	-	-	-	-
chr2	23130988	23130988	T	C	SNP	.	1399.92	1|1	0|0	0|1	0|1	0|23	20|0	9|12	13|5	0.4286	0.7222	0.2936	intergenic	Bhi02M000865(dist=6074),Bhi02M000866(dist=80357)	-	-	-	-	-	-	-	-	-	-	-
chr2	23131051	23131051	A	G	SNP	.	1496.92	1|1	0|0	0|1	0|1	0|23	27|0	11|15	8|4	0.4231	0.6667	0.2436	intergenic	Bhi02M000865(dist=6137),Bhi02M000866(dist=80294)	-	-	-	-	-	-	-	-	-	-	-
chr2	23131144	23131144	T	C	SNP	.	1287.92	1|1	0|0	0|1	0|1	0|24	31|0	8|6	10|8	0.5714	0.5556	-0.0158	intergenic	Bhi02M000865(dist=6230),Bhi02M000866(dist=80201)	-	-	-	-	-	-	-	-	-	-	-
chr2	23131229	23131229	C	T	SNP	.	1554.92	1|1	0|0	0|1	0|1	0|21	24|0	7|13	9|10	0.35	0.4737	0.1237	intergenic	Bhi02M000865(dist=6315),Bhi02M000866(dist=80116)	-	-	-	-	-	-	-	-	-	-	-
chr2	23131449	23131449	C	T	SNP	.	1207.92	1|1	0|0	0|1	0|1	0|18	19|0	6|13	11|3	0.3158	0.7857	0.4699	intergenic	Bhi02M000865(dist=6535),Bhi02M000866(dist=79896)	-	-	-	-	-	-	-	-	-	-	-
chr2	23131450	23131450	A	G	SNP	.	1231.92	1|1	0|0	0|1	0|1	0|18	19|0	6|13	11|3	0.3158	0.7857	0.4699	intergenic	Bhi02M000865(dist=6536),Bhi02M000866(dist=79895)	-	-	-	-	-	-	-	-	-	-	-
chr2	23131510	23131510	G	A	SNP	.	1065.92	1|1	0|0	0|1	0|1	0|16	23|0	6|11	13|3	0.3529	0.8125	0.4596	intergenic	Bhi02M000865(dist=6596),Bhi02M000866(dist=79835)	-	-	-	-	-	-	-	-	-	-	-
chr2	23131526	23131526	C	A	SNP	.	1031.92	1|1	0|0	0|1	0|1	0|16	19|0	6|10	12|3	0.375	0.8	0.425	intergenic	Bhi02M000865(dist=6612),Bhi02M000866(dist=79819)	-	-	-	-	-	-	-	-	-	-	-
chr2	23131530	23131530	A	G	SNP	.	1060.92	1|1	0|0	0|1	0|1	0|18	19|0	6|11	12|3	0.3529	0.8	0.4471	intergenic	Bhi02M000865(dist=6616),Bhi02M000866(dist=79815)	-	-	-	-	-	-	-	-	-	-	-
chr2	23131542	23131542	A	G	SNP	.	1186.92	1|1	0|0	0|1	0|1	0|20	18|0	5|11	13|5	0.3125	0.7222	0.4097	intergenic	Bhi02M000865(dist=6628),Bhi02M000866(dist=79803)	-	-	-	-	-	-	-	-	-	-	-
chr2	23131634	23131634	C	T	SNP	.	1362.92	1|1	0|0	0|1	0|1	0|19	20|0	5|15	11|6	0.25	0.6471	0.3971	intergenic	Bhi02M000865(dist=6720),Bhi02M000866(dist=79711)	-	-	-	-	-	-	-	-	-	-	-
chr2	23131704	23131704	A	C	SNP	.	1495.92	1|1	0|0	0|1	0|1	0|22	25|0	2|13	15|7	0.1333	0.6818	0.5485	intergenic	Bhi02M000865(dist=6790),Bhi02M000866(dist=79641)	-	-	-	-	-	-	-	-	-	-	-
chr2	23131806	23131806	T	C	SNP	.	1622.92	1|1	0|0	0|1	0|1	0|22	19|0	3|14	8|9	0.1765	0.4706	0.2941	intergenic	Bhi02M000865(dist=6892),Bhi02M000866(dist=79539)	-	-	-	-	-	-	-	-	-	-	-
chr2	23131913	23131913	A	G	SNP	.	1726.92	1|1	0|0	0|1	0|1	0|24	26|0	3|14	11|12	0.1765	0.4783	0.3018	intergenic	Bhi02M000865(dist=6999),Bhi02M000866(dist=79432)	-	-	-	-	-	-	-	-	-	-	-
chr2	23131930	23131930	A	G	SNP	.	1877.93	1|1	0|0	0|1	0|1	0|26	27|0	2|15	9|12	0.1176	0.4286	0.311	intergenic	Bhi02M000865(dist=7016),Bhi02M000866(dist=79415)	-	-	-	-	-	-	-	-	-	-	-
chr2	23132169	23132169	T	G	SNP	.	1623.92	1|1	0|0	0|1	0|1	0|27	21|0	8|13	13|5	0.381	0.7222	0.3412	intergenic	Bhi02M000865(dist=7255),Bhi02M000866(dist=79176)	-	-	-	-	-	-	-	-	-	-	-
chr2	23132170	23132170	T	C	SNP	.	1615.92	1|1	0|0	0|1	0|1	0|28	21|0	8|13	13|5	0.381	0.7222	0.3412	intergenic	Bhi02M000865(dist=7256),Bhi02M000866(dist=79175)	-	-	-	-	-	-	-	-	-	-	-
chr2	23132209	23132209	A	C	SNP	.	1751.92	1|1	0|0	0|1	0|1	0|32	22|0	8|10	16|6	0.4444	0.7273	0.2829	intergenic	Bhi02M000865(dist=7295),Bhi02M000866(dist=79136)	-	-	-	-	-	-	-	-	-	-	-
chr2	23132228	23132228	T	C	SNP	.	1908.92	1|1	0|0	0|1	0|1	0|33	22|0	9|13	15|6	0.4091	0.7143	0.3052	intergenic	Bhi02M000865(dist=7314),Bhi02M000866(dist=79117)	-	-	-	-	-	-	-	-	-	-	-
chr2	23132285	23132285	A	T	SNP	.	1759.92	1|1	0|0	0|1	0|1	0|34	24|0	10|14	14|2	0.4167	0.875	0.4583	intergenic	Bhi02M000865(dist=7371),Bhi02M000866(dist=79060)	-	-	-	-	-	-	-	-	-	-	-
chr2	23132341	23132341	A	G	SNP	.	1655.92	1|1	0|0	0|1	0|1	0|22	16|0	6|21	15|4	0.2222	0.7895	0.5673	intergenic	Bhi02M000865(dist=7427),Bhi02M000866(dist=79004)	-	-	-	-	-	-	-	-	-	-	-
chr2	23132377	23132377	T	C	SNP	.	1528.92	1|1	0|0	0|1	0|1	0|22	21|0	7|18	23|4	0.28	0.8519	0.5719	intergenic	Bhi02M000865(dist=7463),Bhi02M000866(dist=78968)	-	-	-	-	-	-	-	-	-	-	-
chr2	23132491	23132491	A	T	SNP	.	1363.92	1|1	0|0	0|1	0|1	0|26	34|0	8|5	16|7	0.6154	0.6957	0.0803	intergenic	Bhi02M000865(dist=7577),Bhi02M000866(dist=78854)	-	-	-	-	-	-	-	-	-	-	-
chr2	23132559	23132559	A	G	SNP	.	1429.92	1|1	0|0	0|1	0|1	0|23	29|0	5|12	14|6	0.2941	0.7	0.4059	intergenic	Bhi02M000865(dist=7645),Bhi02M000866(dist=78786)	-	-	-	-	-	-	-	-	-	-	-
chr2	23132698	23132698	C	T	SNP	.	1537.92	1|1	0|0	0|1	0|1	0|25	23|0	10|13	10|6	0.4348	0.625	0.1902	intergenic	Bhi02M000865(dist=7784),Bhi02M000866(dist=78647)	-	-	-	-	-	-	-	-	-	-	-
chr2	23132707	23132707	C	T	SNP	.	1746.92	1|1	0|0	0|1	0|1	0|31	22|0	8|12	10|6	0.4	0.625	0.225	intergenic	Bhi02M000865(dist=7793),Bhi02M000866(dist=78638)	-	-	-	-	-	-	-	-	-	-	-
chr2	23132719	23132719	C	G	SNP	.	1658.92	1|1	0|0	0|1	0|1	0|32	23|0	8|12	10|4	0.4	0.7143	0.3143	intergenic	Bhi02M000865(dist=7805),Bhi02M000866(dist=78626)	-	-	-	-	-	-	-	-	-	-	-
chr2	23132923	23132923	T	C	SNP	.	1429.92	1|1	0|0	0|1	0|1	0|21	21|0	7|9	19|13	0.4375	0.5938	0.1563	intergenic	Bhi02M000865(dist=8009),Bhi02M000866(dist=78422)	-	-	-	-	-	-	-	-	-	-	-
chr2	23132953	23132954	TT	-	Deletion	.	1713.88	1|1	0|0	0|1	0|1	0|22	22|0	7|12	12|9	-	-	-	intergenic	Bhi02M000865(dist=8039),Bhi02M000866(dist=78391)	-	-	-	-	-	-	-	-	-	-	-
chr2	23133010	23133010	C	T	SNP	.	1630.92	1|1	0|0	0|1	0|1	0|28	24|0	12|10	11|8	0.5455	0.5789	0.0334	intergenic	Bhi02M000865(dist=8096),Bhi02M000866(dist=78335)	-	-	-	-	-	-	-	-	-	-	-
chr2	23133018	23133018	A	G	SNP	.	1483.92	1|1	0|0	0|1	0|1	0|26	26|0	12|10	10|7	0.5455	0.5882	0.0427	intergenic	Bhi02M000865(dist=8104),Bhi02M000866(dist=78327)	-	-	-	-	-	-	-	-	-	-	-
chr2	23133113	23133113	C	T	SNP	.	1765.92	0|0	1|1	0|1	0|1	29|0	0|30	15|9	4|14	0.375	0.7778	0.4028	intergenic	Bhi02M000865(dist=8199),Bhi02M000866(dist=78232)	-	-	-	-	-	-	-	-	-	-	-
chr2	23133122	23133122	A	G	SNP	.	1822.92	1|1	0|0	0|1	0|1	0|30	30|0	8|16	14|5	0.3333	0.7368	0.4035	intergenic	Bhi02M000865(dist=8208),Bhi02M000866(dist=78223)	-	-	-	-	-	-	-	-	-	-	-
chr2	23133154	23133154	G	A	SNP	.	1740.92	1|1	0|0	0|1	0|1	0|29	32|0	7|14	14|6	0.3333	0.7	0.3667	intergenic	Bhi02M000865(dist=8240),Bhi02M000866(dist=78191)	-	-	-	-	-	-	-	-	-	-	-
chr2	23133211	23133211	G	A	SNP	.	1695.92	1|1	0|0	0|1	0|1	0|33	29|0	7|12	16|3	0.3684	0.8421	0.4737	intergenic	Bhi02M000865(dist=8297),Bhi02M000866(dist=78134)	-	-	-	-	-	-	-	-	-	-	-
chr2	23133254	23133254	A	G	SNP	.	1320.92	1|1	0|0	0|1	0|1	0|26	25|0	8|8	15|5	0.5	0.75	0.25	intergenic	Bhi02M000865(dist=8340),Bhi02M000866(dist=78091)	-	-	-	-	-	-	-	-	-	-	-
chr2	23133264	23133264	T	C	SNP	.	1257.92	1|1	0|0	0|1	0|1	0|26	21|0	7|7	14|5	0.5	0.7368	0.2368	intergenic	Bhi02M000865(dist=8350),Bhi02M000866(dist=78081)	-	-	-	-	-	-	-	-	-	-	-
chr2	23133324	23133324	C	G	SNP	.	1196.92	1|1	0|0	0|1	0|1	0|23	18|0	7|7	9|3	0.5	0.75	0.25	intergenic	Bhi02M000865(dist=8410),Bhi02M000866(dist=78021)	-	-	-	-	-	-	-	-	-	-	-
chr2	23133486	23133486	G	A	SNP	.	513.07	1|1	0|0	0|1	0|0	0|14	21|0	6|3	8|1	0.6667	0.8889	0.2222	intergenic	Bhi02M000865(dist=8572),Bhi02M000866(dist=77859)	-	-	-	-	-	-	-	-	-	-	-
chr2	23133508	23133508	G	A	SNP	.	534.25	1|1	0|0	0|1	0|0	0|13	17|0	5|3	6|1	0.625	0.8571	0.2321	intergenic	Bhi02M000865(dist=8594),Bhi02M000866(dist=77837)	-	-	-	-	-	-	-	-	-	-	-
chr2	23133513	23133513	G	A	SNP	.	485	1|1	0|0	0|1	0|0	0|13	18|0	5|2	7|1	0.7143	0.875	0.1607	intergenic	Bhi02M000865(dist=8599),Bhi02M000866(dist=77832)	-	-	-	-	-	-	-	-	-	-	-
chr2	23133894	23133894	G	A	SNP	.	928.93	1|1	0|0	0|1	0|1	0|10	16|0	3|11	7|6	0.2143	0.5385	0.3242	intergenic	Bhi02M000865(dist=8980),Bhi02M000866(dist=77451)	-	-	-	-	-	-	-	-	-	-	-
chr2	23133991	23133991	A	G	SNP	.	622.04	1|1	0|0	0|1	0|1	1|11	23|0	4|5	12|3	0.4444	0.8	0.3556	intergenic	Bhi02M000865(dist=9077),Bhi02M000866(dist=77354)	-	-	-	-	-	-	-	-	-	-	-
chr2	23134000	23134000	A	T	SNP	.	710.93	1|1	0|0	0|1	0|1	0|13	20|0	5|5	14|3	0.5	0.8235	0.3235	intergenic	Bhi02M000865(dist=9086),Bhi02M000866(dist=77345)	-	-	-	-	-	-	-	-	-	-	-
chr2	23134024	23134024	T	C	SNP	.	626.89	1|1	0|0	0|1	0|1	1|12	25|0	5|5	11|2	0.5	0.8462	0.3462	intergenic	Bhi02M000865(dist=9110),Bhi02M000866(dist=77321)	-	-	-	-	-	-	-	-	-	-	-
chr2	23134134	23134134	G	C	SNP	.	1088.92	1|1	0|0	0|1	0|1	0|18	24|0	4|11	9|4	0.2667	0.6923	0.4256	intergenic	Bhi02M000865(dist=9220),Bhi02M000866(dist=77211)	-	-	-	-	-	-	-	-	-	-	-
chr2	23134175	23134175	G	A	SNP	.	1390.92	1|1	0|0	0|1	0|1	0|23	24|0	3|11	10|6	0.2143	0.625	0.4107	intergenic	Bhi02M000865(dist=9261),Bhi02M000866(dist=77170)	-	-	-	-	-	-	-	-	-	-	-
chr2	23134219	23134219	A	G	SNP	.	1338.92	1|1	0|0	0|1	0|1	0|21	31|0	4|14	10|7	0.2222	0.5882	0.366	intergenic	Bhi02M000865(dist=9305),Bhi02M000866(dist=77126)	-	-	-	-	-	-	-	-	-	-	-
chr2	23134284	23134284	C	T	SNP	.	1318.92	1|1	0|0	0|1	0|1	0|21	33|0	4|12	19|6	0.25	0.76	0.51	intergenic	Bhi02M000865(dist=9370),Bhi02M000866(dist=77061)	-	-	-	-	-	-	-	-	-	-	-
chr2	23134312	23134312	T	C	SNP	.	1366.92	1|1	0|0	0|1	0|1	0|21	34|0	4|13	18|5	0.2353	0.7826	0.5473	intergenic	Bhi02M000865(dist=9398),Bhi02M000866(dist=77033)	-	-	-	-	-	-	-	-	-	-	-
chr2	23134346	23134346	C	T	SNP	.	1259.06	1|1	0|0	1|1	0|1	0|21	35|0	1|8	16|6	0.1111	0.7273	0.6162	intergenic	Bhi02M000865(dist=9432),Bhi02M000866(dist=76999)	-	-	-	-	-	-	-	-	-	-	-
chr2	23134425	23134425	C	T	SNP	.	1165.92	1|1	0|0	0|1	0|1	0|20	27|0	3|7	10|9	0.3	0.5263	0.2263	intergenic	Bhi02M000865(dist=9511),Bhi02M000866(dist=76920)	-	-	-	-	-	-	-	-	-	-	-
chr2	23134572	23134572	C	A	SNP	.	1383.92	1|1	0|0	0|1	0|1	0|22	23|0	4|10	10|9	0.2857	0.5263	0.2406	intergenic	Bhi02M000865(dist=9658),Bhi02M000866(dist=76773)	-	-	-	-	-	-	-	-	-	-	-
chr2	23134606	23134606	A	G	SNP	.	1511.92	1|1	0|0	0|1	0|1	0|26	28|0	5|10	9|8	0.3333	0.5294	0.1961	intergenic	Bhi02M000865(dist=9692),Bhi02M000866(dist=76739)	-	-	-	-	-	-	-	-	-	-	-
chr2	23134632	23134632	C	T	SNP	.	1309.92	1|1	0|0	0|1	0|1	0|25	25|0	5|7	11|7	0.4167	0.6111	0.1944	intergenic	Bhi02M000865(dist=9718),Bhi02M000866(dist=76713)	-	-	-	-	-	-	-	-	-	-	-
chr2	23134664	23134664	C	T	SNP	.	1395.92	1|1	0|0	0|1	0|1	0|27	23|0	5|4	11|8	0.5556	0.5789	0.0233	intergenic	Bhi02M000865(dist=9750),Bhi02M000866(dist=76681)	-	-	-	-	-	-	-	-	-	-	-
chr2	23145162	23145162	-	A	Insertion	.	618.89	1|1	0|0	0|1	0|1	0|10	25|0	5|5	9|3	-	-	-	intergenic	Bhi02M000865(dist=20248),Bhi02M000866(dist=66183)	-	-	-	-	-	-	-	-	-	-	-
chr2	23145178	23145178	T	C	SNP	.	744.93	1|1	0|0	0|1	0|1	0|13	26|0	3|4	8|4	0.4286	0.6667	0.2381	intergenic	Bhi02M000865(dist=20264),Bhi02M000866(dist=66167)	-	-	-	-	-	-	-	-	-	-	-
chr2	23145283	23145283	G	T	SNP	.	1009.92	1|1	0|0	0|1	0|1	0|20	24|0	7|3	9|5	0.7	0.6429	-0.0571	intergenic	Bhi02M000865(dist=20369),Bhi02M000866(dist=66062)	-	-	-	-	-	-	-	-	-	-	-
chr2	23145343	23145343	T	C	SNP	.	1162.92	1|1	0|0	0|1	0|1	0|25	23|0	8|6	9|3	0.5714	0.75	0.1786	intergenic	Bhi02M000865(dist=20429),Bhi02M000866(dist=66002)	-	-	-	-	-	-	-	-	-	-	-
chr2	23145348	23145348	T	C	SNP	.	1213.92	1|1	0|0	0|1	0|1	0|25	26|0	8|7	10|3	0.5333	0.7692	0.2359	intergenic	Bhi02M000865(dist=20434),Bhi02M000866(dist=65997)	-	-	-	-	-	-	-	-	-	-	-
chr2	23145399	23145399	C	A	SNP	.	1488.92	1|1	0|0	0|1	0|1	0|27	28|0	7|10	11|4	0.4118	0.7333	0.3215	intergenic	Bhi02M000865(dist=20485),Bhi02M000866(dist=65946)	-	-	-	-	-	-	-	-	-	-	-
chr2	23145493	23145493	T	C	SNP	.	1715.95	1|1	0|0	0|1	0|0	0|34	34|0	6|13	18|2	0.3158	0.9	0.5842	intergenic	Bhi02M000865(dist=20579),Bhi02M000866(dist=65852)	-	-	-	-	-	-	-	-	-	-	-
chr2	23145615	23145615	G	A	SNP	.	1328.92	1|1	0|0	0|1	0|1	0|21	35|0	2|10	8|6	0.1667	0.5714	0.4047	intergenic	Bhi02M000865(dist=20701),Bhi02M000866(dist=65730)	-	-	-	-	-	-	-	-	-	-	-
chr2	23145639	23145639	C	T	SNP	.	1464.92	1|1	0|0	0|1	0|1	0|23	31|0	4|11	12|7	0.2667	0.6316	0.3649	intergenic	Bhi02M000865(dist=20725),Bhi02M000866(dist=65706)	-	-	-	-	-	-	-	-	-	-	-
chr2	23145652	23145652	A	G	SNP	.	1323.92	1|1	0|0	0|1	0|1	0|22	28|0	4|9	14|7	0.3077	0.6667	0.359	intergenic	Bhi02M000865(dist=20738),Bhi02M000866(dist=65693)	-	-	-	-	-	-	-	-	-	-	-
chr2	23145708	23145708	T	G	SNP	.	1874.92	1|1	0|0	0|1	0|1	0|32	26|0	4|13	18|8	0.2353	0.6923	0.457	intergenic	Bhi02M000865(dist=20794),Bhi02M000866(dist=65637)	-	-	-	-	-	-	-	-	-	-	-
chr2	23145734	23145734	G	A	SNP	.	1944.92	1|1	0|0	0|1	0|1	0|34	25|0	7|15	21|9	0.3182	0.7	0.3818	intergenic	Bhi02M000865(dist=20820),Bhi02M000866(dist=65611)	-	-	-	-	-	-	-	-	-	-	-
chr2	23145766	23145777	AGCTCAGAACTA	-	Deletion	.	6222.88	1|1	0|0	0|1	0|1	0|29	28|0	8|11	20|4	-	-	-	intergenic	Bhi02M000865(dist=20852),Bhi02M000866(dist=65568)	-	-	-	-	-	-	-	-	-	-	-
chr2	23145923	23145923	C	T	SNP	.	1351.92	1|1	0|0	0|1	0|1	0|24	24|0	9|7	17|7	0.5625	0.7083	0.1458	intergenic	Bhi02M000865(dist=21009),Bhi02M000866(dist=65422)	-	-	-	-	-	-	-	-	-	-	-
chr2	23146068	23146068	C	T	SNP	.	1366.92	1|1	0|0	0|1	0|1	0|20	28|0	7|11	11|9	0.3889	0.55	0.1611	intergenic	Bhi02M000865(dist=21154),Bhi02M000866(dist=65277)	-	-	-	-	-	-	-	-	-	-	-
chr2	23146142	23146142	C	T	SNP	.	1132.99	1|1	0|0	1|1	0|1	0|16	29|0	1|7	7|8	0.125	0.4667	0.3417	intergenic	Bhi02M000865(dist=21228),Bhi02M000866(dist=65203)	-	-	-	-	-	-	-	-	-	-	-
chr2	23146157	23146157	C	T	SNP	.	1350.92	1|1	0|0	0|1	0|1	0|18	30|0	2|10	6|9	0.1667	0.4	0.2333	intergenic	Bhi02M000865(dist=21243),Bhi02M000866(dist=65188)	-	-	-	-	-	-	-	-	-	-	-
chr2	23146286	23146286	C	T	SNP	.	1486.92	1|1	0|0	0|1	0|1	0|21	27|0	8|16	12|5	0.3333	0.7059	0.3726	intergenic	Bhi02M000865(dist=21372),Bhi02M000866(dist=65059)	-	-	-	-	-	-	-	-	-	-	-
chr2	23146296	23146296	T	C	SNP	.	1409.92	1|1	0|0	0|1	0|1	0|20	25|0	8|16	13|4	0.3333	0.7647	0.4314	intergenic	Bhi02M000865(dist=21382),Bhi02M000866(dist=65049)	-	-	-	-	-	-	-	-	-	-	-
chr2	23146315	23146315	T	C	SNP	.	1392.92	1|1	0|0	0|1	0|1	0|23	25|0	7|13	14|6	0.35	0.7	0.35	intergenic	Bhi02M000865(dist=21401),Bhi02M000866(dist=65030)	-	-	-	-	-	-	-	-	-	-	-
chr2	23146338	23146338	G	A	SNP	.	1406.92	1|1	0|0	0|1	0|1	0|24	28|0	8|13	17|6	0.381	0.7391	0.3581	intergenic	Bhi02M000865(dist=21424),Bhi02M000866(dist=65007)	-	-	-	-	-	-	-	-	-	-	-
chr2	23146433	23146433	T	C	SNP	.	1127.92	1|1	0|0	0|1	0|1	0|17	26|0	5|10	16|6	0.3333	0.7273	0.394	intergenic	Bhi02M000865(dist=21519),Bhi02M000866(dist=64912)	-	-	-	-	-	-	-	-	-	-	-
chr2	23146508	23146508	C	T	SNP	.	1016.92	1|1	0|0	0|1	0|1	0|16	23|0	5|9	17|4	0.3571	0.8095	0.4524	intergenic	Bhi02M000865(dist=21594),Bhi02M000866(dist=64837)	-	-	-	-	-	-	-	-	-	-	-
chr2	23146592	23146592	G	-	Deletion	.	1388.88	1|1	0|0	0|1	0|1	0|22	24|0	8|9	14|3	-	-	-	intergenic	Bhi02M000865(dist=21678),Bhi02M000866(dist=64753)	-	-	-	-	-	-	-	-	-	-	-
chr2	23146600	23146600	C	G	SNP	.	1222.92	1|1	0|0	0|1	0|1	0|22	23|0	8|9	13|3	0.4706	0.8125	0.3419	intergenic	Bhi02M000865(dist=21686),Bhi02M000866(dist=64745)	-	-	-	-	-	-	-	-	-	-	-
chr2	23146625	23146625	T	C	SNP	.	1252.92	1|1	0|0	0|1	0|1	0|22	22|0	10|11	11|4	0.4762	0.7333	0.2571	intergenic	Bhi02M000865(dist=21711),Bhi02M000866(dist=64720)	-	-	-	-	-	-	-	-	-	-	-
chr2	23146657	23146657	T	C	SNP	.	1332.92	1|1	0|0	0|1	0|1	0|21	20|0	9|12	12|5	0.4286	0.7059	0.2773	intergenic	Bhi02M000865(dist=21743),Bhi02M000866(dist=64688)	-	-	-	-	-	-	-	-	-	-	-
chr2	23146669	23146669	T	C	SNP	.	1202.92	1|1	0|0	0|1	0|1	0|19	16|0	9|10	12|6	0.4737	0.6667	0.193	intergenic	Bhi02M000865(dist=21755),Bhi02M000866(dist=64676)	-	-	-	-	-	-	-	-	-	-	-
chr2	23146805	23146805	G	A	SNP	.	991.92	1|1	0|0	0|1	0|1	0|18	15|0	5|4	15|6	0.5556	0.7143	0.1587	intergenic	Bhi02M000865(dist=21891),Bhi02M000866(dist=64540)	-	-	-	-	-	-	-	-	-	-	-
chr2	23146879	23146879	T	C	SNP	.	1096.92	1|1	0|0	0|1	0|1	0|18	20|0	6|7	16|6	0.4615	0.7273	0.2658	intergenic	Bhi02M000865(dist=21965),Bhi02M000866(dist=64466)	-	-	-	-	-	-	-	-	-	-	-
chr2	23146882	23146882	-	G	Insertion	.	1255.88	1|1	0|0	0|1	0|1	0|18	19|0	6|7	16|6	-	-	-	intergenic	Bhi02M000865(dist=21968),Bhi02M000866(dist=64463)	-	-	-	-	-	-	-	-	-	-	-
chr2	23146911	23146911	G	A	SNP	.	1090.92	1|1	0|0	0|1	0|1	0|16	22|0	7|10	16|5	0.4118	0.7619	0.3501	intergenic	Bhi02M000865(dist=21997),Bhi02M000866(dist=64434)	-	-	-	-	-	-	-	-	-	-	-
chr2	23146927	23146927	G	A	SNP	.	1226.92	1|1	0|0	0|1	0|1	0|17	25|0	6|11	14|7	0.3529	0.6667	0.3138	intergenic	Bhi02M000865(dist=22013),Bhi02M000866(dist=64418)	-	-	-	-	-	-	-	-	-	-	-
chr2	23146955	23146955	G	A	SNP	.	1255.92	1|1	0|0	0|1	0|1	0|18	22|0	7|14	12|6	0.3333	0.6667	0.3334	intergenic	Bhi02M000865(dist=22041),Bhi02M000866(dist=64390)	-	-	-	-	-	-	-	-	-	-	-
chr2	23146977	23146977	C	T	SNP	.	1210.92	1|1	0|0	0|1	0|1	0|16	25|0	9|15	12|8	0.375	0.6	0.225	intergenic	Bhi02M000865(dist=22063),Bhi02M000866(dist=64368)	-	-	-	-	-	-	-	-	-	-	-
chr2	23147001	23147001	C	T	SNP	.	1349.92	1|1	0|0	0|1	0|1	0|18	24|0	10|12	9|9	0.4545	0.5	0.0455	intergenic	Bhi02M000865(dist=22087),Bhi02M000866(dist=64344)	-	-	-	-	-	-	-	-	-	-	-
chr2	23147086	23147086	C	T	SNP	.	1438.92	1|1	0|0	0|1	0|1	0|22	24|0	9|11	14|11	0.45	0.56	0.11	intergenic	Bhi02M000865(dist=22172),Bhi02M000866(dist=64259)	-	-	-	-	-	-	-	-	-	-	-
chr2	23147181	23147181	T	A	SNP	.	1702.92	1|1	0|0	0|1	0|1	0|28	23|0	7|11	19|8	0.3889	0.7037	0.3148	intergenic	Bhi02M000865(dist=22267),Bhi02M000866(dist=64164)	-	-	-	-	-	-	-	-	-	-	-
chr2	23147195	23147195	G	T	SNP	.	1917.92	1|1	0|0	0|1	0|1	0|32	21|0	6|14	19|7	0.3	0.7308	0.4308	intergenic	Bhi02M000865(dist=22281),Bhi02M000866(dist=64150)	-	-	-	-	-	-	-	-	-	-	-
chr2	23147285	23147285	A	G	SNP	.	1442.92	1|1	0|0	0|1	0|1	0|28	22|0	8|9	13|3	0.4706	0.8125	0.3419	intergenic	Bhi02M000865(dist=22371),Bhi02M000866(dist=64060)	-	-	-	-	-	-	-	-	-	-	-
chr2	23147326	23147326	T	C	SNP	.	1289.92	1|1	0|0	0|1	0|1	0|24	24|0	7|9	16|3	0.4375	0.8421	0.4046	intergenic	Bhi02M000865(dist=22412),Bhi02M000866(dist=64019)	-	-	-	-	-	-	-	-	-	-	-
chr2	23147392	23147392	G	A	SNP	.	883.15	1|1	0|0	0|1	0|0	0|19	25|0	8|6	17|1	0.5714	0.9444	0.373	intergenic	Bhi02M000865(dist=22478),Bhi02M000866(dist=63953)	-	-	-	-	-	-	-	-	-	-	-
chr2	23147434	23147434	G	A	SNP	.	1197.92	1|1	0|0	0|1	0|1	0|20	26|0	9|11	16|3	0.45	0.8421	0.3921	intergenic	Bhi02M000865(dist=22520),Bhi02M000866(dist=63911)	-	-	-	-	-	-	-	-	-	-	-
chr2	23147456	23147456	T	C	SNP	.	1273.93	1|1	0|0	0|1	0|1	0|21	26|0	10|13	14|2	0.4348	0.875	0.4402	intergenic	Bhi02M000865(dist=22542),Bhi02M000866(dist=63889)	-	-	-	-	-	-	-	-	-	-	-
chr2	23147504	23147504	C	T	SNP	.	1483.92	1|1	0|0	0|1	0|1	0|23	28|0	11|15	19|4	0.4231	0.8261	0.403	intergenic	Bhi02M000865(dist=22590),Bhi02M000866(dist=63841)	-	-	-	-	-	-	-	-	-	-	-
chr2	23147516	23147516	A	C	SNP	.	1527.92	1|1	0|0	0|1	0|1	0|25	29|0	12|14	19|4	0.4615	0.8261	0.3646	intergenic	Bhi02M000865(dist=22602),Bhi02M000866(dist=63829)	-	-	-	-	-	-	-	-	-	-	-
chr2	23147547	23147547	C	T	SNP	.	1552.92	1|1	0|0	0|1	0|1	0|25	28|0	11|16	21|4	0.4074	0.84	0.4326	intergenic	Bhi02M000865(dist=22633),Bhi02M000866(dist=63798)	-	-	-	-	-	-	-	-	-	-	-
chr2	23147599	23147599	C	T	SNP	.	1260.92	1|1	0|0	0|1	0|1	0|20	26|0	10|15	19|3	0.4	0.8636	0.4636	intergenic	Bhi02M000865(dist=22685),Bhi02M000866(dist=63746)	-	-	-	-	-	-	-	-	-	-	-
chr2	23147603	23147603	C	T	SNP	.	1339.92	1|1	0|0	0|1	0|1	0|23	26|0	10|16	19|3	0.3846	0.8636	0.479	intergenic	Bhi02M000865(dist=22689),Bhi02M000866(dist=63742)	-	-	-	-	-	-	-	-	-	-	-
chr2	23147764	23147764	A	G	SNP	.	1872.92	1|1	0|0	0|1	0|1	0|26	29|0	13|18	16|8	0.4194	0.6667	0.2473	intergenic	Bhi02M000865(dist=22850),Bhi02M000866(dist=63581)	-	-	-	-	-	-	-	-	-	-	-
chr2	23147794	23147794	T	G	SNP	.	1559.92	1|1	0|0	0|1	0|1	0|24	31|0	12|15	17|6	0.4444	0.7391	0.2947	intergenic	Bhi02M000865(dist=22880),Bhi02M000866(dist=63551)	-	-	-	-	-	-	-	-	-	-	-
chr2	23147844	23147844	G	T	SNP	.	1488.92	1|1	0|0	0|1	0|1	0|21	26|0	10|14	18|7	0.4167	0.72	0.3033	intergenic	Bhi02M000865(dist=22930),Bhi02M000866(dist=63501)	-	-	-	-	-	-	-	-	-	-	-
chr2	23147928	23147928	G	A	SNP	.	1797.92	1|1	0|0	0|1	0|1	0|28	33|0	8|15	20|8	0.3478	0.7143	0.3665	intergenic	Bhi02M000865(dist=23014),Bhi02M000866(dist=63417)	-	-	-	-	-	-	-	-	-	-	-
chr2	23147961	23147961	T	G	SNP	.	1683.92	1|1	0|0	0|1	0|1	0|28	31|0	10|14	20|5	0.4167	0.8	0.3833	intergenic	Bhi02M000865(dist=23047),Bhi02M000866(dist=63384)	-	-	-	-	-	-	-	-	-	-	-
chr2	23147998	23147998	C	A	SNP	.	1431.92	1|1	0|0	0|1	0|1	0|25	31|0	10|11	16|5	0.4762	0.7619	0.2857	intergenic	Bhi02M000865(dist=23084),Bhi02M000866(dist=63347)	-	-	-	-	-	-	-	-	-	-	-
chr2	23147999	23147999	A	T	SNP	.	1457.92	1|1	0|0	0|1	0|1	0|25	31|0	10|11	16|5	0.4762	0.7619	0.2857	intergenic	Bhi02M000865(dist=23085),Bhi02M000866(dist=63346)	-	-	-	-	-	-	-	-	-	-	-
chr2	23148033	23148033	G	A	SNP	.	1490.92	1|1	0|0	0|1	0|1	0|26	30|0	9|13	13|2	0.4091	0.8667	0.4576	intergenic	Bhi02M000865(dist=23119),Bhi02M000866(dist=63312)	-	-	-	-	-	-	-	-	-	-	-
chr2	23148042	23148042	C	T	SNP	.	1619.92	1|1	0|0	0|1	0|1	0|29	30|0	9|12	11|3	0.4286	0.7857	0.3571	intergenic	Bhi02M000865(dist=23128),Bhi02M000866(dist=63303)	-	-	-	-	-	-	-	-	-	-	-
chr2	23148146	23148146	C	G	SNP	.	1570.92	1|1	0|0	0|1	0|1	0|28	28|0	12|10	11|7	0.5455	0.6111	0.0656	intergenic	Bhi02M000865(dist=23232),Bhi02M000866(dist=63199)	-	-	-	-	-	-	-	-	-	-	-
chr2	23148220	23148220	G	A	SNP	.	1392.92	1|1	0|0	0|1	0|1	0|29	27|0	10|7	14|5	0.5882	0.7368	0.1486	intergenic	Bhi02M000865(dist=23306),Bhi02M000866(dist=63125)	-	-	-	-	-	-	-	-	-	-	-
chr2	23148226	23148226	C	T	SNP	.	1560.92	1|1	0|0	0|1	0|1	0|32	27|0	9|7	14|5	0.5625	0.7368	0.1743	intergenic	Bhi02M000865(dist=23312),Bhi02M000866(dist=63119)	-	-	-	-	-	-	-	-	-	-	-
chr2	23148282	23148282	T	C	SNP	.	1374.4	1|1	0|0	0|1	0|0	0|29	27|0	15|8	16|1	0.6522	0.9412	0.289	intergenic	Bhi02M000865(dist=23368),Bhi02M000866(dist=63063)	-	-	-	-	-	-	-	-	-	-	-
chr2	23148283	23148283	G	A	SNP	.	1374.4	1|1	0|0	0|1	0|0	0|29	27|0	15|8	17|1	0.6522	0.9444	0.2922	intergenic	Bhi02M000865(dist=23369),Bhi02M000866(dist=63062)	-	-	-	-	-	-	-	-	-	-	-
chr2	23148343	23148343	T	C	SNP	.	1590.92	1|1	0|0	0|1	0|1	0|26	33|0	15|17	21|4	0.4688	0.84	0.3712	intergenic	Bhi02M000865(dist=23429),Bhi02M000866(dist=63002)	-	-	-	-	-	-	-	-	-	-	-
chr2	23148357	23148357	C	T	SNP	.	1471.92	1|1	0|0	0|1	0|1	0|25	31|0	16|15	22|3	0.5161	0.88	0.3639	intergenic	Bhi02M000865(dist=23443),Bhi02M000866(dist=62988)	-	-	-	-	-	-	-	-	-	-	-
chr2	23148452	23148452	A	C	SNP	.	1482.92	1|1	0|0	0|1	0|1	0|24	17|0	13|12	16|6	0.52	0.7273	0.2073	intergenic	Bhi02M000865(dist=23538),Bhi02M000866(dist=62893)	-	-	-	-	-	-	-	-	-	-	-
chr2	23148534	23148534	G	A	SNP	.	1935.92	1|1	0|0	0|1	0|1	0|27	25|0	12|17	17|10	0.4138	0.6296	0.2158	intergenic	Bhi02M000865(dist=23620),Bhi02M000866(dist=62811)	-	-	-	-	-	-	-	-	-	-	-
chr2	23148589	23148589	C	A	SNP	.	1656.92	1|1	0|0	0|1	0|1	0|26	21|1	9|15	21|7	0.375	0.75	0.375	intergenic	Bhi02M000865(dist=23675),Bhi02M000866(dist=62756)	-	-	-	-	-	-	-	-	-	-	-
chr2	23148620	23148620	T	C	SNP	.	1576.92	1|1	0|0	0|1	0|1	0|29	20|0	8|11	22|4	0.4211	0.8462	0.4251	intergenic	Bhi02M000865(dist=23706),Bhi02M000866(dist=62725)	-	-	-	-	-	-	-	-	-	-	-
chr2	23148714	23148714	C	T	SNP	.	1320.92	1|1	0|0	0|1	0|1	0|26	23|0	6|9	14|3	0.4	0.8235	0.4235	intergenic	Bhi02M000865(dist=23800),Bhi02M000866(dist=62631)	-	-	-	-	-	-	-	-	-	-	-
chr2	23148715	23148715	C	T	SNP	.	1344.92	1|1	0|0	0|1	0|1	0|27	23|0	6|8	15|3	0.4286	0.8333	0.4047	intergenic	Bhi02M000865(dist=23801),Bhi02M000866(dist=62630)	-	-	-	-	-	-	-	-	-	-	-
chr2	23148748	23148748	C	T	SNP	.	1311.92	1|1	0|0	0|1	0|1	0|26	28|0	9|11	19|3	0.45	0.8636	0.4136	intergenic	Bhi02M000865(dist=23834),Bhi02M000866(dist=62597)	-	-	-	-	-	-	-	-	-	-	-
chr2	23148813	23148813	C	T	SNP	.	1348.94	1|1	0|0	0|1	0|0	0|23	23|0	7|14	18|2	0.3333	0.9	0.5667	intergenic	Bhi02M000865(dist=23899),Bhi02M000866(dist=62532)	-	-	-	-	-	-	-	-	-	-	-
chr2	23148877	23148877	C	A	SNP	.	1244.92	1|1	0|0	0|1	0|1	0|18	19|0	7|12	15|5	0.3684	0.75	0.3816	intergenic	Bhi02M000865(dist=23963),Bhi02M000866(dist=62468)	-	-	-	-	-	-	-	-	-	-	-
chr2	23148888	23148888	G	A	SNP	.	1335.92	1|1	0|0	0|1	0|1	0|21	19|0	5|12	15|5	0.2941	0.75	0.4559	intergenic	Bhi02M000865(dist=23974),Bhi02M000866(dist=62457)	-	-	-	-	-	-	-	-	-	-	-
chr2	23148933	23148933	T	C	SNP	.	1447.92	1|1	0|0	0|1	0|1	0|24	21|0	4|12	15|5	0.25	0.75	0.5	intergenic	Bhi02M000865(dist=24019),Bhi02M000866(dist=62412)	-	-	-	-	-	-	-	-	-	-	-
chr2	23148939	23148939	G	A	SNP	.	1371.92	1|1	0|0	0|1	0|1	0|22	23|0	4|12	14|5	0.25	0.7368	0.4868	intergenic	Bhi02M000865(dist=24025),Bhi02M000866(dist=62406)	-	-	-	-	-	-	-	-	-	-	-
chr2	23149001	23149001	C	-	Deletion	.	1321.88	1|1	0|0	0|1	0|1	0|20	20|0	7|13	9|3	-	-	-	intergenic	Bhi02M000865(dist=24087),Bhi02M000866(dist=62344)	-	-	-	-	-	-	-	-	-	-	-
chr2	23149028	23149028	C	T	SNP	.	1359.19	1|1	0|0	0|1	0|0	0|26	21|0	6|11	10|1	0.3529	0.9091	0.5562	intergenic	Bhi02M000865(dist=24114),Bhi02M000866(dist=62317)	-	-	-	-	-	-	-	-	-	-	-
chr2	23149030	23149030	A	T	SNP	.	1340.89	1|1	0|0	0|1	0|0	0|25	21|0	6|12	11|1	0.3333	0.9167	0.5834	intergenic	Bhi02M000865(dist=24116),Bhi02M000866(dist=62315)	-	-	-	-	-	-	-	-	-	-	-
chr2	23149070	23149070	C	A	SNP	.	1221.19	1|1	0|0	0|1	0|0	0|23	21|0	8|12	9|1	0.4	0.9	0.5	intergenic	Bhi02M000865(dist=24156),Bhi02M000866(dist=62275)	-	-	-	-	-	-	-	-	-	-	-
chr2	23149079	23149079	A	G	SNP	.	1311.19	1|1	0|0	0|1	0|0	0|25	21|0	6|13	9|1	0.3158	0.9	0.5842	intergenic	Bhi02M000865(dist=24165),Bhi02M000866(dist=62266)	-	-	-	-	-	-	-	-	-	-	-
chr2	23149109	23149109	T	C	SNP	.	1656.92	1|1	0|0	0|1	0|1	0|28	17|0	8|15	10|2	0.3478	0.8333	0.4855	intergenic	Bhi02M000865(dist=24195),Bhi02M000866(dist=62236)	-	-	-	-	-	-	-	-	-	-	-
chr2	23149174	23149174	A	C	SNP	.	1442.92	1|1	0|0	0|1	0|1	0|23	18|0	7|15	11|4	0.3182	0.7333	0.4151	intergenic	Bhi02M000865(dist=24260),Bhi02M000866(dist=62171)	-	-	-	-	-	-	-	-	-	-	-
chr2	23149190	23149190	G	-	Deletion	.	1602.88	1|1	0|0	0|1	0|1	0|19	17|0	7|17	12|3	-	-	-	intergenic	Bhi02M000865(dist=24276),Bhi02M000866(dist=62155)	-	-	-	-	-	-	-	-	-	-	-
chr2	23149207	23149207	T	C	SNP	.	1431.92	1|1	0|0	0|1	0|1	0|21	14|0	8|17	12|3	0.32	0.8	0.48	intergenic	Bhi02M000865(dist=24293),Bhi02M000866(dist=62138)	-	-	-	-	-	-	-	-	-	-	-
chr2	23149213	23149213	A	G	SNP	.	1403.93	1|1	0|0	0|1	0|1	0|20	15|0	8|18	14|3	0.3077	0.8235	0.5158	intergenic	Bhi02M000865(dist=24299),Bhi02M000866(dist=62132)	-	-	-	-	-	-	-	-	-	-	-
chr2	23149351	23149351	C	T	SNP	.	1723.92	1|1	0|0	0|1	0|1	0|31	25|0	5|15	15|4	0.25	0.7895	0.5395	intergenic	Bhi02M000865(dist=24437),Bhi02M000866(dist=61994)	-	-	-	-	-	-	-	-	-	-	-
chr2	23149467	23149467	A	G	SNP	.	1130.92	1|1	0|0	0|1	0|1	0|17	28|0	4|8	11|7	0.3333	0.6111	0.2778	intergenic	Bhi02M000865(dist=24553),Bhi02M000866(dist=61878)	-	-	-	-	-	-	-	-	-	-	-
chr2	23149741	23149741	A	-	Deletion	.	1556.88	1|1	0|0	0|1	0|1	0|15	31|0	5|15	10|8	-	-	-	intergenic	Bhi02M000865(dist=24827),Bhi02M000866(dist=61604)	-	-	-	-	-	-	-	-	-	-	-
chr2	23149760	23149760	T	C	SNP	.	1340.92	1|1	0|0	0|1	0|1	0|19	28|0	4|16	12|6	0.2	0.6667	0.4667	intergenic	Bhi02M000865(dist=24846),Bhi02M000866(dist=61585)	-	-	-	-	-	-	-	-	-	-	-
chr2	23149984	23149984	G	T	SNP	.	1173.92	1|1	0|0	0|1	0|1	0|19	22|0	5|11	14|4	0.3125	0.7778	0.4653	intergenic	Bhi02M000865(dist=25070),Bhi02M000866(dist=61361)	-	-	-	-	-	-	-	-	-	-	-
chr2	23150047	23150047	A	G	SNP	.	1489.92	1|1	0|0	0|1	0|1	0|23	22|0	6|13	14|6	0.3158	0.7	0.3842	intergenic	Bhi02M000865(dist=25133),Bhi02M000866(dist=61298)	-	-	-	-	-	-	-	-	-	-	-
chr2	23150068	23150068	G	A	SNP	.	1348.92	1|1	0|0	0|1	0|1	0|23	18|0	4|11	15|5	0.2667	0.75	0.4833	intergenic	Bhi02M000865(dist=25154),Bhi02M000866(dist=61277)	-	-	-	-	-	-	-	-	-	-	-
chr2	23150106	23150106	A	G	SNP	.	1250.92	1|1	0|0	0|1	0|1	0|21	19|0	3|10	13|5	0.2308	0.7222	0.4914	intergenic	Bhi02M000865(dist=25192),Bhi02M000866(dist=61239)	-	-	-	-	-	-	-	-	-	-	-
chr2	23150273	23150273	C	A	SNP	.	1539.92	1|1	0|0	0|1	0|1	0|22	27|0	10|14	8|8	0.4167	0.5	0.0833	intergenic	Bhi02M000865(dist=25359),Bhi02M000866(dist=61072)	-	-	-	-	-	-	-	-	-	-	-
chr2	23150300	23150300	A	G	SNP	.	1318.92	1|1	0|0	0|1	0|1	0|21	27|0	9|11	6|7	0.45	0.4615	0.0115	intergenic	Bhi02M000865(dist=25386),Bhi02M000866(dist=61045)	-	-	-	-	-	-	-	-	-	-	-
chr2	23150385	23150385	A	G	SNP	.	1246.92	1|1	0|0	0|1	0|1	0|17	32|0	7|11	10|7	0.3889	0.5882	0.1993	intergenic	Bhi02M000865(dist=25471),Bhi02M000866(dist=60960)	-	-	-	-	-	-	-	-	-	-	-
chr2	23150494	23150494	T	A	SNP	.	979.01	1|1	0|0	0|1	0|1	0|7	25|0	6|8	9|14	0.4286	0.3913	-0.0373	intergenic	Bhi02M000865(dist=25580),Bhi02M000866(dist=60851)	-	-	-	-	-	-	-	-	-	-	-
chr2	23150595	23150595	T	C	SNP	.	1110.92	1|1	0|0	0|1	0|1	0|15	26|0	3|9	9|7	0.25	0.5625	0.3125	intergenic	Bhi02M000865(dist=25681),Bhi02M000866(dist=60750)	-	-	-	-	-	-	-	-	-	-	-
chr2	23150985	23150985	A	G	SNP	.	1641.92	1|1	0|0	0|1	0|1	0|27	17|0	7|13	16|5	0.35	0.7619	0.4119	intergenic	Bhi02M000865(dist=26071),Bhi02M000866(dist=60360)	-	-	-	-	-	-	-	-	-	-	-
chr2	23151018	23151018	A	C	SNP	.	1569.92	1|1	0|0	0|1	0|1	0|25	19|0	9|15	13|4	0.375	0.7647	0.3897	intergenic	Bhi02M000865(dist=26104),Bhi02M000866(dist=60327)	-	-	-	-	-	-	-	-	-	-	-
chr2	23151057	23151057	C	T	SNP	.	882.92	1|1	0|0	0|1	0|1	0|14	21|0	10|9	16|3	0.5263	0.8421	0.3158	intergenic	Bhi02M000865(dist=26143),Bhi02M000866(dist=60288)	-	-	-	-	-	-	-	-	-	-	-
chr2	23151059	23151059	A	G	SNP	.	876.92	1|1	0|0	0|1	0|1	0|14	21|0	10|9	18|3	0.5263	0.8571	0.3308	intergenic	Bhi02M000865(dist=26145),Bhi02M000866(dist=60286)	-	-	-	-	-	-	-	-	-	-	-
chr2	23151168	23151168	A	G	SNP	.	1264.92	1|1	0|0	0|1	0|1	0|19	22|0	7|14	20|4	0.3333	0.8333	0.5	intergenic	Bhi02M000865(dist=26254),Bhi02M000866(dist=60177)	-	-	-	-	-	-	-	-	-	-	-
chr2	23151192	23151192	G	A	SNP	.	1433.92	1|1	0|0	0|1	0|1	0|23	25|0	5|13	20|5	0.2778	0.8	0.5222	intergenic	Bhi02M000865(dist=26278),Bhi02M000866(dist=60153)	-	-	-	-	-	-	-	-	-	-	-
chr2	23151254	23151254	G	A	SNP	.	1451.92	1|1	0|0	0|1	0|1	0|24	27|0	6|15	15|4	0.2857	0.7895	0.5038	intergenic	Bhi02M000865(dist=26340),Bhi02M000866(dist=60091)	-	-	-	-	-	-	-	-	-	-	-
chr2	23151516	23151516	T	G	SNP	.	846.95	1|1	0|0	0|1	0|1	0|9	22|0	3|10	7|6	0.2308	0.5385	0.3077	intergenic	Bhi02M000865(dist=26602),Bhi02M000866(dist=59829)	-	-	-	-	-	-	-	-	-	-	-
chr2	23151517	23151517	A	G	SNP	.	903.93	1|1	0|0	0|1	0|1	0|10	22|0	3|10	7|6	0.2308	0.5385	0.3077	intergenic	Bhi02M000865(dist=26603),Bhi02M000866(dist=59828)	-	-	-	-	-	-	-	-	-	-	-
chr2	23151876	23151876	-	TT	Insertion	.	998.56	1|1	0|0	1|1	0|0	0|13	10|0	1|12	7|1	-	-	-	intergenic	Bhi02M000865(dist=26962),Bhi02M000866(dist=59469)	-	-	-	-	-	-	-	-	-	-	-
chr2	23151887	23151887	C	T	SNP	.	900.03	1|1	0|0	1|1	0|0	0|13	10|0	1|12	8|1	0.0769	0.8889	0.812	intergenic	Bhi02M000865(dist=26973),Bhi02M000866(dist=59458)	-	-	-	-	-	-	-	-	-	-	-
chr2	23151970	23151970	A	T	SNP	.	1148.93	1|1	0|0	0|1	0|1	0|16	14|0	2|14	13|2	0.125	0.8667	0.7417	intergenic	Bhi02M000865(dist=27056),Bhi02M000866(dist=59375)	-	-	-	-	-	-	-	-	-	-	-
chr2	23152045	23152045	T	C	SNP	.	1057.92	1|1	0|0	0|1	0|1	0|15	19|0	4|12	14|4	0.25	0.7778	0.5278	intergenic	Bhi02M000865(dist=27131),Bhi02M000866(dist=59300)	-	-	-	-	-	-	-	-	-	-	-
chr2	23152128	23152128	G	A	SNP	.	1344.92	1|1	0|0	0|1	0|1	0|21	16|0	3|11	10|5	0.2143	0.6667	0.4524	intergenic	Bhi02M000865(dist=27214),Bhi02M000866(dist=59217)	-	-	-	-	-	-	-	-	-	-	-
chr2	23152172	23152172	C	T	SNP	.	1202.92	1|1	0|0	0|1	0|1	0|19	17|0	3|12	11|6	0.2	0.6471	0.4471	intergenic	Bhi02M000865(dist=27258),Bhi02M000866(dist=59173)	-	-	-	-	-	-	-	-	-	-	-
chr2	23152191	23152191	G	A	SNP	.	852.93	1|1	0|0	0|1	0|1	0|15	14|0	4|9	11|3	0.3077	0.7857	0.478	intergenic	Bhi02M000865(dist=27277),Bhi02M000866(dist=59154)	-	-	-	-	-	-	-	-	-	-	-
chr2	23152233	23152233	G	A	SNP	.	580.95	1|1	0|0	0|1	0|1	0|10	16|0	6|5	10|3	0.5455	0.7692	0.2237	intergenic	Bhi02M000865(dist=27319),Bhi02M000866(dist=59112)	-	-	-	-	-	-	-	-	-	-	-
chr2	23152443	23152443	T	-	Deletion	.	644.68	1|1	1|1	1|1	1|1	0|6	0|4	0|3	0|3	-	-	-	intergenic	Bhi02M000865(dist=27529),Bhi02M000866(dist=58902)	-	-	-	-	-	-	-	-	-	-	-
chr2	23152460	23152460	-	CC	Insertion	.	277.74	1|1	.|.	.|.	.|.	0|3	.|.	.|.	.|.	-	-	-	intergenic	Bhi02M000865(dist=27546),Bhi02M000866(dist=58885)	-	-	-	-	-	-	-	-	-	-	-
chr2	23152840	23152840	-	A	Insertion	.	684.94	1|1	0|0	0|1	0|0	0|18	18|0	5|5	4|1	-	-	-	intergenic	Bhi02M000865(dist=27926),Bhi02M000866(dist=58505)	-	-	-	-	-	-	-	-	-	-	-
chr2	23152869	23152869	A	C	SNP	.	883.96	1|1	0|0	0|1	0|0	0|20	20|0	6|5	6|1	0.5455	0.8571	0.3116	intergenic	Bhi02M000865(dist=27955),Bhi02M000866(dist=58476)	-	-	-	-	-	-	-	-	-	-	-
chr2	23152937	23152937	G	A	SNP	.	900.92	1|1	0|0	0|1	0|1	0|18	20|0	6|7	7|2	0.4615	0.7778	0.3163	intergenic	Bhi02M000865(dist=28023),Bhi02M000866(dist=58408)	-	-	-	-	-	-	-	-	-	-	-
chr2	23152973	23152973	C	T	SNP	.	933.92	1|1	0|0	0|1	0|1	0|18	21|0	6|8	10|2	0.4286	0.8333	0.4047	intergenic	Bhi02M000865(dist=28059),Bhi02M000866(dist=58372)	-	-	-	-	-	-	-	-	-	-	-
chr2	23152996	23152996	A	G	SNP	.	438.21	1|1	0|0	0|1	0|0	0|8	17|0	6|8	9|1	0.4286	0.9	0.4714	intergenic	Bhi02M000865(dist=28082),Bhi02M000866(dist=58349)	-	-	-	-	-	-	-	-	-	-	-
chr2	23153037	23153037	C	T	SNP	.	682.1	1|1	0|0	0|1	0|0	0|10	22|0	5|9	6|1	0.3571	0.8571	0.5	intergenic	Bhi02M000865(dist=28123),Bhi02M000866(dist=58308)	-	-	-	-	-	-	-	-	-	-	-
chr2	23153114	23153114	A	T	SNP	.	1219.94	1|1	0|0	0|1	0|0	0|21	24|0	8|12	7|0	0.4	1	0.6	intergenic	Bhi02M000865(dist=28200),Bhi02M000866(dist=58231)	-	-	-	-	-	-	-	-	-	-	-
chr2	23153239	23153239	C	T	SNP	.	1099.92	1|1	0|0	0|1	0|1	0|22	17|0	7|3	18|6	0.7	0.75	0.05	intergenic	Bhi02M000865(dist=28325),Bhi02M000866(dist=58106)	-	-	-	-	-	-	-	-	-	-	-
chr2	23153261	23153261	-	TCAGTTCT	Insertion	.	2781.88	1|1	0|0	0|1	0|1	0|18	16|0	7|3	19|6	-	-	-	intergenic	Bhi02M000865(dist=28347),Bhi02M000866(dist=58084)	-	-	-	-	-	-	-	-	-	-	-
chr2	23153296	23153296	T	C	SNP	.	865.92	1|1	0|0	0|1	0|1	0|14	21|0	6|7	15|5	0.4615	0.75	0.2885	intergenic	Bhi02M000865(dist=28382),Bhi02M000866(dist=58049)	-	-	-	-	-	-	-	-	-	-	-
chr2	23153318	23153318	A	G	SNP	.	803.93	1|1	0|0	0|1	0|1	0|13	22|0	10|6	18|5	0.625	0.7826	0.1576	intergenic	Bhi02M000865(dist=28404),Bhi02M000866(dist=58027)	-	-	-	-	-	-	-	-	-	-	-
chr2	23153320	23153320	C	T	SNP	.	767.93	1|1	0|0	0|1	0|1	0|12	22|0	10|6	18|5	0.625	0.7826	0.1576	intergenic	Bhi02M000865(dist=28406),Bhi02M000866(dist=58025)	-	-	-	-	-	-	-	-	-	-	-
chr2	23153401	23153401	-	AA	Insertion	.	581.99	1|1	0|0	0|1	0|0	0|7	21|0	6|5	9|0	-	-	-	intergenic	Bhi02M000865(dist=28487),Bhi02M000866(dist=57944)	-	-	-	-	-	-	-	-	-	-	-
chr2	23153572	23153573	TT	-	Deletion	.	145.05	.|.	0|0	1|1	0|0	.|.	3|0	1|2	3|1	-	-	-	intergenic	Bhi02M000865(dist=28658),Bhi02M000866(dist=57772)	-	-	-	-	-	-	-	-	-	-	-
chr2	23153928	23153928	T	G	SNP	.	905	1|1	0|0	1|1	0|1	0|15	14|0	1|7	8|3	0.125	0.7273	0.6023	intergenic	Bhi02M000865(dist=29014),Bhi02M000866(dist=57417)	-	-	-	-	-	-	-	-	-	-	-
chr2	23153948	23153948	C	T	SNP	.	967.93	1|1	0|0	0|1	0|1	0|18	12|0	2|7	7|2	0.2222	0.7778	0.5556	intergenic	Bhi02M000865(dist=29034),Bhi02M000866(dist=57397)	-	-	-	-	-	-	-	-	-	-	-
chr2	23153949	23153949	C	T	SNP	.	910.93	1|1	0|0	0|1	0|1	0|17	12|0	2|7	7|2	0.2222	0.7778	0.5556	intergenic	Bhi02M000865(dist=29035),Bhi02M000866(dist=57396)	-	-	-	-	-	-	-	-	-	-	-
chr2	23153983	23153983	A	G	SNP	.	982.92	1|1	0|0	0|1	0|1	0|19	16|0	2|6	8|3	0.25	0.7273	0.4773	intergenic	Bhi02M000865(dist=29069),Bhi02M000866(dist=57362)	-	-	-	-	-	-	-	-	-	-	-
chr2	23154010	23154010	T	C	SNP	.	1120.92	1|1	0|0	0|1	0|1	0|25	17|0	3|7	10|2	0.3	0.8333	0.5333	intergenic	Bhi02M000865(dist=29096),Bhi02M000866(dist=57335)	-	-	-	-	-	-	-	-	-	-	-
chr2	23154179	23154179	C	T	SNP	.	1348.92	1|1	0|0	0|1	0|1	0|21	22|0	3|12	12|4	0.2	0.75	0.55	intergenic	Bhi02M000865(dist=29265),Bhi02M000866(dist=57166)	-	-	-	-	-	-	-	-	-	-	-
chr2	23154186	23154186	A	T	SNP	.	1384.92	1|1	0|0	0|1	0|1	0|22	26|0	2|12	11|4	0.1429	0.7333	0.5904	intergenic	Bhi02M000865(dist=29272),Bhi02M000866(dist=57159)	-	-	-	-	-	-	-	-	-	-	-
chr2	23154325	23154325	A	G	SNP	.	1509.92	1|1	0|0	0|1	0|1	0|26	24|0	4|11	10|5	0.2667	0.6667	0.4	intergenic	Bhi02M000865(dist=29411),Bhi02M000866(dist=57020)	-	-	-	-	-	-	-	-	-	-	-
chr2	23154344	23154344	A	T	SNP	.	1387.92	1|1	0|0	0|1	0|1	0|24	21|0	5|11	14|5	0.3125	0.7368	0.4243	intergenic	Bhi02M000865(dist=29430),Bhi02M000866(dist=57001)	-	-	-	-	-	-	-	-	-	-	-
chr2	23154434	23154434	G	A	SNP	.	1073.03	1|1	0|0	0|1	0|1	1|20	24|0	7|9	15|4	0.4375	0.7895	0.352	intergenic	Bhi02M000865(dist=29520),Bhi02M000866(dist=56911)	-	-	-	-	-	-	-	-	-	-	-
chr2	23154435	23154435	A	G	SNP	.	1047.92	1|1	0|0	0|1	0|1	0|19	24|0	7|9	15|4	0.4375	0.7895	0.352	intergenic	Bhi02M000865(dist=29521),Bhi02M000866(dist=56910)	-	-	-	-	-	-	-	-	-	-	-
chr2	23154464	23154464	G	T	SNP	.	1333.92	1|1	0|0	0|1	0|1	0|26	23|0	6|9	17|3	0.4	0.85	0.45	intergenic	Bhi02M000865(dist=29550),Bhi02M000866(dist=56881)	-	-	-	-	-	-	-	-	-	-	-
chr2	23154539	23154539	-	A	Insertion	.	1247.88	1|1	0|0	0|1	0|1	0|28	21|0	4|12	14|3	-	-	-	intergenic	Bhi02M000865(dist=29625),Bhi02M000866(dist=56806)	-	-	-	-	-	-	-	-	-	-	-
chr2	23154565	23154577	GATCTTATGCAAA	-	Deletion	.	1522.86	0|0	0|0	0|1	0|1	24|0	26|0	5|9	19|3	-	-	-	intergenic	Bhi02M000865(dist=29651),Bhi02M000866(dist=56768)	-	-	-	-	-	-	-	-	-	-	-
chr2	23154680	23154680	T	C	SNP	.	1159.92	1|1	0|0	0|1	0|1	0|22	23|0	7|9	12|3	0.4375	0.8	0.3625	intergenic	Bhi02M000865(dist=29766),Bhi02M000866(dist=56665)	-	-	-	-	-	-	-	-	-	-	-
chr2	23154693	23154693	A	C	SNP	.	1119.92	1|1	0|0	0|1	0|1	0|19	23|0	5|10	12|3	0.3333	0.8	0.4667	intergenic	Bhi02M000865(dist=29779),Bhi02M000866(dist=56652)	-	-	-	-	-	-	-	-	-	-	-
chr2	23154699	23154699	A	C	SNP	.	953.92	1|1	0|0	0|1	0|1	0|18	22|0	5|7	11|3	0.4167	0.7857	0.369	intergenic	Bhi02M000865(dist=29785),Bhi02M000866(dist=56646)	-	-	-	-	-	-	-	-	-	-	-
chr2	23154731	23154731	A	G	SNP	.	879.92	1|1	0|0	0|1	0|1	0|17	20|0	5|6	11|3	0.4545	0.7857	0.3312	intergenic	Bhi02M000865(dist=29817),Bhi02M000866(dist=56614)	-	-	-	-	-	-	-	-	-	-	-
chr2	23154782	23154782	G	A	SNP	.	1053.92	1|1	0|0	0|1	0|1	0|18	27|0	5|9	9|3	0.3571	0.75	0.3929	intergenic	Bhi02M000865(dist=29868),Bhi02M000866(dist=56563)	-	-	-	-	-	-	-	-	-	-	-
chr2	23154788	23154788	G	A	SNP	.	1024.92	1|1	0|0	0|1	0|1	0|17	26|0	6|9	11|3	0.4	0.7857	0.3857	intergenic	Bhi02M000865(dist=29874),Bhi02M000866(dist=56557)	-	-	-	-	-	-	-	-	-	-	-
chr2	23154820	23154820	T	C	SNP	.	919.92	1|1	0|0	0|1	0|1	0|15	30|0	5|8	10|3	0.3846	0.7692	0.3846	intergenic	Bhi02M000865(dist=29906),Bhi02M000866(dist=56525)	-	-	-	-	-	-	-	-	-	-	-
chr2	23154834	23154834	A	G	SNP	.	880.92	1|1	0|0	0|1	0|1	0|15	32|0	7|8	11|2	0.4667	0.8462	0.3795	intergenic	Bhi02M000865(dist=29920),Bhi02M000866(dist=56511)	-	-	-	-	-	-	-	-	-	-	-
chr2	23154899	23154899	C	T	SNP	.	953.92	1|1	0|0	0|1	0|1	0|19	24|0	9|7	11|3	0.5625	0.7857	0.2232	intergenic	Bhi02M000865(dist=29985),Bhi02M000866(dist=56446)	-	-	-	-	-	-	-	-	-	-	-
chr2	23155468	23155468	G	A	SNP	.	593.64	1|1	0|0	0|1	0|1	0|7	5|0	3|8	5|4	0.2727	0.5556	0.2829	intergenic	Bhi02M000865(dist=30554),Bhi02M000866(dist=55877)	-	-	-	-	-	-	-	-	-	-	-
chr2	23155511	23155511	A	G	SNP	.	438.42	1|1	0|0	0|1	0|1	0|5	4|0	2|5	5|4	0.2857	0.5556	0.2699	intergenic	Bhi02M000865(dist=30597),Bhi02M000866(dist=55834)	-	-	-	-	-	-	-	-	-	-	-
chr2	23155943	23155944	AT	-	Deletion	.	454.01	1|1	.|.	.|.	.|.	0|11	.|.	.|.	.|.	-	-	-	intergenic	Bhi02M000865(dist=31029),Bhi02M000866(dist=55401)	-	-	-	-	-	-	-	-	-	-	-
chr2	23155996	23155996	-	C	Insertion	.	780.22	1|1	0|0	0|1	0|0	0|14	5|0	3|4	4|1	-	-	-	intergenic	Bhi02M000865(dist=31082),Bhi02M000866(dist=55349)	-	-	-	-	-	-	-	-	-	-	-
chr2	23156049	23156049	T	C	SNP	.	741.97	1|1	0|0	0|1	0|1	0|13	9|0	4|7	8|2	0.3636	0.8	0.4364	intergenic	Bhi02M000865(dist=31135),Bhi02M000866(dist=55296)	-	-	-	-	-	-	-	-	-	-	-
chr2	23156127	23156127	C	T	SNP	.	547.05	1|1	0|0	0|1	0|0	0|10	10|0	2|6	7|1	0.25	0.875	0.625	intergenic	Bhi02M000865(dist=31213),Bhi02M000866(dist=55218)	-	-	-	-	-	-	-	-	-	-	-
chr2	23156130	23156130	G	A	SNP	.	627.3	1|1	0|0	0|1	0|0	0|11	10|0	2|6	7|1	0.25	0.875	0.625	intergenic	Bhi02M000865(dist=31216),Bhi02M000866(dist=55215)	-	-	-	-	-	-	-	-	-	-	-
chr2	23156310	23156310	G	A	SNP	.	997.97	1|1	0|0	0|1	0|1	0|16	8|0	10|9	8|3	0.5263	0.7273	0.201	intergenic	Bhi02M000865(dist=31396),Bhi02M000866(dist=55035)	-	-	-	-	-	-	-	-	-	-	-
chr2	23156454	23156454	A	C	SNP	.	990.96	1|1	0|0	1|1	0|1	0|18	13|0	1|6	9|4	0.1429	0.6923	0.5494	intergenic	Bhi02M000865(dist=31540),Bhi02M000866(dist=54891)	-	-	-	-	-	-	-	-	-	-	-
chr2	23156548	23156548	G	A	SNP	.	1023.92	1|1	0|0	0|1	0|1	0|17	18|0	2|5	15|7	0.2857	0.6818	0.3961	intergenic	Bhi02M000865(dist=31634),Bhi02M000866(dist=54797)	-	-	-	-	-	-	-	-	-	-	-
chr2	23156603	23156603	A	T	SNP	.	1097.92	1|1	0|0	0|1	0|1	0|21	18|0	4|5	11|6	0.4444	0.6471	0.2027	intergenic	Bhi02M000865(dist=31689),Bhi02M000866(dist=54742)	-	-	-	-	-	-	-	-	-	-	-
chr2	23156702	23156702	C	A	SNP	.	1476.92	1|1	0|0	0|1	0|1	0|29	15|0	4|7	14|5	0.3636	0.7368	0.3732	intergenic	Bhi02M000865(dist=31788),Bhi02M000866(dist=54643)	-	-	-	-	-	-	-	-	-	-	-
chr2	23156753	23156753	C	T	SNP	.	1260.92	1|1	0|0	0|1	0|1	0|23	17|0	4|6	15|8	0.4	0.6522	0.2522	intergenic	Bhi02M000865(dist=31839),Bhi02M000866(dist=54592)	-	-	-	-	-	-	-	-	-	-	-
chr2	23156830	23156830	G	A	SNP	.	1283.92	1|1	0|0	0|1	0|1	0|25	15|0	6|5	20|7	0.5455	0.7407	0.1952	intergenic	Bhi02M000865(dist=31916),Bhi02M000866(dist=54515)	-	-	-	-	-	-	-	-	-	-	-
chr2	23156858	23156858	C	T	SNP	.	1313.92	1|1	0|0	0|1	0|1	0|24	19|0	5|6	21|7	0.4545	0.75	0.2955	intergenic	Bhi02M000865(dist=31944),Bhi02M000866(dist=54487)	-	-	-	-	-	-	-	-	-	-	-
chr2	23156883	23156883	A	C	SNP	.	1187.92	1|1	0|0	0|1	0|1	0|23	17|0	7|6	22|6	0.5385	0.7857	0.2472	intergenic	Bhi02M000865(dist=31969),Bhi02M000866(dist=54462)	-	-	-	-	-	-	-	-	-	-	-
chr2	23156973	23156973	-	TTTGTAT	Insertion	.	2705.88	1|1	0|0	0|1	0|1	0|21	14|0	7|8	13|2	-	-	-	intergenic	Bhi02M000865(dist=32059),Bhi02M000866(dist=54372)	-	-	-	-	-	-	-	-	-	-	-
chr2	23157060	23157060	A	G	SNP	.	965.67	1|1	0|0	0|1	0|0	0|18	18|0	4|9	12|1	0.3077	0.9231	0.6154	intergenic	Bhi02M000865(dist=32146),Bhi02M000866(dist=54285)	-	-	-	-	-	-	-	-	-	-	-
chr2	23157206	23157206	C	T	SNP	.	1429.93	1|1	0|0	0|1	0|1	0|22	14|0	8|11	17|8	0.4211	0.68	0.2589	intergenic	Bhi02M000865(dist=32292),Bhi02M000866(dist=54139)	-	-	-	-	-	-	-	-	-	-	-
chr2	23157211	23157211	A	G	SNP	.	1475.92	1|1	0|0	0|1	0|1	0|22	16|0	8|12	17|8	0.4	0.68	0.28	intergenic	Bhi02M000865(dist=32297),Bhi02M000866(dist=54134)	-	-	-	-	-	-	-	-	-	-	-
chr2	23157254	23157254	-	T	Insertion	.	995.88	1|1	0|0	0|1	0|1	0|19	19|0	9|17	15|4	-	-	-	intergenic	Bhi02M000865(dist=32340),Bhi02M000866(dist=54091)	-	-	-	-	-	-	-	-	-	-	-
chr2	23157322	23157322	C	A	SNP	.	1628.92	1|1	0|0	0|1	0|1	0|20	28|0	8|20	13|6	0.2857	0.6842	0.3985	intergenic	Bhi02M000865(dist=32408),Bhi02M000866(dist=54023)	-	-	-	-	-	-	-	-	-	-	-
chr2	23157384	23157384	T	A	SNP	.	1498.92	1|1	0|0	0|1	0|1	0|19	26|0	8|16	13|7	0.3333	0.65	0.3167	intergenic	Bhi02M000865(dist=32470),Bhi02M000866(dist=53961)	-	-	-	-	-	-	-	-	-	-	-
chr2	23157398	23157398	T	C	SNP	.	1380.92	1|1	0|0	0|1	0|1	0|20	24|0	8|13	13|6	0.381	0.6842	0.3032	intergenic	Bhi02M000865(dist=32484),Bhi02M000866(dist=53947)	-	-	-	-	-	-	-	-	-	-	-
chr2	23157429	23157429	C	T	SNP	.	1367.92	1|1	0|0	0|1	0|1	0|16	22|0	8|15	10|8	0.3478	0.5556	0.2078	intergenic	Bhi02M000865(dist=32515),Bhi02M000866(dist=53916)	-	-	-	-	-	-	-	-	-	-	-
chr2	23157453	23157453	T	A	SNP	.	1264.92	1|1	0|0	0|1	0|1	0|14	21|0	9|15	12|7	0.375	0.6316	0.2566	intergenic	Bhi02M000865(dist=32539),Bhi02M000866(dist=53892)	-	-	-	-	-	-	-	-	-	-	-
chr2	23157495	23157495	G	A	SNP	.	1219.92	1|1	0|0	0|1	0|1	0|20	25|0	9|11	16|4	0.45	0.8	0.35	intergenic	Bhi02M000865(dist=32581),Bhi02M000866(dist=53850)	-	-	-	-	-	-	-	-	-	-	-
chr2	23157577	23157577	T	A	SNP	.	1164.92	1|1	0|0	0|1	0|1	0|19	25|0	7|11	12|3	0.3889	0.8	0.4111	intergenic	Bhi02M000865(dist=32663),Bhi02M000866(dist=53768)	-	-	-	-	-	-	-	-	-	-	-
chr2	23157619	23157619	A	G	SNP	.	1098.92	1|1	0|0	0|1	0|1	0|19	20|0	6|8	13|4	0.4286	0.7647	0.3361	intergenic	Bhi02M000865(dist=32705),Bhi02M000866(dist=53726)	-	-	-	-	-	-	-	-	-	-	-
chr2	23157651	23157651	G	C	SNP	.	1028.92	1|1	0|0	0|1	0|1	0|15	17|0	4|9	13|5	0.3077	0.7222	0.4145	intergenic	Bhi02M000865(dist=32737),Bhi02M000866(dist=53694)	-	-	-	-	-	-	-	-	-	-	-
chr2	23157659	23157659	T	G	SNP	.	974.92	1|1	0|0	0|1	0|1	0|15	18|0	3|8	13|5	0.2727	0.7222	0.4495	intergenic	Bhi02M000865(dist=32745),Bhi02M000866(dist=53686)	-	-	-	-	-	-	-	-	-	-	-
chr2	23157698	23157698	C	T	SNP	.	1090.92	1|1	0|0	0|1	0|1	0|19	17|0	3|8	15|6	0.2727	0.7143	0.4416	intergenic	Bhi02M000865(dist=32784),Bhi02M000866(dist=53647)	-	-	-	-	-	-	-	-	-	-	-
chr2	23157732	23157732	A	G	SNP	.	1084.92	1|1	0|0	0|1	0|1	0|19	14|0	3|7	16|8	0.3	0.6667	0.3667	intergenic	Bhi02M000865(dist=32818),Bhi02M000866(dist=53613)	-	-	-	-	-	-	-	-	-	-	-
chr2	23157892	23157892	T	C	SNP	.	1302.92	1|1	0|0	0|1	0|1	0|24	15|0	3|9	11|4	0.25	0.7333	0.4833	intergenic	Bhi02M000865(dist=32978),Bhi02M000866(dist=53453)	-	-	-	-	-	-	-	-	-	-	-
chr2	23157905	23157905	A	T	SNP	.	1477.92	1|1	0|0	0|1	0|1	0|26	14|0	4|10	11|4	0.2857	0.7333	0.4476	intergenic	Bhi02M000865(dist=32991),Bhi02M000866(dist=53440)	-	-	-	-	-	-	-	-	-	-	-
chr2	23157996	23157996	T	C	SNP	.	1462.92	1|1	0|0	0|1	0|1	0|26	18|0	8|11	18|8	0.4211	0.6923	0.2712	intergenic	Bhi02M000865(dist=33082),Bhi02M000866(dist=53349)	-	-	-	-	-	-	-	-	-	-	-
chr2	23158005	23158005	G	A	SNP	.	1529.92	1|1	0|0	0|1	0|1	0|24	21|0	8|13	19|8	0.381	0.7037	0.3227	intergenic	Bhi02M000865(dist=33091),Bhi02M000866(dist=53340)	-	-	-	-	-	-	-	-	-	-	-
chr2	23158015	23158015	G	C	SNP	.	1366.92	1|1	0|0	0|1	0|1	0|21	22|0	10|11	18|8	0.4762	0.6923	0.2161	intergenic	Bhi02M000865(dist=33101),Bhi02M000866(dist=53330)	-	-	-	-	-	-	-	-	-	-	-
chr2	23158056	23158056	T	-	Deletion	.	805.88	1|1	0|0	0|1	0|1	0|17	21|0	9|12	15|8	-	-	-	intergenic	Bhi02M000865(dist=33142),Bhi02M000866(dist=53289)	-	-	-	-	-	-	-	-	-	-	-
chr2	23158123	23158123	C	A	SNP	.	1297.92	1|1	0|0	0|1	0|1	0|19	25|0	10|16	16|6	0.3846	0.7273	0.3427	intergenic	Bhi02M000865(dist=33209),Bhi02M000866(dist=53222)	-	-	-	-	-	-	-	-	-	-	-
chr2	23158165	23158165	G	A	SNP	.	1502.92	1|1	0|0	0|1	0|1	0|22	24|0	10|17	15|6	0.3704	0.7143	0.3439	intergenic	Bhi02M000865(dist=33251),Bhi02M000866(dist=53180)	-	-	-	-	-	-	-	-	-	-	-
chr2	23158222	23158222	C	T	SNP	.	1294.92	1|1	0|0	0|1	0|1	0|17	24|0	13|15	18|5	0.4643	0.7826	0.3183	intergenic	Bhi02M000865(dist=33308),Bhi02M000866(dist=53123)	-	-	-	-	-	-	-	-	-	-	-
chr2	23158223	23158223	G	T	SNP	.	1260.92	1|1	0|0	0|1	0|1	0|17	23|0	14|15	18|5	0.4828	0.7826	0.2998	intergenic	Bhi02M000865(dist=33309),Bhi02M000866(dist=53122)	-	-	-	-	-	-	-	-	-	-	-
chr2	23158265	23158265	T	A	SNP	.	1208.92	1|1	0|0	0|1	0|1	0|20	25|0	12|16	16|4	0.4286	0.8	0.3714	intergenic	Bhi02M000865(dist=33351),Bhi02M000866(dist=53080)	-	-	-	-	-	-	-	-	-	-	-
chr2	23158358	23158358	T	C	SNP	.	1427.92	1|1	0|0	0|1	0|1	0|16	22|0	9|20	18|7	0.3103	0.72	0.4097	intergenic	Bhi02M000865(dist=33444),Bhi02M000866(dist=52987)	-	-	-	-	-	-	-	-	-	-	-
chr2	23158386	23158386	G	A	SNP	.	1044.93	1|1	0|0	0|1	0|1	0|11	23|0	8|15	23|6	0.3478	0.7931	0.4453	intergenic	Bhi02M000865(dist=33472),Bhi02M000866(dist=52959)	-	-	-	-	-	-	-	-	-	-	-
chr2	23158509	23158509	G	A	SNP	.	661.97	1|1	0|0	0|1	0|1	0|9	22|0	8|7	13|6	0.5333	0.6842	0.1509	intergenic	Bhi02M000865(dist=33595),Bhi02M000866(dist=52836)	-	-	-	-	-	-	-	-	-	-	-
chr2	23158528	23158528	G	A	SNP	.	755.97	1|1	0|0	0|1	0|1	0|9	17|0	7|9	11|6	0.4375	0.6471	0.2096	intergenic	Bhi02M000865(dist=33614),Bhi02M000866(dist=52817)	-	-	-	-	-	-	-	-	-	-	-
chr2	23158567	23158567	G	A	SNP	.	800.93	1|1	0|0	0|1	0|1	0|11	16|0	6|10	8|4	0.375	0.6667	0.2917	intergenic	Bhi02M000865(dist=33653),Bhi02M000866(dist=52778)	-	-	-	-	-	-	-	-	-	-	-
chr2	23158600	23158600	A	G	SNP	.	764.94	1|1	0|0	0|1	0|1	0|11	14|0	4|10	10|2	0.2857	0.8333	0.5476	intergenic	Bhi02M000865(dist=33686),Bhi02M000866(dist=52745)	-	-	-	-	-	-	-	-	-	-	-
chr2	23158626	23158626	A	G	SNP	.	706.97	1|1	0|0	0|1	0|1	0|8	15|0	5|11	7|2	0.3125	0.7778	0.4653	intergenic	Bhi02M000865(dist=33712),Bhi02M000866(dist=52719)	-	-	-	-	-	-	-	-	-	-	-
chr2	23158646	23158646	G	T	SNP	.	698.01	1|1	0|0	0|1	0|1	0|8	11|0	5|11	5|2	0.3125	0.7143	0.4018	intergenic	Bhi02M000865(dist=33732),Bhi02M000866(dist=52699)	-	-	-	-	-	-	-	-	-	-	-
chr2	23158661	23158661	-	G	Insertion	.	685.98	1|1	0|0	0|1	0|0	0|7	15|0	7|11	5|1	-	-	-	intergenic	Bhi02M000865(dist=33747),Bhi02M000866(dist=52684)	-	-	-	-	-	-	-	-	-	-	-
chr2	23159396	23159396	A	C	SNP	.	1385.92	1|1	0|0	0|1	0|1	0|23	17|0	6|9	10|8	0.4	0.5556	0.1556	intergenic	Bhi02M000865(dist=34482),Bhi02M000866(dist=51949)	-	-	-	-	-	-	-	-	-	-	-
chr2	23159467	23159467	C	T	SNP	.	1417.92	1|1	0|0	0|1	0|1	0|24	23|0	7|6	9|9	0.5385	0.5	-0.0385	intergenic	Bhi02M000865(dist=34553),Bhi02M000866(dist=51878)	-	-	-	-	-	-	-	-	-	-	-
chr2	23159488	23159488	A	T	SNP	.	1582.92	1|1	0|0	0|1	0|1	0|24	24|0	7|8	9|12	0.4667	0.4286	-0.0381	intergenic	Bhi02M000865(dist=34574),Bhi02M000866(dist=51857)	-	-	-	-	-	-	-	-	-	-	-
chr2	23159511	23159511	C	T	SNP	.	1459.92	1|1	0|0	0|1	0|1	0|21	25|0	7|9	8|10	0.4375	0.4444	0.0069	intergenic	Bhi02M000865(dist=34597),Bhi02M000866(dist=51834)	-	-	-	-	-	-	-	-	-	-	-
chr2	23159549	23159549	T	A	SNP	.	1253.92	1|1	0|0	0|1	0|1	0|21	26|0	7|9	12|6	0.4375	0.6667	0.2292	intergenic	Bhi02M000865(dist=34635),Bhi02M000866(dist=51796)	-	-	-	-	-	-	-	-	-	-	-
chr2	23159631	23159631	C	T	SNP	.	1443.92	1|1	0|0	0|1	0|1	0|25	25|0	6|8	16|7	0.4286	0.6957	0.2671	intergenic	Bhi02M000865(dist=34717),Bhi02M000866(dist=51714)	-	-	-	-	-	-	-	-	-	-	-
chr2	23159668	23159668	A	G	SNP	.	1759.92	1|1	0|0	0|1	0|1	0|29	23|0	7|12	12|7	0.3684	0.6316	0.2632	intergenic	Bhi02M000865(dist=34754),Bhi02M000866(dist=51677)	-	-	-	-	-	-	-	-	-	-	-
chr2	23159741	23159741	T	A	SNP	.	1642.92	1|1	0|0	0|1	0|1	0|25	17|0	10|10	15|11	0.5	0.5769	0.0769	intergenic	Bhi02M000865(dist=34827),Bhi02M000866(dist=51604)	-	-	-	-	-	-	-	-	-	-	-
chr2	23159754	23159754	C	T	SNP	.	1724.92	1|1	0|0	0|1	0|1	0|27	17|0	10|12	15|10	0.4545	0.6	0.1455	intergenic	Bhi02M000865(dist=34840),Bhi02M000866(dist=51591)	-	-	-	-	-	-	-	-	-	-	-
chr2	23159810	23159810	T	A	SNP	.	1335.92	1|1	0|0	0|1	0|1	0|20	21|0	8|10	14|8	0.4444	0.6364	0.192	intergenic	Bhi02M000865(dist=34896),Bhi02M000866(dist=51535)	-	-	-	-	-	-	-	-	-	-	-
chr2	23159920	23159920	G	A	SNP	.	1506.95	1|1	0|0	0|1	0|1	0|26	9|0	6|10	13|8	0.375	0.619	0.244	intergenic	Bhi02M000865(dist=35006),Bhi02M000866(dist=51425)	-	-	-	-	-	-	-	-	-	-	-
chr2	23521870	23521870	T	-	Deletion	.	44.51	1|1	.|.	.|.	0|0	0|4	.|.	.|.	3|0	-	-	-	intergenic	Bhi02M000876(dist=11601),Bhi02M000877(dist=23231)	-	-	-	-	-	-	-	-	-	-	-
chr2	23526481	23526481	-	T	Insertion	.	244.94	1|1	0|0	0|0	0|0	0|11	8|0	3|0	3|0	-	-	-	intergenic	Bhi02M000876(dist=16212),Bhi02M000877(dist=18620)	-	-	-	-	-	-	-	-	-	-	-
chr2	23536161	23536161	A	-	Deletion	.	1424.5	1|1	1|1	1|1	1|1	0|19	1|8	0|10	0|15	-	-	-	intergenic	Bhi02M000876(dist=25892),Bhi02M000877(dist=8940)	-	-	-	-	-	-	-	-	-	-	-
chr2	23538404	23538404	-	A	Insertion	.	347.75	1|1	1|1	.|.	.|.	0|4	0|4	.|.	.|.	-	-	-	intergenic	Bhi02M000876(dist=28135),Bhi02M000877(dist=6697)	-	-	-	-	-	-	-	-	-	-	-
chr2	23538534	23538534	T	-	Deletion	.	202.19	1|1	1|1	.|.	.|.	0|3	0|2	.|.	.|.	-	-	-	intergenic	Bhi02M000876(dist=28265),Bhi02M000877(dist=6567)	-	-	-	-	-	-	-	-	-	-	-
chr2	23556179	23556179	T	-	Deletion	.	155.18	0|0	1|1	0|0	0|1	4|0	0|5	4|0	3|3	-	-	-	downstream	Bhi02M000878	-	-	RAN-A1	Ran-GTPase [Citrullus lanatus]	Genetic Information Processing	Translation	ko03013//RNA transport;ko03008//Ribosome biogenesis in eukaryotes	K07936	-	-	-
chr2	23556214	23556214	G	-	Deletion	.	278.74	0|0	1|1	0|0	0|1	5|0	0|6	4|0	4|5	-	-	-	downstream	Bhi02M000878	-	-	RAN-A1	Ran-GTPase [Citrullus lanatus]	Genetic Information Processing	Translation	ko03013//RNA transport;ko03008//Ribosome biogenesis in eukaryotes	K07936	-	-	-
chr2	23560891	23560894	TTTC	-	Deletion	.	3924.32	1|1	1|1	1|1	1|1	0|23	0|23	0|9	0|9	-	-	-	intronic	Bhi02M000879	-	-	RAN1	PREDICTED: GTP-binding nuclear protein Ran-3-like [Cucumis melo]	Genetic Information Processing	Translation	ko03013//RNA transport;ko03008//Ribosome biogenesis in eukaryotes	K07936	-	-	-
chr2	23562595	23562595	T	-	Deletion	.	464.89	0|0	1|1	0|1	0|1	13|0	0|10	3|4	2|3	-	-	-	upstream	Bhi02M000879	-	-	RAN1	PREDICTED: GTP-binding nuclear protein Ran-3-like [Cucumis melo]	Genetic Information Processing	Translation	ko03013//RNA transport;ko03008//Ribosome biogenesis in eukaryotes	K07936	-	-	-
chr2	23571419	23571419	-	A	Insertion	.	1301.38	1|1	1|1	1|1	1|1	0|10	0|11	0|9	0|4	-	-	-	intergenic	Bhi02M000880(dist=3939),Bhi02M000881(dist=93930)	-	-	-	-	-	-	-	-	-	-	-
chr2	23571552	23571552	-	T	Insertion	.	2961.31	1|1	1|1	1|1	1|1	0|16	0|19	0|17	0|24	-	-	-	intergenic	Bhi02M000880(dist=4072),Bhi02M000881(dist=93797)	-	-	-	-	-	-	-	-	-	-	-
chr2	23571571	23571571	A	-	Deletion	.	3053.31	1|1	1|1	1|1	1|1	0|16	0|18	0|15	0|27	-	-	-	intergenic	Bhi02M000880(dist=4091),Bhi02M000881(dist=93778)	-	-	-	-	-	-	-	-	-	-	-
chr2	23571751	23571751	-	C	Insertion	.	5033.31	1|1	1|1	1|1	1|1	0|28	0|32	0|28	0|24	-	-	-	intergenic	Bhi02M000880(dist=4271),Bhi02M000881(dist=93598)	-	-	-	-	-	-	-	-	-	-	-
chr2	23571784	23571784	T	-	Deletion	.	4575.31	1|1	1|1	1|1	1|1	0|30	0|34	0|24	0|21	-	-	-	intergenic	Bhi02M000880(dist=4304),Bhi02M000881(dist=93565)	-	-	-	-	-	-	-	-	-	-	-
chr2	23574304	23574304	A	-	Deletion	.	280.77	1|1	1|1	.|.	.|.	0|3	0|3	.|.	.|.	-	-	-	intergenic	Bhi02M000880(dist=6824),Bhi02M000881(dist=91045)	-	-	-	-	-	-	-	-	-	-	-
chr2	23581664	23581664	-	TGACTAGCACCGATCGTCAAGT	Insertion	.	19325.31	1|1	1|1	1|1	1|1	0|28	0|19	0|16	0|20	-	-	-	intergenic	Bhi02M000880(dist=14184),Bhi02M000881(dist=83685)	-	-	-	-	-	-	-	-	-	-	-
chr2	23591095	23591095	-	CTTGACACATGGGTGTTGGC	Insertion	.	11265.32	1|1	1|1	1|1	1|1	0|13	0|9	0|16	0|11	-	-	-	intergenic	Bhi02M000880(dist=23615),Bhi02M000881(dist=74254)	-	-	-	-	-	-	-	-	-	-	-
chr2	23608476	23608476	-	A	Insertion	.	3343.31	1|1	1|1	1|1	1|1	0|19	0|29	0|17	0|15	-	-	-	intergenic	Bhi02M000880(dist=40996),Bhi02M000881(dist=56873)	-	-	-	-	-	-	-	-	-	-	-
chr2	23608643	23608643	-	G	Insertion	.	4731.31	1|1	1|1	1|1	1|1	0|28	0|32	0|24	0|21	-	-	-	intergenic	Bhi02M000880(dist=41163),Bhi02M000881(dist=56706)	-	-	-	-	-	-	-	-	-	-	-
chr2	23609091	23609091	T	-	Deletion	.	1308.36	1|1	1|1	1|1	1|1	0|7	0|10	0|11	0|5	-	-	-	intergenic	Bhi02M000880(dist=41611),Bhi02M000881(dist=56258)	-	-	-	-	-	-	-	-	-	-	-
chr2	23609104	23609104	-	T	Insertion	.	1260.36	1|1	1|1	1|1	1|1	0|7	0|8	0|11	0|5	-	-	-	intergenic	Bhi02M000880(dist=41624),Bhi02M000881(dist=56245)	-	-	-	-	-	-	-	-	-	-	-
chr2	23609151	23609151	-	T	Insertion	.	856.48	1|1	1|1	1|1	1|1	0|4	0|7	0|6	0|4	-	-	-	intergenic	Bhi02M000880(dist=41671),Bhi02M000881(dist=56198)	-	-	-	-	-	-	-	-	-	-	-
chr2	29921378	29921378	G	A	SNP	.	1605.92	1|1	0|0	0|1	0|1	0|31	21|0	6|9	11|5	0.4	0.6875	0.2875	intergenic	Bhi02M001047(dist=50703),Bhi02M001048(dist=66213)	-	-	-	-	-	-	-	-	-	-	-
chr2	29923845	29923845	A	T	SNP	.	1486.92	0|0	1|1	0|1	0|1	28|0	0|29	21|6	18|8	0.2222	0.3077	0.0855	intergenic	Bhi02M001047(dist=53170),Bhi02M001048(dist=63746)	-	-	-	-	-	-	-	-	-	-	-
chr2	29928287	29928287	T	-	Deletion	.	839.91	0|0	0|1	0|1	0|1	33|3	34|12	25|6	24|8	-	-	-	intergenic	Bhi02M001047(dist=57612),Bhi02M001048(dist=59304)	-	-	-	-	-	-	-	-	-	-	-
chr2	29931499	29931499	A	-	Deletion	.	13962.31	1|1	1|1	1|1	1|1	0|94	0|109	0|51	0|76	-	-	-	intergenic	Bhi02M001047(dist=60824),Bhi02M001048(dist=56092)	-	-	-	-	-	-	-	-	-	-	-
chr2	29931625	29931625	-	AC	Insertion	.	19493.31	1|1	1|1	1|1	1|1	0|80	0|129	0|69	0|77	-	-	-	intergenic	Bhi02M001047(dist=60950),Bhi02M001048(dist=55966)	-	-	-	-	-	-	-	-	-	-	-
chr2	29931722	29931722	-	A	Insertion	.	13522.31	1|1	1|1	1|1	1|1	0|76	0|119	0|59	0|80	-	-	-	intergenic	Bhi02M001047(dist=61047),Bhi02M001048(dist=55869)	-	-	-	-	-	-	-	-	-	-	-
chr2	29931943	29931943	-	AA	Insertion	.	8363.31	1|1	1|1	1|1	1|1	0|42	0|47	0|35	0|29	-	-	-	intergenic	Bhi02M001047(dist=61268),Bhi02M001048(dist=55648)	-	-	-	-	-	-	-	-	-	-	-
chr2	29931973	29931974	GA	-	Deletion	.	3964.31	1|1	1|1	1|1	1|1	0|25	0|23	0|17	0|18	-	-	-	intergenic	Bhi02M001047(dist=61298),Bhi02M001048(dist=55617)	-	-	-	-	-	-	-	-	-	-	-
chr2	29932123	29932123	-	C	Insertion	.	10173.31	1|1	1|1	1|1	1|1	0|49	0|100	0|50	0|42	-	-	-	intergenic	Bhi02M001047(dist=61448),Bhi02M001048(dist=55468)	-	-	-	-	-	-	-	-	-	-	-
chr2	29932127	29932127	-	G	Insertion	.	10228.31	1|1	1|1	1|1	1|1	0|46	0|90	0|49	0|41	-	-	-	intergenic	Bhi02M001047(dist=61452),Bhi02M001048(dist=55464)	-	-	-	-	-	-	-	-	-	-	-
chr2	29932646	29932646	A	G	SNP	.	1596.92	1|1	0|0	0|1	0|1	0|28	28|0	5|11	14|9	0.3125	0.6087	0.2962	intergenic	Bhi02M001047(dist=61971),Bhi02M001048(dist=54945)	-	-	-	-	-	-	-	-	-	-	-
chr2	29935700	29935700	C	T	SNP	.	1171.92	0|0	1|1	0|1	0|1	26|0	0|23	18|5	8|8	0.2174	0.5	0.2826	intergenic	Bhi02M001047(dist=65025),Bhi02M001048(dist=51891)	-	-	-	-	-	-	-	-	-	-	-
chr2	29937652	29937652	T	-	Deletion	.	3017.31	1|1	1|1	1|1	1|1	0|20	0|24	0|17	0|22	-	-	-	intergenic	Bhi02M001047(dist=66977),Bhi02M001048(dist=49939)	-	-	-	-	-	-	-	-	-	-	-
chr2	29939259	29939259	-	C	Insertion	.	2369.32	1|1	1|1	1|1	1|1	0|16	0|21	0|7	0|9	-	-	-	intergenic	Bhi02M001047(dist=68584),Bhi02M001048(dist=48332)	-	-	-	-	-	-	-	-	-	-	-
chr2	29939274	29939274	T	-	Deletion	.	1630.36	1|1	1|1	1|1	1|1	0|13	0|16	0|5	0|7	-	-	-	intergenic	Bhi02M001047(dist=68599),Bhi02M001048(dist=48317)	-	-	-	-	-	-	-	-	-	-	-
chr2	29939309	29939309	T	-	Deletion	.	899.73	1|1	1|1	1|1	.|.	0|8	0|9	0|3	.|.	-	-	-	intergenic	Bhi02M001047(dist=68634),Bhi02M001048(dist=48282)	-	-	-	-	-	-	-	-	-	-	-
chr2	29939337	29939337	T	-	Deletion	.	574.18	1|1	1|1	.|.	.|.	0|7	0|8	.|.	.|.	-	-	-	intergenic	Bhi02M001047(dist=68662),Bhi02M001048(dist=48254)	-	-	-	-	-	-	-	-	-	-	-
chr2	29939407	29939407	T	-	Deletion	.	454.25	.|.	.|.	1|1	1|1	.|.	.|.	0|4	0|5	-	-	-	intergenic	Bhi02M001047(dist=68732),Bhi02M001048(dist=48184)	-	-	-	-	-	-	-	-	-	-	-
chr2	29939446	29939446	-	A	Insertion	.	1264.33	1|1	1|1	1|1	1|1	0|8	0|7	0|7	0|11	-	-	-	intergenic	Bhi02M001047(dist=68771),Bhi02M001048(dist=48145)	-	-	-	-	-	-	-	-	-	-	-
chr2	29939455	29939455	G	-	Deletion	.	1536.33	1|1	1|1	1|1	1|1	0|9	0|7	0|8	0|13	-	-	-	intergenic	Bhi02M001047(dist=68780),Bhi02M001048(dist=48136)	-	-	-	-	-	-	-	-	-	-	-
chr2	29939469	29939469	A	-	Deletion	.	1592.33	1|1	1|1	1|1	1|1	0|10	0|7	0|8	0|15	-	-	-	intergenic	Bhi02M001047(dist=68794),Bhi02M001048(dist=48122)	-	-	-	-	-	-	-	-	-	-	-
chr2	29939506	29939507	AA	-	Deletion	.	2780.31	1|1	1|1	1|1	1|1	0|13	0|11	0|12	0|20	-	-	-	intergenic	Bhi02M001047(dist=68831),Bhi02M001048(dist=48084)	-	-	-	-	-	-	-	-	-	-	-
chr2	29939511	29939511	-	G	Insertion	.	2299.31	1|1	1|1	1|1	1|1	0|15	0|11	0|12	0|20	-	-	-	intergenic	Bhi02M001047(dist=68836),Bhi02M001048(dist=48080)	-	-	-	-	-	-	-	-	-	-	-
chr2	29939597	29939597	-	G	Insertion	.	2969.31	1|1	1|1	1|1	1|1	0|19	0|18	0|13	0|21	-	-	-	intergenic	Bhi02M001047(dist=68922),Bhi02M001048(dist=47994)	-	-	-	-	-	-	-	-	-	-	-
chr2	29939688	29939688	T	-	Deletion	.	3096.31	1|1	1|1	1|1	1|1	0|12	0|26	0|16	0|15	-	-	-	intergenic	Bhi02M001047(dist=69013),Bhi02M001048(dist=47903)	-	-	-	-	-	-	-	-	-	-	-
chr2	29939759	29939759	-	C	Insertion	.	2566.31	1|1	1|1	1|1	1|1	0|11	0|21	0|16	0|16	-	-	-	intergenic	Bhi02M001047(dist=69084),Bhi02M001048(dist=47832)	-	-	-	-	-	-	-	-	-	-	-
chr2	29939802	29939802	-	T	Insertion	.	2334.31	1|1	1|1	1|1	1|1	0|12	0|18	0|13	0|13	-	-	-	intergenic	Bhi02M001047(dist=69127),Bhi02M001048(dist=47789)	-	-	-	-	-	-	-	-	-	-	-
chr2	29939849	29939849	-	T	Insertion	.	2253.32	1|1	1|1	1|1	1|1	0|15	0|20	0|9	0|14	-	-	-	intergenic	Bhi02M001047(dist=69174),Bhi02M001048(dist=47742)	-	-	-	-	-	-	-	-	-	-	-
chr2	29939897	29939897	-	G	Insertion	.	3329.31	1|1	1|1	1|1	1|1	0|19	0|29	0|10	0|16	-	-	-	intergenic	Bhi02M001047(dist=69222),Bhi02M001048(dist=47694)	-	-	-	-	-	-	-	-	-	-	-
chr2	29939918	29939918	A	-	Deletion	.	2883.31	1|1	1|1	1|1	1|1	0|19	0|29	0|11	0|15	-	-	-	intergenic	Bhi02M001047(dist=69243),Bhi02M001048(dist=47673)	-	-	-	-	-	-	-	-	-	-	-
chr2	29940115	29940115	A	-	Deletion	.	170.59	0|0	1|1	.|.	.|.	0|1	0|3	.|.	.|.	-	-	-	intergenic	Bhi02M001047(dist=69440),Bhi02M001048(dist=47476)	-	-	-	-	-	-	-	-	-	-	-
chr2	29952251	29952251	T	A	SNP	.	1529.92	1|1	0|0	0|1	0|1	0|18	32|0	9|21	10|7	0.3	0.5882	0.2882	intergenic	Bhi02M001047(dist=81576),Bhi02M001048(dist=35340)	-	-	-	-	-	-	-	-	-	-	-
chr2	29952252	29952252	C	T	SNP	.	1532.92	1|1	0|0	0|1	0|1	0|18	32|0	9|21	10|6	0.3	0.625	0.325	intergenic	Bhi02M001047(dist=81577),Bhi02M001048(dist=35339)	-	-	-	-	-	-	-	-	-	-	-
chr2	29955149	29955149	G	A	SNP	.	1640.92	1|1	0|0	0|1	0|1	0|25	27|0	6|11	7|9	0.3529	0.4375	0.0846	intergenic	Bhi02M001047(dist=84474),Bhi02M001048(dist=32442)	-	-	-	-	-	-	-	-	-	-	-
chr2	29961479	29961479	T	C	SNP	.	2040.92	1|1	0|0	0|1	0|1	0|27	23|0	8|20	16|10	0.2857	0.6154	0.3297	intergenic	Bhi02M001047(dist=90804),Bhi02M001048(dist=26112)	-	-	-	-	-	-	-	-	-	-	-
chr2	29962680	29962680	A	-	Deletion	.	313.46	.|.	.|.	1|1	1|1	.|.	.|.	0|2	0|5	-	-	-	intergenic	Bhi02M001047(dist=92005),Bhi02M001048(dist=24911)	-	-	-	-	-	-	-	-	-	-	-
chr2	29964132	29964132	-	C	Insertion	.	1238.46	1|1	1|1	1|1	1|1	0|7	0|8	0|3	0|10	-	-	-	intergenic	Bhi02M001047(dist=93457),Bhi02M001048(dist=23459)	-	-	-	-	-	-	-	-	-	-	-
chr2	29964147	29964147	-	A	Insertion	.	1913.33	1|1	1|1	1|1	1|1	0|15	0|11	0|6	0|14	-	-	-	intergenic	Bhi02M001047(dist=93472),Bhi02M001048(dist=23444)	-	-	-	-	-	-	-	-	-	-	-
chr2	29964160	29964160	-	G	Insertion	.	2340.32	1|1	1|1	1|1	1|1	0|15	0|14	0|8	0|19	-	-	-	intergenic	Bhi02M001047(dist=93485),Bhi02M001048(dist=23431)	-	-	-	-	-	-	-	-	-	-	-
chr2	29964166	29964167	AG	-	Deletion	.	3068.32	1|1	1|1	1|1	1|1	0|15	0|14	0|8	0|19	-	-	-	intergenic	Bhi02M001047(dist=93491),Bhi02M001048(dist=23424)	-	-	-	-	-	-	-	-	-	-	-
chr2	29967197	29967197	C	T	SNP	.	1661.92	1|1	0|0	0|1	0|1	0|30	30|0	5|9	13|9	0.3571	0.5909	0.2338	intergenic	Bhi02M001047(dist=96522),Bhi02M001048(dist=20394)	-	-	-	-	-	-	-	-	-	-	-
chr2	29968109	29968109	T	C	SNP	.	2022.92	1|1	0|0	0|1	0|1	0|25	24|0	5|23	14|9	0.1786	0.6087	0.4301	intergenic	Bhi02M001047(dist=97434),Bhi02M001048(dist=19482)	-	-	-	-	-	-	-	-	-	-	-
chr2	29968122	29968122	C	G	SNP	.	2060.92	1|1	0|0	0|1	0|1	0|26	22|0	6|23	14|9	0.2069	0.6087	0.4018	intergenic	Bhi02M001047(dist=97447),Bhi02M001048(dist=19469)	-	-	-	-	-	-	-	-	-	-	-
chr2	29972931	29972931	A	C	SNP	.	898.58	1|1	0|0	0|1	0|1	0|9	16|0	2|13	6|5	0.1333	0.5455	0.4122	intergenic	Bhi02M001047(dist=102256),Bhi02M001048(dist=14660)	-	-	-	-	-	-	-	-	-	-	-
chr2	29974687	29974691	CTTGC	-	Deletion	.	2183.93	1|1	0|0	1|1	0|1	0|17	9|0	0|7	3|3	-	-	-	intergenic	Bhi02M001047(dist=104012),Bhi02M001048(dist=12900)	-	-	-	-	-	-	-	-	-	-	-
chr2	29977720	29977720	G	A	SNP	.	1983.92	1|1	0|0	0|1	0|1	0|31	24|0	5|14	13|11	0.2632	0.5417	0.2785	intergenic	Bhi02M001047(dist=107045),Bhi02M001048(dist=9871)	-	-	-	-	-	-	-	-	-	-	-
chr2	29977991	29977991	-	A	Insertion	.	902.88	1|1	0|0	0|1	0|1	1|25	20|1	4|12	13|9	-	-	-	intergenic	Bhi02M001047(dist=107316),Bhi02M001048(dist=9600)	-	-	-	-	-	-	-	-	-	-	-
chr2	29981677	29981677	G	T	SNP	.	1486.92	1|1	0|0	0|1	0|1	0|19	27|0	4|14	9|8	0.2222	0.5294	0.3072	intergenic	Bhi02M001047(dist=111002),Bhi02M001048(dist=5914)	-	-	-	-	-	-	-	-	-	-	-
chr2	29984170	29984170	A	G	SNP	.	547.97	1|1	0|0	0|1	0|1	0|8	18|0	4|4	6|4	0.5	0.6	0.1	intergenic	Bhi02M001047(dist=113495),Bhi02M001048(dist=3421)	-	-	-	-	-	-	-	-	-	-	-
chr2	29986552	29986552	C	-	Deletion	.	853.49	1|1	1|1	1|1	1|1	0|8	0|4	0|5	0|4	-	-	-	intergenic	Bhi02M001047(dist=115877),Bhi02M001048(dist=1039)	-	-	-	-	-	-	-	-	-	-	-
chr2	29986591	29986591	-	A	Insertion	.	190.64	1|1	.|.	1|1	0|0	0|2	.|.	0|3	0|1	-	-	-	intergenic	Bhi02M001047(dist=115916),Bhi02M001048(dist=1000)	-	-	-	-	-	-	-	-	-	-	-
chr2	29986624	29986624	-	A	Insertion	.	358.34	1|1	.|.	1|1	.|.	0|5	.|.	0|3	.|.	-	-	-	downstream	Bhi02M001048	-	-	--	PREDICTED: fidgetin-like protein 1 [Cucumis melo]	-	-	-	-	-	-	-
chr2	29986825	29986825	A	-	Deletion	.	337.89	1|1	0|0	0|1	.|.	0|6	5|0	2|4	.|.	-	-	-	downstream	Bhi02M001048	-	-	--	PREDICTED: fidgetin-like protein 1 [Cucumis melo]	-	-	-	-	-	-	-
chr2	29995448	29995448	-	GTT	Insertion	.	4166.31	1|1	1|1	1|1	1|1	0|18	0|22	0|11	0|20	-	-	-	intergenic	Bhi02M001049(dist=3622),Bhi02M001050(dist=51036)	-	-	-	-	-	-	-	-	-	-	-
chr2	29995479	29995479	T	-	Deletion	.	2975.31	1|1	1|1	1|1	1|1	0|20	0|18	0|12	0|24	-	-	-	intergenic	Bhi02M001049(dist=3653),Bhi02M001050(dist=51005)	-	-	-	-	-	-	-	-	-	-	-
chr2	29995570	29995570	-	C	Insertion	.	4275.31	1|1	1|1	1|1	1|1	0|25	0|24	0|14	0|32	-	-	-	intergenic	Bhi02M001049(dist=3744),Bhi02M001050(dist=50914)	-	-	-	-	-	-	-	-	-	-	-
chr2	29997194	29997194	A	C	SNP	.	1835.92	1|1	0|0	0|1	0|1	0|28	31|0	7|13	12|11	0.35	0.5217	0.1717	intergenic	Bhi02M001049(dist=5368),Bhi02M001050(dist=49290)	-	-	-	-	-	-	-	-	-	-	-
chr2	30011153	30011153	C	-	Deletion	.	3493.31	1|1	1|1	1|1	1|1	0|20	0|27	0|24	0|16	-	-	-	intergenic	Bhi02M001049(dist=19327),Bhi02M001050(dist=35331)	-	-	-	-	-	-	-	-	-	-	-
chr2	30011162	30011162	-	A	Insertion	.	3957.31	1|1	1|1	1|1	1|1	0|22	0|28	0|22	0|16	-	-	-	intergenic	Bhi02M001049(dist=19336),Bhi02M001050(dist=35322)	-	-	-	-	-	-	-	-	-	-	-
chr2	30011319	30011319	T	-	Deletion	.	3259.31	1|1	1|1	1|1	1|1	0|24	0|15	0|22	0|20	-	-	-	intergenic	Bhi02M001049(dist=19493),Bhi02M001050(dist=35165)	-	-	-	-	-	-	-	-	-	-	-
chr2	30011372	30011372	-	A	Insertion	.	3030.31	1|1	1|1	1|1	1|1	0|26	0|14	0|21	0|17	-	-	-	intergenic	Bhi02M001049(dist=19546),Bhi02M001050(dist=35112)	-	-	-	-	-	-	-	-	-	-	-
chr2	30011482	30011482	-	T	Insertion	.	1737.33	1|1	1|1	1|1	1|1	0|11	0|15	0|6	0|10	-	-	-	intergenic	Bhi02M001049(dist=19656),Bhi02M001050(dist=35002)	-	-	-	-	-	-	-	-	-	-	-
chr2	30011527	30011527	-	GGT	Insertion	.	1374.42	1|1	1|1	1|1	1|1	0|7	0|6	0|6	0|4	-	-	-	intergenic	Bhi02M001049(dist=19701),Bhi02M001050(dist=34957)	-	-	-	-	-	-	-	-	-	-	-
chr2	30022478	30022478	G	A	SNP	.	1294.92	1|1	0|0	0|1	0|1	0|17	20|0	7|12	8|9	0.3684	0.4706	0.1022	intergenic	Bhi02M001049(dist=30652),Bhi02M001050(dist=24006)	-	-	-	-	-	-	-	-	-	-	-
chr2	30025479	30025479	-	C	Insertion	.	1614.32	1|1	1|1	1|1	1|1	0|12	0|9	0|12	0|11	-	-	-	intergenic	Bhi02M001049(dist=33653),Bhi02M001050(dist=21005)	-	-	-	-	-	-	-	-	-	-	-
chr2	30025553	30025553	-	G	Insertion	.	1142.36	1|1	1|1	1|1	1|1	0|9	0|8	0|7	0|5	-	-	-	intergenic	Bhi02M001049(dist=33727),Bhi02M001050(dist=20931)	-	-	-	-	-	-	-	-	-	-	-
chr2	30025677	30025677	T	-	Deletion	.	419.38	1|1	1|1	.|.	.|.	0|3	0|4	.|.	.|.	-	-	-	intergenic	Bhi02M001049(dist=33851),Bhi02M001050(dist=20807)	-	-	-	-	-	-	-	-	-	-	-
chr2	30025680	30025680	A	-	Deletion	.	389.38	1|1	1|1	.|.	.|.	0|3	0|4	.|.	.|.	-	-	-	intergenic	Bhi02M001049(dist=33854),Bhi02M001050(dist=20804)	-	-	-	-	-	-	-	-	-	-	-
chr2	30032338	30032338	T	C	SNP	.	1402.92	1|1	0|0	0|1	0|1	0|23	18|0	3|9	10|7	0.25	0.5882	0.3382	intergenic	Bhi02M001049(dist=40512),Bhi02M001050(dist=14146)	-	-	-	-	-	-	-	-	-	-	-
chr2	30038521	30038521	A	G	SNP	.	2093.92	1|1	0|0	0|1	0|1	0|23	25|0	4|21	18|17	0.16	0.5143	0.3543	intergenic	Bhi02M001049(dist=46695),Bhi02M001050(dist=7963)	-	-	-	-	-	-	-	-	-	-	-
chr2	30043278	30043278	-	A	Insertion	.	742.67	1|1	0|0	0|1	1|1	0|17	13|0	3|6	1|7	-	-	-	intergenic	Bhi02M001049(dist=51452),Bhi02M001050(dist=3206)	-	-	-	-	-	-	-	-	-	-	-
chr2	30043808	30043808	A	-	Deletion	.	1493.33	1|1	1|1	1|1	1|1	0|10	0|11	0|8	0|7	-	-	-	intergenic	Bhi02M001049(dist=51982),Bhi02M001050(dist=2676)	-	-	-	-	-	-	-	-	-	-	-
chr2	30043863	30043863	-	C	Insertion	.	1062.59	1|1	1|1	1|1	1|1	0|9	0|11	0|3	0|3	-	-	-	intergenic	Bhi02M001049(dist=52037),Bhi02M001050(dist=2621)	-	-	-	-	-	-	-	-	-	-	-
chr2	30045493	30045493	A	-	Deletion	.	414.5	1|1	0|0	0|1	0|1	1|7	14|1	2|10	4|5	-	-	-	downstream	Bhi02M001050	-	-	At3g27220	PREDICTED: kelch repeat-containing protein At3g27220-like [Cucumis melo]	-	-	-	-	-	-	-
chr2	30045554	30045554	-	AAAAG	Insertion	.	803.98	1|1	1|1	1|1	1|1	1|10	0|10	0|3	1|5	-	-	-	downstream	Bhi02M001050	-	-	At3g27220	PREDICTED: kelch repeat-containing protein At3g27220-like [Cucumis melo]	-	-	-	-	-	-	-
chr2	30046070	30046070	T	C	SNP	.	1006.89	1|1	0|0	1|1	0|1	0|14	13|0	1|11	7|3	0.0833	0.7	0.6167	downstream	Bhi02M001050	-	-	At3g27220	PREDICTED: kelch repeat-containing protein At3g27220-like [Cucumis melo]	-	-	-	-	-	-	-
chr2	30052370	30052370	T	C	SNP	.	2349.92	1|1	0|0	0|1	0|1	0|29	25|0	6|19	20|19	0.24	0.5128	0.2728	intergenic	Bhi02M001050(dist=2260),Bhi02M001051(dist=11004)	-	-	-	-	-	-	-	-	-	-	-
chr2	30054507	30054507	-	A	Insertion	.	871.54	1|1	1|1	1|1	1|1	0|15	1|8	0|6	0|7	-	-	-	intergenic	Bhi02M001050(dist=4397),Bhi02M001051(dist=8867)	-	-	-	-	-	-	-	-	-	-	-
chr2	30054527	30054527	A	-	Deletion	.	1451.34	1|1	1|1	1|1	1|1	0|14	0|8	0|6	0|7	-	-	-	intergenic	Bhi02M001050(dist=4417),Bhi02M001051(dist=8847)	-	-	-	-	-	-	-	-	-	-	-
chr2	30054571	30054571	-	A	Insertion	.	657.56	1|1	1|1	1|1	1|1	0|4	0|5	0|4	0|4	-	-	-	intergenic	Bhi02M001050(dist=4461),Bhi02M001051(dist=8803)	-	-	-	-	-	-	-	-	-	-	-
chr2	30054755	30054755	-	A	Insertion	.	557.17	1|1	.|.	1|1	.|.	0|6	.|.	0|6	.|.	-	-	-	intergenic	Bhi02M001050(dist=4645),Bhi02M001051(dist=8619)	-	-	-	-	-	-	-	-	-	-	-
chr2	30054771	30054771	A	-	Deletion	.	729.88	1|1	.|.	1|1	.|.	0|7	.|.	0|7	.|.	-	-	-	intergenic	Bhi02M001050(dist=4661),Bhi02M001051(dist=8603)	-	-	-	-	-	-	-	-	-	-	-
chr2	30054778	30054778	A	-	Deletion	.	737.88	1|1	.|.	1|1	.|.	0|7	.|.	0|8	.|.	-	-	-	intergenic	Bhi02M001050(dist=4668),Bhi02M001051(dist=8596)	-	-	-	-	-	-	-	-	-	-	-
chr2	30054904	30054905	AA	-	Deletion	.	546.91	1|1	1|1	1|1	.|.	0|3	0|3	0|5	.|.	-	-	-	intergenic	Bhi02M001050(dist=4794),Bhi02M001051(dist=8469)	-	-	-	-	-	-	-	-	-	-	-
chr2	30054917	30054917	T	-	Deletion	.	518.02	1|1	1|1	1|1	.|.	0|4	0|5	0|4	.|.	-	-	-	intergenic	Bhi02M001050(dist=4807),Bhi02M001051(dist=8457)	-	-	-	-	-	-	-	-	-	-	-
chr2	30054930	30054930	T	-	Deletion	.	495.1	1|1	1|1	1|1	.|.	0|3	0|5	0|4	.|.	-	-	-	intergenic	Bhi02M001050(dist=4820),Bhi02M001051(dist=8444)	-	-	-	-	-	-	-	-	-	-	-
chr2	30054945	30054945	C	-	Deletion	.	290.62	.|.	1|1	1|1	.|.	.|.	0|3	0|3	.|.	-	-	-	intergenic	Bhi02M001050(dist=4835),Bhi02M001051(dist=8429)	-	-	-	-	-	-	-	-	-	-	-
chr2	30055061	30055061	-	G	Insertion	.	900.87	1|1	1|1	1|1	.|.	0|10	0|2	0|9	.|.	-	-	-	intergenic	Bhi02M001050(dist=4951),Bhi02M001051(dist=8313)	-	-	-	-	-	-	-	-	-	-	-
chr2	30055087	30055087	T	-	Deletion	.	773.87	1|1	.|.	1|1	.|.	0|10	.|.	0|7	.|.	-	-	-	intergenic	Bhi02M001050(dist=4977),Bhi02M001051(dist=8287)	-	-	-	-	-	-	-	-	-	-	-
chr2	30055104	30055104	T	-	Deletion	.	540.04	1|1	.|.	1|1	.|.	0|9	.|.	0|5	.|.	-	-	-	intergenic	Bhi02M001050(dist=4994),Bhi02M001051(dist=8270)	-	-	-	-	-	-	-	-	-	-	-
chr2	30055116	30055116	A	-	Deletion	.	310.34	1|1	.|.	0|0	.|.	0|7	.|.	0|1	.|.	-	-	-	intergenic	Bhi02M001050(dist=5006),Bhi02M001051(dist=8258)	-	-	-	-	-	-	-	-	-	-	-
chr2	30055211	30055211	T	-	Deletion	.	577	1|1	1|1	1|1	.|.	0|6	0|4	0|4	.|.	-	-	-	intergenic	Bhi02M001050(dist=5101),Bhi02M001051(dist=8163)	-	-	-	-	-	-	-	-	-	-	-
chr2	30055294	30055294	C	-	Deletion	.	814.56	1|1	1|1	1|1	1|1	0|8	0|5	0|4	0|3	-	-	-	intergenic	Bhi02M001050(dist=5184),Bhi02M001051(dist=8080)	-	-	-	-	-	-	-	-	-	-	-
chr2	30059362	30059362	-	C	Insertion	.	3918.31	1|1	1|1	1|1	1|1	0|27	0|32	0|13	0|15	-	-	-	intergenic	Bhi02M001050(dist=9252),Bhi02M001051(dist=4012)	-	-	-	-	-	-	-	-	-	-	-
chr2	30059497	30059497	-	C	Insertion	.	3592.31	1|1	1|1	1|1	1|1	0|21	0|24	0|15	0|20	-	-	-	intergenic	Bhi02M001050(dist=9387),Bhi02M001051(dist=3877)	-	-	-	-	-	-	-	-	-	-	-
chr2	30059509	30059509	A	-	Deletion	.	3017.31	1|1	1|1	1|1	1|1	0|22	0|24	0|14	0|18	-	-	-	intergenic	Bhi02M001050(dist=9399),Bhi02M001051(dist=3865)	-	-	-	-	-	-	-	-	-	-	-
chr2	30059723	30059723	T	-	Deletion	.	1958.32	1|1	1|1	1|1	1|1	0|13	0|18	0|9	0|9	-	-	-	intergenic	Bhi02M001050(dist=9613),Bhi02M001051(dist=3651)	-	-	-	-	-	-	-	-	-	-	-
chr2	30059834	30059834	-	T	Insertion	.	1465.33	1|1	1|1	1|1	1|1	0|11	0|9	0|7	0|10	-	-	-	intergenic	Bhi02M001050(dist=9724),Bhi02M001051(dist=3540)	-	-	-	-	-	-	-	-	-	-	-
chr2	30059847	30059848	TC	-	Deletion	.	2041.32	1|1	1|1	1|1	1|1	0|12	0|11	0|9	0|10	-	-	-	intergenic	Bhi02M001050(dist=9737),Bhi02M001051(dist=3526)	-	-	-	-	-	-	-	-	-	-	-
chr2	30060100	30060100	-	G	Insertion	.	2471.31	1|1	1|1	1|1	1|1	0|15	0|17	0|13	0|22	-	-	-	intergenic	Bhi02M001050(dist=9990),Bhi02M001051(dist=3274)	-	-	-	-	-	-	-	-	-	-	-
chr2	30062919	30062919	-	A	Insertion	.	440.89	1|1	0|0	0|1	0|1	0|11	12|0	2|5	3|4	-	-	-	downstream	Bhi02M001051	-	-	BGAL8	PREDICTED: beta-galactosidase 7-like, partial [Cucumis melo]	-	-	-	-	-	-	-
chr2	30066390	30066390	A	-	Deletion	.	435.93	1|1	0|0	0|1	0|1	0|8	17|0	5|6	9|5	-	-	-	intergenic	Bhi02M001051(dist=2792),Bhi02M001052(dist=6667)	-	-	-	-	-	-	-	-	-	-	-
chr2	30066802	30066802	A	G	SNP	.	1622.92	1|1	0|0	0|1	0|1	0|22	34|0	3|14	8|8	0.1765	0.5	0.3235	intergenic	Bhi02M001051(dist=3204),Bhi02M001052(dist=6255)	-	-	-	-	-	-	-	-	-	-	-
chr2	30101652	30101705	CTGTCTCTTATACACATCTAGATGTGTATAAGAGACAGGGTCATACGTGCACGT	-	Deletion	.	1541.37	.|.	0|0	1|1	.|.	.|.	0|1	0|5	.|.	-	-	-	intergenic	Bhi02M001053(dist=13951),Bhi02M001054(dist=212163)	-	-	-	-	-	-	-	-	-	-	-
chr2	30128320	30128320	C	-	Deletion	.	5057.31	1|1	1|1	1|1	1|1	0|37	0|37	0|24	0|22	-	-	-	intergenic	Bhi02M001053(dist=40619),Bhi02M001054(dist=185548)	-	-	-	-	-	-	-	-	-	-	-
chr2	30128407	30128407	-	G	Insertion	.	5898.31	1|1	1|1	1|1	1|1	0|34	0|38	0|25	0|34	-	-	-	intergenic	Bhi02M001053(dist=40706),Bhi02M001054(dist=185461)	-	-	-	-	-	-	-	-	-	-	-
chr2	30128447	30128447	-	G	Insertion	.	5357.31	1|1	1|1	1|1	1|1	0|29	0|36	0|17	0|37	-	-	-	intergenic	Bhi02M001053(dist=40746),Bhi02M001054(dist=185421)	-	-	-	-	-	-	-	-	-	-	-
chr2	30128486	30128486	C	-	Deletion	.	5189.31	1|1	1|1	1|1	1|1	0|38	0|34	0|17	0|28	-	-	-	intergenic	Bhi02M001053(dist=40785),Bhi02M001054(dist=185382)	-	-	-	-	-	-	-	-	-	-	-
chr2	30128520	30128520	-	G	Insertion	.	4913.31	1|1	1|1	1|1	1|1	0|35	0|34	0|25	0|28	-	-	-	intergenic	Bhi02M001053(dist=40819),Bhi02M001054(dist=185348)	-	-	-	-	-	-	-	-	-	-	-
chr2	30128573	30128573	-	TC	Insertion	.	5744.31	1|1	1|1	1|1	1|1	0|26	0|33	0|26	0|26	-	-	-	intergenic	Bhi02M001053(dist=40872),Bhi02M001054(dist=185295)	-	-	-	-	-	-	-	-	-	-	-
chr2	30128736	30128736	T	-	Deletion	.	3514.31	1|1	1|1	1|1	1|1	0|24	0|22	0|20	0|24	-	-	-	intergenic	Bhi02M001053(dist=41035),Bhi02M001054(dist=185132)	-	-	-	-	-	-	-	-	-	-	-
chr2	30128752	30128752	A	-	Deletion	.	3278.31	1|1	1|1	1|1	1|1	0|22	0|20	0|19	0|23	-	-	-	intergenic	Bhi02M001053(dist=41051),Bhi02M001054(dist=185116)	-	-	-	-	-	-	-	-	-	-	-
chr2	30128876	30128876	A	-	Deletion	.	1959.32	1|1	1|1	1|1	1|1	0|7	0|12	0|14	0|16	-	-	-	intergenic	Bhi02M001053(dist=41175),Bhi02M001054(dist=184992)	-	-	-	-	-	-	-	-	-	-	-
chr2	30128913	30128913	T	-	Deletion	.	2724.31	1|1	1|1	1|1	1|1	0|13	0|13	0|18	0|21	-	-	-	intergenic	Bhi02M001053(dist=41212),Bhi02M001054(dist=184955)	-	-	-	-	-	-	-	-	-	-	-
chr2	30128924	30128924	T	-	Deletion	.	2813.31	1|1	1|1	1|1	1|1	0|14	0|16	0|19	0|21	-	-	-	intergenic	Bhi02M001053(dist=41223),Bhi02M001054(dist=184944)	-	-	-	-	-	-	-	-	-	-	-
chr2	30129008	30129008	A	-	Deletion	.	3852.31	1|1	1|1	1|1	1|1	0|27	0|28	0|22	0|22	-	-	-	intergenic	Bhi02M001053(dist=41307),Bhi02M001054(dist=184860)	-	-	-	-	-	-	-	-	-	-	-
chr2	30129059	30129059	A	-	Deletion	.	4082.31	1|1	1|1	1|1	1|1	0|27	0|30	0|18	0|22	-	-	-	intergenic	Bhi02M001053(dist=41358),Bhi02M001054(dist=184809)	-	-	-	-	-	-	-	-	-	-	-
chr2	30134573	30134573	-	T	Insertion	.	3777.31	1|1	1|1	1|1	1|1	0|18	0|35	0|17	0|20	-	-	-	intergenic	Bhi02M001053(dist=46872),Bhi02M001054(dist=179295)	-	-	-	-	-	-	-	-	-	-	-
chr2	30134618	30134618	A	-	Deletion	.	3427.31	1|1	1|1	1|1	1|1	0|17	0|27	0|17	0|21	-	-	-	intergenic	Bhi02M001053(dist=46917),Bhi02M001054(dist=179250)	-	-	-	-	-	-	-	-	-	-	-
chr2	30134638	30134638	A	-	Deletion	.	3525.31	1|1	1|1	1|1	1|1	0|16	0|28	0|19	0|21	-	-	-	intergenic	Bhi02M001053(dist=46937),Bhi02M001054(dist=179230)	-	-	-	-	-	-	-	-	-	-	-
chr2	30139906	30139906	-	T	Insertion	.	268.47	1|1	1|1	1|1	0|1	1|8	1|4	0|5	2|4	-	-	-	intergenic	Bhi02M001053(dist=52205),Bhi02M001054(dist=173962)	-	-	-	-	-	-	-	-	-	-	-
chr2	30144219	30144219	T	-	Deletion	.	2849.32	1|1	1|1	1|1	1|1	0|18	0|22	0|9	0|22	-	-	-	intergenic	Bhi02M001053(dist=56518),Bhi02M001054(dist=169649)	-	-	-	-	-	-	-	-	-	-	-
chr2	30144238	30144238	A	-	Deletion	.	2796.31	1|1	1|1	1|1	1|1	0|18	0|26	0|10	0|23	-	-	-	intergenic	Bhi02M001053(dist=56537),Bhi02M001054(dist=169630)	-	-	-	-	-	-	-	-	-	-	-
chr2	30144305	30144305	A	-	Deletion	.	3642.31	1|1	1|1	1|1	1|1	0|20	0|26	0|11	0|30	-	-	-	intergenic	Bhi02M001053(dist=56604),Bhi02M001054(dist=169563)	-	-	-	-	-	-	-	-	-	-	-
chr2	30144361	30144361	-	T	Insertion	.	3174.31	1|1	1|1	1|1	1|1	0|16	0|21	0|18	0|24	-	-	-	intergenic	Bhi02M001053(dist=56660),Bhi02M001054(dist=169507)	-	-	-	-	-	-	-	-	-	-	-
chr2	30144400	30144400	A	-	Deletion	.	3223.52	1|1	1|1	1|1	1|1	0|20	0|19	0|16	0|22	-	-	-	intergenic	Bhi02M001053(dist=56699),Bhi02M001054(dist=169468)	-	-	-	-	-	-	-	-	-	-	-
chr2	30144571	30144572	AT	-	Deletion	.	4308.31	1|1	1|1	1|1	1|1	0|22	0|21	0|15	0|26	-	-	-	intergenic	Bhi02M001053(dist=56870),Bhi02M001054(dist=169296)	-	-	-	-	-	-	-	-	-	-	-
chr2	30144646	30144646	A	-	Deletion	.	4192.31	1|1	1|1	1|1	1|1	0|23	0|31	0|21	0|29	-	-	-	intergenic	Bhi02M001053(dist=56945),Bhi02M001054(dist=169222)	-	-	-	-	-	-	-	-	-	-	-
chr2	30144759	30144759	T	-	Deletion	.	3419.31	1|1	1|1	1|1	1|1	0|23	0|22	0|24	0|21	-	-	-	intergenic	Bhi02M001053(dist=57058),Bhi02M001054(dist=169109)	-	-	-	-	-	-	-	-	-	-	-
chr2	30144783	30144783	C	-	Deletion	.	3738.31	1|1	1|1	1|1	1|1	0|23	0|26	0|26	0|18	-	-	-	intergenic	Bhi02M001053(dist=57082),Bhi02M001054(dist=169085)	-	-	-	-	-	-	-	-	-	-	-
chr2	30144800	30144800	A	-	Deletion	.	3586.31	1|1	1|1	1|1	1|1	0|23	0|26	0|25	0|15	-	-	-	intergenic	Bhi02M001053(dist=57099),Bhi02M001054(dist=169068)	-	-	-	-	-	-	-	-	-	-	-
chr2	30144883	30144883	T	-	Deletion	.	3432.31	1|1	1|1	1|1	1|1	0|19	0|27	0|27	0|15	-	-	-	intergenic	Bhi02M001053(dist=57182),Bhi02M001054(dist=168985)	-	-	-	-	-	-	-	-	-	-	-
chr2	30144929	30144929	-	G	Insertion	.	2364.32	1|1	1|1	1|1	1|1	0|13	0|15	0|16	0|9	-	-	-	intergenic	Bhi02M001053(dist=57228),Bhi02M001054(dist=168939)	-	-	-	-	-	-	-	-	-	-	-
chr2	30144932	30144932	-	A	Insertion	.	1663.32	1|1	1|1	1|1	1|1	0|10	0|12	0|13	0|7	-	-	-	intergenic	Bhi02M001053(dist=57231),Bhi02M001054(dist=168936)	-	-	-	-	-	-	-	-	-	-	-
chr2	30144948	30144948	-	G	Insertion	.	1575.32	1|1	1|1	1|1	1|1	0|9	0|11	0|11	0|7	-	-	-	intergenic	Bhi02M001053(dist=57247),Bhi02M001054(dist=168920)	-	-	-	-	-	-	-	-	-	-	-
chr2	30144960	30144960	-	C	Insertion	.	1745.32	1|1	1|1	1|1	1|1	0|10	0|12	0|13	0|7	-	-	-	intergenic	Bhi02M001053(dist=57259),Bhi02M001054(dist=168908)	-	-	-	-	-	-	-	-	-	-	-
chr2	30144985	30144985	A	-	Deletion	.	1627.33	1|1	1|1	1|1	1|1	0|13	0|6	0|14	0|8	-	-	-	intergenic	Bhi02M001053(dist=57284),Bhi02M001054(dist=168883)	-	-	-	-	-	-	-	-	-	-	-
chr2	30145031	30145031	T	-	Deletion	.	2633.31	1|1	1|1	1|1	1|1	0|17	0|16	0|17	0|13	-	-	-	intergenic	Bhi02M001053(dist=57330),Bhi02M001054(dist=168837)	-	-	-	-	-	-	-	-	-	-	-
chr2	30167396	30167396	G	A	SNP	.	1337.92	0|0	1|1	0|1	0|1	17|0	0|20	20|6	11|12	0.2308	0.5217	0.2909	intergenic	Bhi02M001053(dist=79695),Bhi02M001054(dist=146472)	-	-	-	-	-	-	-	-	-	-	-
chr2	30168191	30168191	A	C	SNP	.	1247.93	1|1	0|0	0|1	0|1	0|12	33|0	8|12	18|13	0.4	0.5806	0.1806	intergenic	Bhi02M001053(dist=80490),Bhi02M001054(dist=145677)	-	-	-	-	-	-	-	-	-	-	-
chr2	30168488	30168522	AGGCTATTGCACAACCCTCCCACTACAACGAGGCN	-	Deletion	.	9209.45	1|1	1|1	1|1	1|1	0|5	0|4	0|11	0|5	-	-	-	-	-	-	-	-	-	-	-	-	-	-	-	-
chr2	30173147	30173147	A	-	Deletion	.	442.42	1|1	1|1	.|.	.|.	0|3	0|8	.|.	.|.	-	-	-	intergenic	Bhi02M001053(dist=85446),Bhi02M001054(dist=140721)	-	-	-	-	-	-	-	-	-	-	-
chr2	30173164	30173164	T	-	Deletion	.	333.46	1|1	1|1	.|.	.|.	0|3	0|5	.|.	.|.	-	-	-	intergenic	Bhi02M001053(dist=85463),Bhi02M001054(dist=140704)	-	-	-	-	-	-	-	-	-	-	-
chr2	30177206	30177206	-	CTA	Insertion	.	7036.31	1|1	1|1	1|1	1|1	0|34	0|34	0|21	0|31	-	-	-	intergenic	Bhi02M001053(dist=89505),Bhi02M001054(dist=136662)	-	-	-	-	-	-	-	-	-	-	-
chr2	30184239	30184252	NNNNNNNNNNNNNN	-	Deletion	.	767.31	.|.	1|1	.|.	.|.	.|.	0|4	.|.	.|.	-	-	-	-	-	-	-	-	-	-	-	-	-	-	-	-
chr2	30200711	30200711	G	-	Deletion	.	3870.31	1|1	1|1	1|1	1|1	0|22	0|26	0|22	0|16	-	-	-	intergenic	Bhi02M001053(dist=113010),Bhi02M001054(dist=113157)	-	-	-	-	-	-	-	-	-	-	-
chr2	30200760	30200760	-	G	Insertion	.	3282.31	1|1	1|1	1|1	1|1	0|15	0|23	0|19	0|16	-	-	-	intergenic	Bhi02M001053(dist=113059),Bhi02M001054(dist=113108)	-	-	-	-	-	-	-	-	-	-	-
chr2	30200768	30200768	A	-	Deletion	.	2606.31	1|1	1|1	1|1	1|1	0|15	0|21	0|16	0|13	-	-	-	intergenic	Bhi02M001053(dist=113067),Bhi02M001054(dist=113100)	-	-	-	-	-	-	-	-	-	-	-
chr2	30200803	30200803	-	G	Insertion	.	2300.31	1|1	1|1	1|1	1|1	0|13	0|18	0|13	0|11	-	-	-	intergenic	Bhi02M001053(dist=113102),Bhi02M001054(dist=113065)	-	-	-	-	-	-	-	-	-	-	-
chr2	30200850	30200850	T	-	Deletion	.	639.74	1|1	1|1	1|1	1|1	0|4	0|4	0|2	0|6	-	-	-	intergenic	Bhi02M001053(dist=113149),Bhi02M001054(dist=113018)	-	-	-	-	-	-	-	-	-	-	-
chr2	30200909	30200909	-	A	Insertion	.	855.88	.|.	1|1	1|1	1|1	.|.	0|7	0|11	0|5	-	-	-	intergenic	Bhi02M001053(dist=113208),Bhi02M001054(dist=112959)	-	-	-	-	-	-	-	-	-	-	-
chr2	30200941	30200941	-	AA	Insertion	.	2610.32	1|1	1|1	1|1	1|1	0|8	0|14	0|16	0|10	-	-	-	intergenic	Bhi02M001053(dist=113240),Bhi02M001054(dist=112927)	-	-	-	-	-	-	-	-	-	-	-
chr2	30200994	30200995	TG	-	Deletion	.	4043.31	1|1	1|1	1|1	1|1	0|15	0|18	0|30	0|15	-	-	-	intergenic	Bhi02M001053(dist=113293),Bhi02M001054(dist=112873)	-	-	-	-	-	-	-	-	-	-	-
chr2	30200999	30200999	-	C	Insertion	.	3313.31	1|1	1|1	1|1	1|1	0|17	0|18	0|30	0|14	-	-	-	intergenic	Bhi02M001053(dist=113298),Bhi02M001054(dist=112869)	-	-	-	-	-	-	-	-	-	-	-
chr2	30201052	30201052	-	A	Insertion	.	3425.31	1|1	1|1	1|1	1|1	0|24	0|26	0|32	0|20	-	-	-	intergenic	Bhi02M001053(dist=113351),Bhi02M001054(dist=112816)	-	-	-	-	-	-	-	-	-	-	-
chr2	30201095	30201095	-	T	Insertion	.	4053.31	1|1	1|1	1|1	1|1	0|21	0|28	0|35	0|20	-	-	-	intergenic	Bhi02M001053(dist=113394),Bhi02M001054(dist=112773)	-	-	-	-	-	-	-	-	-	-	-
chr2	30201235	30201235	-	A	Insertion	.	3134.32	1|1	1|1	1|1	1|1	0|7	0|23	0|27	0|18	-	-	-	intergenic	Bhi02M001053(dist=113534),Bhi02M001054(dist=112633)	-	-	-	-	-	-	-	-	-	-	-
chr2	30201284	30201284	-	T	Insertion	.	2402.32	1|1	1|1	1|1	1|1	0|9	0|12	0|20	0|13	-	-	-	intergenic	Bhi02M001053(dist=113583),Bhi02M001054(dist=112584)	-	-	-	-	-	-	-	-	-	-	-
chr2	30205255	30205255	-	A	Insertion	.	896.43	1|1	1|1	1|1	1|1	0|7	0|5	0|5	0|5	-	-	-	intergenic	Bhi02M001053(dist=117554),Bhi02M001054(dist=108613)	-	-	-	-	-	-	-	-	-	-	-
chr2	30205266	30205266	-	C	Insertion	.	1181.38	1|1	1|1	1|1	1|1	0|9	0|6	0|7	0|5	-	-	-	intergenic	Bhi02M001053(dist=117565),Bhi02M001054(dist=108602)	-	-	-	-	-	-	-	-	-	-	-
chr2	30205292	30205292	G	-	Deletion	.	1466.34	1|1	1|1	1|1	1|1	0|11	0|6	0|8	0|8	-	-	-	intergenic	Bhi02M001053(dist=117591),Bhi02M001054(dist=108576)	-	-	-	-	-	-	-	-	-	-	-
chr2	30205313	30205313	-	G	Insertion	.	1738.32	1|1	1|1	1|1	1|1	0|13	0|8	0|9	0|9	-	-	-	intergenic	Bhi02M001053(dist=117612),Bhi02M001054(dist=108555)	-	-	-	-	-	-	-	-	-	-	-
chr2	30210195	30210218	GCAGGTAGGAGTGAGTTCCATCTT	-	Deletion	.	8674.34	1|1	1|1	1|1	1|1	0|9	0|14	0|7	0|6	-	-	-	intergenic	Bhi02M001053(dist=122494),Bhi02M001054(dist=103650)	-	-	-	-	-	-	-	-	-	-	-
chr2	30226334	30226334	A	-	Deletion	.	295.34	1|1	.|.	.|.	.|.	0|3	.|.	.|.	.|.	-	-	-	intergenic	Bhi02M001053(dist=138633),Bhi02M001054(dist=87534)	-	-	-	-	-	-	-	-	-	-	-
chr2	30226355	30226355	T	-	Deletion	.	464.1	1|1	.|.	1|1	1|1	0|3	.|.	0|5	0|4	-	-	-	intergenic	Bhi02M001053(dist=138654),Bhi02M001054(dist=87513)	-	-	-	-	-	-	-	-	-	-	-
chr2	30226547	30226547	-	TG	Insertion	.	2606.32	1|1	1|1	1|1	1|1	0|17	0|14	0|10	0|7	-	-	-	intergenic	Bhi02M001053(dist=138846),Bhi02M001054(dist=87321)	-	-	-	-	-	-	-	-	-	-	-
chr2	30226800	30226800	-	G	Insertion	.	2488.32	1|1	1|1	1|1	1|1	0|21	0|19	0|15	0|9	-	-	-	intergenic	Bhi02M001053(dist=139099),Bhi02M001054(dist=87068)	-	-	-	-	-	-	-	-	-	-	-
chr2	30226971	30226971	A	-	Deletion	.	2648.31	1|1	1|1	1|1	1|1	0|19	0|23	0|13	0|11	-	-	-	intergenic	Bhi02M001053(dist=139270),Bhi02M001054(dist=86897)	-	-	-	-	-	-	-	-	-	-	-
chr2	30227154	30227154	T	-	Deletion	.	2873.31	1|1	1|1	1|1	1|1	0|26	0|18	0|18	0|12	-	-	-	intergenic	Bhi02M001053(dist=139453),Bhi02M001054(dist=86714)	-	-	-	-	-	-	-	-	-	-	-
chr2	30227255	30227255	A	-	Deletion	.	1785.49	1|1	1|1	1|1	1|1	0|22	1|11	1|15	0|16	-	-	-	intergenic	Bhi02M001053(dist=139554),Bhi02M001054(dist=86613)	-	-	-	-	-	-	-	-	-	-	-
chr2	30238892	30238892	A	-	Deletion	.	1156.9	0|1	0|1	0|1	0|1	15|13	16|10	14|16	13|18	-	-	-	intergenic	Bhi02M001053(dist=151191),Bhi02M001054(dist=74976)	-	-	-	-	-	-	-	-	-	-	-
chr2	30242312	30242312	-	G	Insertion	.	689.73	1|1	.|.	1|1	1|1	0|5	.|.	0|5	0|4	-	-	-	intergenic	Bhi02M001053(dist=154611),Bhi02M001054(dist=71556)	-	-	-	-	-	-	-	-	-	-	-
chr2	30242377	30242377	A	-	Deletion	.	1144.35	1|1	1|1	1|1	1|1	0|8	0|8	0|6	0|7	-	-	-	intergenic	Bhi02M001053(dist=154676),Bhi02M001054(dist=71491)	-	-	-	-	-	-	-	-	-	-	-
chr2	30242398	30242398	-	G	Insertion	.	1366.34	1|1	1|1	1|1	1|1	0|9	0|9	0|6	0|9	-	-	-	intergenic	Bhi02M001053(dist=154697),Bhi02M001054(dist=71470)	-	-	-	-	-	-	-	-	-	-	-
chr2	30242425	30242425	A	-	Deletion	.	1220.35	1|1	1|1	1|1	1|1	0|8	0|9	0|5	0|10	-	-	-	intergenic	Bhi02M001053(dist=154724),Bhi02M001054(dist=71443)	-	-	-	-	-	-	-	-	-	-	-
chr2	30242490	30242490	G	-	Deletion	.	1960.32	1|1	1|1	1|1	1|1	0|17	0|11	0|10	0|9	-	-	-	intergenic	Bhi02M001053(dist=154789),Bhi02M001054(dist=71378)	-	-	-	-	-	-	-	-	-	-	-
chr2	30242496	30242496	-	C	Insertion	.	2038.32	1|1	1|1	1|1	1|1	0|17	0|14	0|10	0|10	-	-	-	intergenic	Bhi02M001053(dist=154795),Bhi02M001054(dist=71372)	-	-	-	-	-	-	-	-	-	-	-
chr2	30242596	30242596	-	G	Insertion	.	5413.31	1|1	1|1	1|1	1|1	0|34	0|41	0|31	0|28	-	-	-	intergenic	Bhi02M001053(dist=154895),Bhi02M001054(dist=71272)	-	-	-	-	-	-	-	-	-	-	-
chr2	30242617	30242617	-	G	Insertion	.	5997.31	1|1	1|1	1|1	1|1	0|32	0|46	0|39	0|26	-	-	-	intergenic	Bhi02M001053(dist=154916),Bhi02M001054(dist=71251)	-	-	-	-	-	-	-	-	-	-	-
chr2	30242681	30242681	A	-	Deletion	.	5092.31	1|1	1|1	1|1	1|1	0|26	0|34	0|26	0|27	-	-	-	intergenic	Bhi02M001053(dist=154980),Bhi02M001054(dist=71187)	-	-	-	-	-	-	-	-	-	-	-
chr2	30243094	30243094	A	-	Deletion	.	3786.31	1|1	1|1	1|1	1|1	0|27	0|28	0|20	0|19	-	-	-	intergenic	Bhi02M001053(dist=155393),Bhi02M001054(dist=70774)	-	-	-	-	-	-	-	-	-	-	-
chr2	30243223	30243223	-	C	Insertion	.	2460.31	1|1	1|1	1|1	1|1	0|21	0|31	0|25	0|13	-	-	-	intergenic	Bhi02M001053(dist=155522),Bhi02M001054(dist=70645)	-	-	-	-	-	-	-	-	-	-	-
chr2	30243225	30243225	-	T	Insertion	.	1404.61	1|1	1|1	1|1	1|1	0|8	0|7	0|14	0|6	-	-	-	intergenic	Bhi02M001053(dist=155524),Bhi02M001054(dist=70643)	-	-	-	-	-	-	-	-	-	-	-
chr2	30243250	30243250	-	A	Insertion	.	3358.31	1|1	1|1	1|1	1|1	0|21	0|28	0|24	0|13	-	-	-	intergenic	Bhi02M001053(dist=155549),Bhi02M001054(dist=70618)	-	-	-	-	-	-	-	-	-	-	-
chr2	30243256	30243256	C	-	Deletion	.	3272.31	1|1	1|1	1|1	1|1	0|19	0|25	0|21	0|13	-	-	-	intergenic	Bhi02M001053(dist=155555),Bhi02M001054(dist=70612)	-	-	-	-	-	-	-	-	-	-	-
chr2	30243287	30243287	-	G	Insertion	.	1987.31	1|1	1|1	1|1	1|1	0|14	0|17	0|13	0|10	-	-	-	intergenic	Bhi02M001053(dist=155586),Bhi02M001054(dist=70581)	-	-	-	-	-	-	-	-	-	-	-
chr2	30243346	30243346	-	T	Insertion	.	433.3	1|1	1|1	.|.	.|.	0|4	0|4	.|.	.|.	-	-	-	intergenic	Bhi02M001053(dist=155645),Bhi02M001054(dist=70522)	-	-	-	-	-	-	-	-	-	-	-
chr2	30243358	30243358	A	-	Deletion	.	371.3	1|1	1|1	.|.	.|.	0|4	0|4	.|.	.|.	-	-	-	intergenic	Bhi02M001053(dist=155657),Bhi02M001054(dist=70510)	-	-	-	-	-	-	-	-	-	-	-
chr2	30243371	30243371	-	A	Insertion	.	359.3	1|1	1|1	.|.	.|.	0|4	0|4	.|.	.|.	-	-	-	intergenic	Bhi02M001053(dist=155670),Bhi02M001054(dist=70497)	-	-	-	-	-	-	-	-	-	-	-
chr2	30243489	30243489	-	T	Insertion	.	3393.31	1|1	1|1	1|1	1|1	0|28	0|29	0|15	0|15	-	-	-	intergenic	Bhi02M001053(dist=155788),Bhi02M001054(dist=70379)	-	-	-	-	-	-	-	-	-	-	-
chr2	30243507	30243507	-	A	Insertion	.	996.9	0|1	0|1	0|1	0|1	23|10	27|11	13|6	15|3	-	-	-	intergenic	Bhi02M001053(dist=155806),Bhi02M001054(dist=70361)	-	-	-	-	-	-	-	-	-	-	-
chr2	30243550	30243550	-	G	Insertion	.	3749.31	1|1	1|1	1|1	1|1	0|29	0|29	0|18	0|17	-	-	-	intergenic	Bhi02M001053(dist=155849),Bhi02M001054(dist=70318)	-	-	-	-	-	-	-	-	-	-	-
chr2	30246825	30246825	-	G	Insertion	.	3207.9	0|1	0|1	0|1	0|1	21|20	27|28	27|20	13|15	-	-	-	intergenic	Bhi02M001053(dist=159124),Bhi02M001054(dist=67043)	-	-	-	-	-	-	-	-	-	-	-
chr2	30256674	30256674	-	G	Insertion	.	2215.9	0|1	0|1	0|1	0|1	23|17	31|18	24|18	19|17	-	-	-	intergenic	Bhi02M001053(dist=168973),Bhi02M001054(dist=57194)	-	-	-	-	-	-	-	-	-	-	-
chr2	30258406	30258406	T	-	Deletion	.	304.86	1|1	.|.	.|.	1|1	0|3	.|.	.|.	0|4	-	-	-	intergenic	Bhi02M001053(dist=170705),Bhi02M001054(dist=55462)	-	-	-	-	-	-	-	-	-	-	-
chr2	30267082	30267082	C	A	SNP	.	1517.92	0|0	1|1	0|1	0|1	22|0	0|23	14|7	10|13	0.3333	0.5652	0.2319	intergenic	Bhi02M001053(dist=179381),Bhi02M001054(dist=46786)	-	-	-	-	-	-	-	-	-	-	-
chr2	30274569	30274569	-	A	Insertion	.	1903.32	1|1	1|1	1|1	1|1	0|15	0|12	0|14	0|7	-	-	-	intergenic	Bhi02M001053(dist=186868),Bhi02M001054(dist=39299)	-	-	-	-	-	-	-	-	-	-	-
chr2	30274573	30274574	CA	-	Deletion	.	2179.32	1|1	1|1	1|1	1|1	0|14	0|12	0|13	0|7	-	-	-	intergenic	Bhi02M001053(dist=186872),Bhi02M001054(dist=39294)	-	-	-	-	-	-	-	-	-	-	-
chr2	30274664	30274664	T	-	Deletion	.	1577.32	1|1	1|1	1|1	1|1	0|9	0|11	0|13	0|8	-	-	-	intergenic	Bhi02M001053(dist=186963),Bhi02M001054(dist=39204)	-	-	-	-	-	-	-	-	-	-	-
chr2	30277134	30277134	-	A	Insertion	.	1657.32	1|1	1|1	1|1	1|1	0|9	0|10	0|11	0|10	-	-	-	intergenic	Bhi02M001053(dist=189433),Bhi02M001054(dist=36734)	-	-	-	-	-	-	-	-	-	-	-
chr2	30277351	30277351	A	-	Deletion	.	279.86	.|.	1|1	.|.	.|.	.|.	0|4	.|.	.|.	-	-	-	intergenic	Bhi02M001053(dist=189650),Bhi02M001054(dist=36517)	-	-	-	-	-	-	-	-	-	-	-
chr2	30277468	30277468	A	-	Deletion	.	319.55	1|1	0|0	1|1	.|.	0|2	0|1	0|4	.|.	-	-	-	intergenic	Bhi02M001053(dist=189767),Bhi02M001054(dist=36400)	-	-	-	-	-	-	-	-	-	-	-
chr2	30297340	30297340	G	-	Deletion	.	1235.37	1|1	1|1	1|1	1|1	0|5	0|7	0|10	0|6	-	-	-	intergenic	Bhi02M001053(dist=209639),Bhi02M001054(dist=16528)	-	-	-	-	-	-	-	-	-	-	-
chr2	30297386	30297386	-	T	Insertion	.	899.51	1|1	1|1	1|1	1|1	0|3	0|8	0|5	0|6	-	-	-	intergenic	Bhi02M001053(dist=209685),Bhi02M001054(dist=16482)	-	-	-	-	-	-	-	-	-	-	-
chr2	30297568	30297569	AA	-	Deletion	.	2378.32	1|1	1|1	1|1	1|1	0|18	0|8	0|9	0|11	-	-	-	intergenic	Bhi02M001053(dist=209867),Bhi02M001054(dist=16299)	-	-	-	-	-	-	-	-	-	-	-
chr2	30297580	30297581	AA	-	Deletion	.	2905.32	1|1	1|1	1|1	1|1	0|21	0|10	0|10	0|12	-	-	-	intergenic	Bhi02M001053(dist=209879),Bhi02M001054(dist=16287)	-	-	-	-	-	-	-	-	-	-	-
chr2	30297794	30297794	C	-	Deletion	.	1365.37	1|1	1|1	1|1	1|1	0|12	0|10	0|5	0|6	-	-	-	intergenic	Bhi02M001053(dist=210093),Bhi02M001054(dist=16074)	-	-	-	-	-	-	-	-	-	-	-
chr2	30297926	30297926	A	-	Deletion	.	819.5	1|1	1|1	1|1	1|1	0|6	0|6	0|3	0|6	-	-	-	intergenic	Bhi02M001053(dist=210225),Bhi02M001054(dist=15942)	-	-	-	-	-	-	-	-	-	-	-
chr2	30298129	30298129	G	-	Deletion	.	1374.58	1|1	1|1	1|1	.|.	0|11	0|9	0|9	.|.	-	-	-	intergenic	Bhi02M001053(dist=210428),Bhi02M001054(dist=15739)	-	-	-	-	-	-	-	-	-	-	-
chr2	30298484	30298484	-	A	Insertion	.	1388.32	1|1	1|1	1|1	1|1	0|9	0|9	0|8	0|9	-	-	-	intergenic	Bhi02M001053(dist=210783),Bhi02M001054(dist=15384)	-	-	-	-	-	-	-	-	-	-	-
chr2	30298490	30298490	T	-	Deletion	.	1579.32	1|1	1|1	1|1	1|1	0|11	0|9	0|8	0|9	-	-	-	intergenic	Bhi02M001053(dist=210789),Bhi02M001054(dist=15378)	-	-	-	-	-	-	-	-	-	-	-
chr2	30298541	30298541	T	-	Deletion	.	1894.32	1|1	1|1	1|1	1|1	0|16	0|14	0|9	0|10	-	-	-	intergenic	Bhi02M001053(dist=210840),Bhi02M001054(dist=15327)	-	-	-	-	-	-	-	-	-	-	-
chr2	30298548	30298550	ATG	-	Deletion	.	2734.32	1|1	1|1	1|1	1|1	0|15	0|13	0|10	0|10	-	-	-	intergenic	Bhi02M001053(dist=210847),Bhi02M001054(dist=15318)	-	-	-	-	-	-	-	-	-	-	-
chr2	30300113	30300121	CCTTCAATN	-	Deletion	.	3520.4	1|1	1|1	1|1	1|1	0|12	0|9	0|6	0|4	-	-	-	-	-	-	-	-	-	-	-	-	-	-	-	-
chr2	30355906	30355906	C	-	Deletion	.	2381.32	1|1	1|1	1|1	1|1	0|9	0|21	0|9	0|18	-	-	-	intergenic	Bhi02M001055(dist=2533),Bhi02M001056(dist=37788)	-	-	-	-	-	-	-	-	-	-	-
chr2	30355943	30355943	-	G	Insertion	.	3372.31	1|1	1|1	1|1	1|1	0|10	0|33	0|12	0|20	-	-	-	intergenic	Bhi02M001055(dist=2570),Bhi02M001056(dist=37751)	-	-	-	-	-	-	-	-	-	-	-
chr2	30364602	30364602	-	A	Insertion	.	223.43	0|1	0|1	0|1	0|0	3|5	5|8	3|8	7|1	-	-	-	intergenic	Bhi02M001055(dist=11229),Bhi02M001056(dist=29092)	-	-	-	-	-	-	-	-	-	-	-
chr2	30379031	30379031	T	-	Deletion	.	1049.87	1|1	1|1	.|.	1|1	0|10	0|11	.|.	0|5	-	-	-	intergenic	Bhi02M001055(dist=25658),Bhi02M001056(dist=14663)	-	-	-	-	-	-	-	-	-	-	-
chr2	30379059	30379059	T	-	Deletion	.	1238.62	1|1	1|1	.|.	1|1	0|11	0|10	.|.	0|5	-	-	-	intergenic	Bhi02M001055(dist=25686),Bhi02M001056(dist=14635)	-	-	-	-	-	-	-	-	-	-	-
chr2	30379093	30379093	A	-	Deletion	.	1148.42	1|1	1|1	1|1	1|1	0|11	0|10	0|4	0|5	-	-	-	intergenic	Bhi02M001055(dist=25720),Bhi02M001056(dist=14601)	-	-	-	-	-	-	-	-	-	-	-
chr2	30393035	30393035	T	-	Deletion	.	34955.31	1|1	1|1	1|1	1|1	0|218	1|229	0|219	0|224	-	-	-	downstream	Bhi02M001056	-	-	At5g07830	PREDICTED: heparanase-like protein 1 [Cucumis melo]	Metabolism	Global and overview maps;Glycan biosynthesis and metabolism	ko01100//tMetabolic pathways;ko00531//Glycosaminoglycan degradation	K07964	-	-	-
chr2	30393357	30393357	A	-	Deletion	.	37547.31	1|1	1|1	1|1	1|1	0|240	0|233	0|239	0|230	-	-	-	downstream	Bhi02M001056	-	-	At5g07830	PREDICTED: heparanase-like protein 1 [Cucumis melo]	Metabolism	Global and overview maps;Glycan biosynthesis and metabolism	ko01100//tMetabolic pathways;ko00531//Glycosaminoglycan degradation	K07964	-	-	-
chr2	30393693	30393693	-	G	Insertion	.	2361.31	1|1	1|1	1|1	1|1	0|16	0|20	0|12	0|11	-	-	-	downstream	Bhi02M001056	-	-	At5g07830	PREDICTED: heparanase-like protein 1 [Cucumis melo]	Metabolism	Global and overview maps;Glycan biosynthesis and metabolism	ko01100//tMetabolic pathways;ko00531//Glycosaminoglycan degradation	K07964	-	-	-
chr2	30393771	30393771	T	-	Deletion	.	4207.31	1|1	1|1	1|1	1|1	0|32	0|31	0|17	0|20	-	-	-	UTR3	Bhi02M001056(Bhi02M001056:c.*1245delA)	-	-	-	-	-	-	-	-	-	-	-
chr2	30394253	30394254	AA	-	Deletion	.	8932.31	1|1	1|1	1|1	1|1	0|38	0|48	0|43	0|42	-	-	-	UTR3	Bhi02M001056(Bhi02M001056:c.*763_*762delTT)	-	-	-	-	-	-	-	-	-	-	-
chr2	30394391	30394391	-	G	Insertion	.	8145.31	1|1	1|1	1|1	1|1	0|55	0|47	0|39	0|52	-	-	-	UTR3	Bhi02M001056(Bhi02M001056:c.*624_*625insC)	-	-	-	-	-	-	-	-	-	-	-
chr2	30394438	30394438	A	-	Deletion	.	6920.31	1|1	1|1	1|1	1|1	0|47	0|44	0|37	0|43	-	-	-	UTR3	Bhi02M001056(Bhi02M001056:c.*578delT)	-	-	-	-	-	-	-	-	-	-	-
chr2	30394451	30394451	T	-	Deletion	.	7483.31	1|1	1|1	1|1	1|1	0|45	0|45	0|37	0|39	-	-	-	UTR3	Bhi02M001056(Bhi02M001056:c.*565delA)	-	-	-	-	-	-	-	-	-	-	-
chr2	30394493	30394493	T	-	Deletion	.	5860.31	1|1	1|1	1|1	1|1	0|39	0|41	0|40	0|30	-	-	-	UTR3	Bhi02M001056(Bhi02M001056:c.*523delA)	-	-	-	-	-	-	-	-	-	-	-
chr2	30394519	30394519	-	C	Insertion	.	6659.31	1|1	1|1	1|1	1|1	0|35	0|44	0|37	0|32	-	-	-	UTR3	Bhi02M001056(Bhi02M001056:c.*496_*497insG)	-	-	-	-	-	-	-	-	-	-	-
chr2	30394534	30394534	A	-	Deletion	.	1623.9	0|1	0|1	0|1	0|1	21|12	21|16	24|11	23|10	-	-	-	UTR3	Bhi02M001056(Bhi02M001056:c.*482delT)	-	-	-	-	-	-	-	-	-	-	-
chr2	30394775	30394775	T	-	Deletion	.	4867.31	1|1	1|1	1|1	1|1	0|41	0|31	0|22	0|22	-	-	-	UTR3	Bhi02M001056(Bhi02M001056:c.*241delA)	-	-	-	-	-	-	-	-	-	-	-
chr2	30394853	30394853	-	GT	Insertion	.	6100.31	1|1	1|1	1|1	1|1	0|41	0|29	0|18	0|24	-	-	-	UTR3	Bhi02M001056(Bhi02M001056:c.*162_*163insAC)	-	-	-	-	-	-	-	-	-	-	-
chr2	30394876	30394876	-	G	Insertion	.	5686.31	1|1	1|1	1|1	1|1	0|47	0|28	0|18	0|33	-	-	-	UTR3	Bhi02M001056(Bhi02M001056:c.*139_*140insC)	-	-	-	-	-	-	-	-	-	-	-
chr2	30394933	30394933	T	-	Deletion	.	5433.31	1|1	1|1	1|1	1|1	0|46	0|39	0|26	0|45	-	-	-	UTR3	Bhi02M001056(Bhi02M001056:c.*83delA)	-	-	-	-	-	-	-	-	-	-	-
chr2	30395091	30395091	T	-	Deletion	.	2888.31	1|1	1|1	1|1	1|1	0|21	0|17	0|15	0|16	-	-	-	exonic	Bhi02M001056	frameshift deletion	Bhi02M001056:Bhi02M001056:exon5:c.411delA:p.E137fs,	At5g07830	PREDICTED: heparanase-like protein 1 [Cucumis melo]	Metabolism	Global and overview maps;Glycan biosynthesis and metabolism	ko01100//tMetabolic pathways;ko00531//Glycosaminoglycan degradation	K07964	-	-	-
chr2	30397734	30397734	A	G	SNP	.	1462.92	1|1	0|0	0|1	0|1	0|23	22|0	7|16	10|9	0.3043	0.5263	0.222	UTR5	Bhi02M001056(Bhi02M001056:c.-1990T>C)	-	-	-	-	-	-	-	-	-	-	-
chr2	30475950	30475950	A	-	Deletion	.	239.14	.|.	1|1	.|.	.|.	.|.	0|2	.|.	.|.	-	-	-	intergenic	Bhi02M001058(dist=3056),Bhi02M001059(dist=31402)	-	-	-	-	-	-	-	-	-	-	-
chr2	30477606	30477606	C	T	SNP	.	1467.92	1|1	0|0	0|1	0|1	0|24	31|0	7|8	10|9	0.4667	0.5263	0.0596	intergenic	Bhi02M001058(dist=4712),Bhi02M001059(dist=29746)	-	-	-	-	-	-	-	-	-	-	-
chr2	30477839	30477839	A	G	SNP	.	1611.92	1|1	0|0	0|1	0|1	0|23	23|0	4|14	9|9	0.2222	0.5	0.2778	intergenic	Bhi02M001058(dist=4945),Bhi02M001059(dist=29513)	-	-	-	-	-	-	-	-	-	-	-
chr2	30489182	30489182	-	A	Insertion	.	2597.31	1|1	1|1	1|1	1|1	0|15	0|24	0|15	0|11	-	-	-	intergenic	Bhi02M001058(dist=16288),Bhi02M001059(dist=18170)	-	-	-	-	-	-	-	-	-	-	-
chr2	30489247	30489247	-	A	Insertion	.	2342.32	1|1	1|1	1|1	1|1	0|15	0|22	0|10	0|9	-	-	-	intergenic	Bhi02M001058(dist=16353),Bhi02M001059(dist=18105)	-	-	-	-	-	-	-	-	-	-	-
chr2	30489270	30489270	-	T	Insertion	.	2210.32	1|1	1|1	1|1	1|1	0|15	0|21	0|7	0|10	-	-	-	intergenic	Bhi02M001058(dist=16376),Bhi02M001059(dist=18082)	-	-	-	-	-	-	-	-	-	-	-
chr2	30489337	30489337	-	T	Insertion	.	996.41	1|1	1|1	1|1	1|1	0|8	0|6	0|4	0|7	-	-	-	intergenic	Bhi02M001058(dist=16443),Bhi02M001059(dist=18015)	-	-	-	-	-	-	-	-	-	-	-
chr2	30489388	30489389	AC	-	Deletion	.	375.27	1|1	1|1	1|1	1|1	1|3	0|2	0|5	1|2	-	-	-	intergenic	Bhi02M001058(dist=16494),Bhi02M001059(dist=17963)	-	-	-	-	-	-	-	-	-	-	-
chr2	30509866	30509866	G	T	SNP	.	1771.92	1|1	0|0	0|1	0|1	0|32	25|0	3|15	13|3	0.1667	0.8125	0.6458	intronic	Bhi02M001059	-	-	ftsH3	PREDICTED: probable inactive ATP-dependent zinc metalloprotease FTSHI 5, chloroplastic [Cucumis melo]	-	-	-	-	-	-	-
chr2	30523118	30523118	C	T	SNP	.	1959.92	1|1	0|0	0|1	0|1	0|27	26|0	7|21	8|8	0.25	0.5	0.25	intronic	Bhi02M001059	-	-	ftsH3	PREDICTED: probable inactive ATP-dependent zinc metalloprotease FTSHI 5, chloroplastic [Cucumis melo]	-	-	-	-	-	-	-
chr2	30551996	30551996	A	-	Deletion	.	1368.39	1|1	1|1	1|1	1|1	0|4	0|10	0|8	0|9	-	-	-	intergenic	Bhi02M001059(dist=14890),Bhi02M001060(dist=82382)	-	-	-	-	-	-	-	-	-	-	-
chr2	30552014	30552014	-	T	Insertion	.	854.49	1|1	1|1	1|1	1|1	0|3	0|7	0|6	0|6	-	-	-	intergenic	Bhi02M001059(dist=14908),Bhi02M001060(dist=82364)	-	-	-	-	-	-	-	-	-	-	-
chr2	30552376	30552376	C	-	Deletion	.	739.98	1|1	1|1	1|1	.|.	0|4	0|10	0|4	.|.	-	-	-	intergenic	Bhi02M001059(dist=15270),Bhi02M001060(dist=82002)	-	-	-	-	-	-	-	-	-	-	-
chr2	30552384	30552384	-	G	Insertion	.	983.53	1|1	1|1	1|1	1|1	0|7	0|10	0|4	0|3	-	-	-	intergenic	Bhi02M001059(dist=15278),Bhi02M001060(dist=81994)	-	-	-	-	-	-	-	-	-	-	-
chr2	30552517	30552517	C	-	Deletion	.	1589.33	1|1	1|1	1|1	1|1	0|11	0|12	0|6	0|11	-	-	-	intergenic	Bhi02M001059(dist=15411),Bhi02M001060(dist=81861)	-	-	-	-	-	-	-	-	-	-	-
chr2	30552560	30552560	-	C	Insertion	.	1056.44	1|1	1|1	1|1	1|1	0|5	0|9	0|6	0|4	-	-	-	intergenic	Bhi02M001059(dist=15454),Bhi02M001060(dist=81818)	-	-	-	-	-	-	-	-	-	-	-
chr2	30552580	30552580	-	TA	Insertion	.	784.56	1|1	1|1	1|1	1|1	0|3	0|7	0|5	0|4	-	-	-	intergenic	Bhi02M001059(dist=15474),Bhi02M001060(dist=81798)	-	-	-	-	-	-	-	-	-	-	-
chr2	30553038	30553038	A	-	Deletion	.	465.54	1|1	1|1	.|.	.|.	0|4	0|5	.|.	.|.	-	-	-	intergenic	Bhi02M001059(dist=15932),Bhi02M001060(dist=81340)	-	-	-	-	-	-	-	-	-	-	-
chr2	30553106	30553106	T	-	Deletion	.	1096.39	1|1	1|1	1|1	1|1	0|10	0|8	0|5	0|5	-	-	-	intergenic	Bhi02M001059(dist=16000),Bhi02M001060(dist=81272)	-	-	-	-	-	-	-	-	-	-	-
chr2	30554528	30554528	G	A	SNP	.	1116.92	0|0	1|1	0|1	0|1	21|0	0|21	11|2	11|9	0.1538	0.45	0.2962	intergenic	Bhi02M001059(dist=17422),Bhi02M001060(dist=79850)	-	-	-	-	-	-	-	-	-	-	-
chr2	30566151	30566151	-	G	Insertion	.	2800.31	1|1	1|1	1|1	1|1	0|25	0|17	0|16	0|14	-	-	-	intergenic	Bhi02M001059(dist=29045),Bhi02M001060(dist=68227)	-	-	-	-	-	-	-	-	-	-	-
chr2	30566160	30566160	A	-	Deletion	.	3099.31	1|1	1|1	1|1	1|1	0|25	0|18	0|18	0|13	-	-	-	intergenic	Bhi02M001059(dist=29054),Bhi02M001060(dist=68218)	-	-	-	-	-	-	-	-	-	-	-
chr2	30566475	30566475	-	A	Insertion	.	3684.31	1|1	1|1	1|1	1|1	0|26	0|15	0|19	0|22	-	-	-	intergenic	Bhi02M001059(dist=29369),Bhi02M001060(dist=67903)	-	-	-	-	-	-	-	-	-	-	-
chr2	30566494	30566494	C	-	Deletion	.	3465.31	1|1	1|1	1|1	1|1	0|29	0|15	0|18	0|21	-	-	-	intergenic	Bhi02M001059(dist=29388),Bhi02M001060(dist=67884)	-	-	-	-	-	-	-	-	-	-	-
chr2	30566674	30566674	A	-	Deletion	.	3652.31	1|1	1|1	1|1	1|1	0|19	0|32	0|24	0|12	-	-	-	intergenic	Bhi02M001059(dist=29568),Bhi02M001060(dist=67704)	-	-	-	-	-	-	-	-	-	-	-
chr2	30566678	30566678	-	T	Insertion	.	3738.31	1|1	1|1	1|1	1|1	0|21	0|32	0|24	0|12	-	-	-	intergenic	Bhi02M001059(dist=29572),Bhi02M001060(dist=67700)	-	-	-	-	-	-	-	-	-	-	-
chr2	30566770	30566770	-	A	Insertion	.	3849.31	1|1	1|1	1|1	1|1	0|21	0|19	0|35	0|17	-	-	-	intergenic	Bhi02M001059(dist=29664),Bhi02M001060(dist=67608)	-	-	-	-	-	-	-	-	-	-	-
chr2	30566886	30566886	-	C	Insertion	.	3653.31	1|1	1|1	1|1	1|1	0|18	0|28	0|26	0|15	-	-	-	intergenic	Bhi02M001059(dist=29780),Bhi02M001060(dist=67492)	-	-	-	-	-	-	-	-	-	-	-
chr2	30567136	30567136	-	G	Insertion	.	3063.31	1|1	1|1	1|1	1|1	0|22	0|21	0|15	0|15	-	-	-	intergenic	Bhi02M001059(dist=30030),Bhi02M001060(dist=67242)	-	-	-	-	-	-	-	-	-	-	-
chr2	30567157	30567157	-	G	Insertion	.	2555.31	1|1	1|1	1|1	1|1	0|21	0|19	0|12	0|14	-	-	-	intergenic	Bhi02M001059(dist=30051),Bhi02M001060(dist=67221)	-	-	-	-	-	-	-	-	-	-	-
chr2	30567212	30567212	-	A	Insertion	.	2247.32	1|1	1|1	1|1	1|1	0|21	0|15	0|11	0|7	-	-	-	intergenic	Bhi02M001059(dist=30106),Bhi02M001060(dist=67166)	-	-	-	-	-	-	-	-	-	-	-
chr2	30567268	30567268	-	A	Insertion	.	1779.33	1|1	1|1	1|1	1|1	0|15	0|9	0|6	0|10	-	-	-	intergenic	Bhi02M001059(dist=30162),Bhi02M001060(dist=67110)	-	-	-	-	-	-	-	-	-	-	-
chr2	30567314	30567314	G	-	Deletion	.	1509.36	1|1	1|1	1|1	1|1	0|12	0|7	0|5	0|10	-	-	-	intergenic	Bhi02M001059(dist=30208),Bhi02M001060(dist=67064)	-	-	-	-	-	-	-	-	-	-	-
chr2	30567359	30567359	-	G	Insertion	.	810.64	1|1	1|1	.|.	1|1	0|6	0|7	.|.	0|5	-	-	-	intergenic	Bhi02M001059(dist=30253),Bhi02M001060(dist=67019)	-	-	-	-	-	-	-	-	-	-	-
chr2	30567397	30567397	-	T	Insertion	.	465.22	1|1	1|1	.|.	1|1	0|3	0|4	.|.	0|3	-	-	-	intergenic	Bhi02M001059(dist=30291),Bhi02M001060(dist=66981)	-	-	-	-	-	-	-	-	-	-	-
chr2	30573000	30573000	T	C	SNP	.	2177.93	1|1	0|0	0|1	0|1	0|27	23|0	3|18	12|16	0.1429	0.4286	0.2857	intergenic	Bhi02M001059(dist=35894),Bhi02M001060(dist=61378)	-	-	-	-	-	-	-	-	-	-	-
chr2	30574337	30574337	T	-	Deletion	.	291.55	1|1	0|0	0|1	0|1	0|6	9|1	3|6	4|3	-	-	-	intergenic	Bhi02M001059(dist=37231),Bhi02M001060(dist=60041)	-	-	-	-	-	-	-	-	-	-	-
chr2	30586848	30586848	A	-	Deletion	.	1094.9	1|1	0|0	0|1	0|1	3|27	20|0	6|14	9|10	-	-	-	intergenic	Bhi02M001059(dist=49742),Bhi02M001060(dist=47530)	-	-	-	-	-	-	-	-	-	-	-
chr2	30589808	30589808	-	T	Insertion	.	202.19	.|.	1|1	.|.	.|.	.|.	0|3	.|.	.|.	-	-	-	intergenic	Bhi02M001059(dist=52702),Bhi02M001060(dist=44570)	-	-	-	-	-	-	-	-	-	-	-
chr2	30589914	30589914	-	C	Insertion	.	1363.37	1|1	1|1	1|1	1|1	0|7	0|15	0|6	0|5	-	-	-	intergenic	Bhi02M001059(dist=52808),Bhi02M001060(dist=44464)	-	-	-	-	-	-	-	-	-	-	-
chr2	30589947	30589947	C	-	Deletion	.	1346.36	1|1	1|1	1|1	1|1	0|6	0|16	0|7	0|6	-	-	-	intergenic	Bhi02M001059(dist=52841),Bhi02M001060(dist=44431)	-	-	-	-	-	-	-	-	-	-	-
chr2	30590140	30590140	-	G	Insertion	.	2368.31	1|1	1|1	1|1	1|1	0|11	0|19	0|13	0|10	-	-	-	intergenic	Bhi02M001059(dist=53034),Bhi02M001060(dist=44238)	-	-	-	-	-	-	-	-	-	-	-
chr2	30590334	30590334	-	A	Insertion	.	1343.47	1|1	1|1	1|1	1|1	0|6	0|14	0|12	0|3	-	-	-	intergenic	Bhi02M001059(dist=53228),Bhi02M001060(dist=44044)	-	-	-	-	-	-	-	-	-	-	-
chr2	30597251	30597251	G	A	SNP	.	1890.93	1|1	0|0	0|1	0|1	0|31	15|0	2|12	13|10	0.1429	0.5652	0.4223	intergenic	Bhi02M001059(dist=60145),Bhi02M001060(dist=37127)	-	-	-	-	-	-	-	-	-	-	-
chr2	30598426	30598426	T	G	SNP	.	1082.92	1|1	0|0	0|1	0|1	0|18	22|0	3|4	5|9	0.4286	0.3571	-0.0715	intergenic	Bhi02M001059(dist=61320),Bhi02M001060(dist=35952)	-	-	-	-	-	-	-	-	-	-	-
chr2	30622353	30622353	-	A	Insertion	.	224.94	1|1	0|1	0|0	0|1	1|8	2|8	1|1	2|3	-	-	-	intergenic	Bhi02M001059(dist=85247),Bhi02M001060(dist=12025)	-	-	-	-	-	-	-	-	-	-	-
chr2	30626470	30626470	G	A	SNP	.	1918.92	1|1	0|0	0|1	0|1	0|28	25|0	5|18	13|11	0.2174	0.5417	0.3243	intergenic	Bhi02M001059(dist=89364),Bhi02M001060(dist=7908)	-	-	-	-	-	-	-	-	-	-	-
chr2	30628766	30628787	CTGTCTCTTATACACATCTAGA	-	Deletion	.	10557.32	1|1	1|1	1|1	1|1	0|10	0|14	0|11	0|8	-	-	-	intergenic	Bhi02M001059(dist=91660),Bhi02M001060(dist=5591)	-	-	-	-	-	-	-	-	-	-	-
chr2	30632294	30632294	A	G	SNP	.	1319.91	1|1	0|0	1|1	0|1	0|15	21|0	1|14	8|8	0.0667	0.5	0.4333	intergenic	Bhi02M001059(dist=95188),Bhi02M001060(dist=2084)	-	-	-	-	-	-	-	-	-	-	-
chr2	30638012	30638012	T	-	Deletion	.	112.52	1|1	0|0	0|1	0|0	0|4	4|1	2|6	1|1	-	-	-	intronic	Bhi02M001060	-	-	--	PREDICTED: uncharacterized protein LOC103487273 [Cucumis melo]	-	-	-	-	-	-	-
chr2	30662585	30662585	-	T	Insertion	.	1672.32	1|1	1|1	1|1	1|1	0|15	0|20	0|8	0|15	-	-	-	intergenic	Bhi02M001060(dist=19986),Bhi02M001061(dist=145079)	-	-	-	-	-	-	-	-	-	-	-
chr2	30686156	30686156	-	T	Insertion	.	292.42	0|1	0|0	0|1	0|1	2|15	10|0	3|3	4|3	-	-	-	intergenic	Bhi02M001060(dist=43557),Bhi02M001061(dist=121508)	-	-	-	-	-	-	-	-	-	-	-
chr2	30689979	30689979	T	G	SNP	.	1768.9	1|1	0|0	1|1	0|1	0|19	24|0	1|22	13|9	0.0435	0.5909	0.5474	intergenic	Bhi02M001060(dist=47380),Bhi02M001061(dist=117685)	-	-	-	-	-	-	-	-	-	-	-
chr2	30693674	30693674	T	-	Deletion	.	3063.31	1|1	1|1	1|1	1|1	0|18	0|21	0|14	0|20	-	-	-	intergenic	Bhi02M001060(dist=51075),Bhi02M001061(dist=113990)	-	-	-	-	-	-	-	-	-	-	-
chr2	30693701	30693701	-	C	Insertion	.	3318.32	1|1	1|1	1|1	1|1	0|21	0|25	0|8	0|20	-	-	-	intergenic	Bhi02M001060(dist=51102),Bhi02M001061(dist=113963)	-	-	-	-	-	-	-	-	-	-	-
chr2	30693748	30693748	-	AC	Insertion	.	4489.31	1|1	1|1	1|1	1|1	0|27	0|25	0|10	0|20	-	-	-	intergenic	Bhi02M001060(dist=51149),Bhi02M001061(dist=113916)	-	-	-	-	-	-	-	-	-	-	-
chr2	30693827	30693827	-	A	Insertion	.	3131.31	1|1	1|1	1|1	1|1	0|27	0|19	0|14	0|18	-	-	-	intergenic	Bhi02M001060(dist=51228),Bhi02M001061(dist=113837)	-	-	-	-	-	-	-	-	-	-	-
chr2	30693877	30693877	-	C	Insertion	.	3267.31	1|1	1|1	1|1	1|1	0|19	0|19	0|13	0|22	-	-	-	intergenic	Bhi02M001060(dist=51278),Bhi02M001061(dist=113787)	-	-	-	-	-	-	-	-	-	-	-
chr2	30693969	30693970	TC	-	Deletion	.	3674.31	1|1	1|1	1|1	1|1	0|16	0|24	0|15	0|16	-	-	-	intergenic	Bhi02M001060(dist=51370),Bhi02M001061(dist=113694)	-	-	-	-	-	-	-	-	-	-	-
chr2	30694302	30694302	-	G	Insertion	.	3733.31	1|1	1|1	1|1	1|1	0|15	0|23	0|21	0|24	-	-	-	intergenic	Bhi02M001060(dist=51703),Bhi02M001061(dist=113362)	-	-	-	-	-	-	-	-	-	-	-
chr2	30694316	30694316	T	-	Deletion	.	3573.31	1|1	1|1	1|1	1|1	0|15	0|22	0|24	0|24	-	-	-	intergenic	Bhi02M001060(dist=51717),Bhi02M001061(dist=113348)	-	-	-	-	-	-	-	-	-	-	-
chr2	30694447	30694447	-	T	Insertion	.	3774.31	1|1	1|1	1|1	1|1	0|24	0|24	0|17	0|25	-	-	-	intergenic	Bhi02M001060(dist=51848),Bhi02M001061(dist=113217)	-	-	-	-	-	-	-	-	-	-	-
chr2	30694462	30694462	T	-	Deletion	.	3810.31	1|1	1|1	1|1	1|1	0|25	0|26	0|16	0|24	-	-	-	intergenic	Bhi02M001060(dist=51863),Bhi02M001061(dist=113202)	-	-	-	-	-	-	-	-	-	-	-
chr2	30694499	30694499	T	-	Deletion	.	3667.31	1|1	1|1	1|1	1|1	0|24	0|28	0|14	0|25	-	-	-	intergenic	Bhi02M001060(dist=51900),Bhi02M001061(dist=113165)	-	-	-	-	-	-	-	-	-	-	-
chr2	30694521	30694521	-	T	Insertion	.	3036.31	1|1	1|1	1|1	1|1	0|22	0|26	0|12	0|22	-	-	-	intergenic	Bhi02M001060(dist=51922),Bhi02M001061(dist=113143)	-	-	-	-	-	-	-	-	-	-	-
chr2	30694686	30694686	-	A	Insertion	.	3260.31	1|1	1|1	1|1	1|1	0|21	0|23	0|16	0|18	-	-	-	intergenic	Bhi02M001060(dist=52087),Bhi02M001061(dist=112978)	-	-	-	-	-	-	-	-	-	-	-
chr2	30694691	30694691	G	-	Deletion	.	3374.31	1|1	1|1	1|1	1|1	0|19	0|23	0|16	0|17	-	-	-	intergenic	Bhi02M001060(dist=52092),Bhi02M001061(dist=112973)	-	-	-	-	-	-	-	-	-	-	-
chr2	30932208	30932208	G	T	SNP	.	1576.92	0|0	1|1	0|1	0|1	26|0	0|19	18|5	14|21	0.2174	0.6	0.3826	intergenic	Bhi02M001063(dist=39746),Bhi02M001064(dist=165827)	-	-	-	-	-	-	-	-	-	-	-
chr2	30936548	30936548	-	A	Insertion	.	4970.31	1|1	1|1	1|1	1|1	0|32	0|34	0|28	0|24	-	-	-	intergenic	Bhi02M001063(dist=44086),Bhi02M001064(dist=161487)	-	-	-	-	-	-	-	-	-	-	-
chr2	30936738	30936738	-	C	Insertion	.	2798.31	1|1	1|1	1|1	1|1	0|21	0|16	0|11	0|19	-	-	-	intergenic	Bhi02M001063(dist=44276),Bhi02M001064(dist=161297)	-	-	-	-	-	-	-	-	-	-	-
chr2	30936831	30936831	-	G	Insertion	.	2592.32	1|1	1|1	1|1	1|1	0|15	0|18	0|9	0|20	-	-	-	intergenic	Bhi02M001063(dist=44369),Bhi02M001064(dist=161204)	-	-	-	-	-	-	-	-	-	-	-
chr2	30936836	30936836	-	C	Insertion	.	2252.32	1|1	1|1	1|1	1|1	0|12	0|17	0|9	0|20	-	-	-	intergenic	Bhi02M001063(dist=44374),Bhi02M001064(dist=161199)	-	-	-	-	-	-	-	-	-	-	-
chr2	30936916	30936916	-	G	Insertion	.	1454.33	1|1	1|1	1|1	1|1	0|8	0|7	0|9	0|9	-	-	-	intergenic	Bhi02M001063(dist=44454),Bhi02M001064(dist=161119)	-	-	-	-	-	-	-	-	-	-	-
chr2	30937128	30937128	T	-	Deletion	.	177.59	1|1	.|.	.|.	.|.	0|3	.|.	.|.	.|.	-	-	-	intergenic	Bhi02M001063(dist=44666),Bhi02M001064(dist=160907)	-	-	-	-	-	-	-	-	-	-	-
chr2	30937154	30937155	AA	-	Deletion	.	353.13	1|1	.|.	.|.	.|.	0|5	.|.	.|.	.|.	-	-	-	intergenic	Bhi02M001063(dist=44692),Bhi02M001064(dist=160880)	-	-	-	-	-	-	-	-	-	-	-
chr2	30937485	30937485	T	-	Deletion	.	2973.31	1|1	1|1	1|1	1|1	0|18	0|22	0|13	0|18	-	-	-	intergenic	Bhi02M001063(dist=45023),Bhi02M001064(dist=160550)	-	-	-	-	-	-	-	-	-	-	-
chr2	30937490	30937490	-	T	Insertion	.	3188.37	1|1	1|1	1|1	1|1	0|18	0|22	0|14	0|17	-	-	-	intergenic	Bhi02M001063(dist=45028),Bhi02M001064(dist=160545)	-	-	-	-	-	-	-	-	-	-	-
chr2	30937567	30937567	-	T	Insertion	.	2487.31	1|1	1|1	1|1	1|1	0|17	0|14	0|19	0|12	-	-	-	intergenic	Bhi02M001063(dist=45105),Bhi02M001064(dist=160468)	-	-	-	-	-	-	-	-	-	-	-
chr2	30937595	30937595	-	C	Insertion	.	2425.31	1|1	1|1	1|1	1|1	0|15	0|11	0|19	0|13	-	-	-	intergenic	Bhi02M001063(dist=45133),Bhi02M001064(dist=160440)	-	-	-	-	-	-	-	-	-	-	-
chr2	30937615	30937615	-	G	Insertion	.	1833.33	1|1	1|1	1|1	1|1	0|12	0|6	0|19	0|9	-	-	-	intergenic	Bhi02M001063(dist=45153),Bhi02M001064(dist=160420)	-	-	-	-	-	-	-	-	-	-	-
chr2	30937634	30937635	AT	-	Deletion	.	1490.32	1|1	1|1	1|1	1|1	0|9	0|8	0|15	0|9	-	-	-	intergenic	Bhi02M001063(dist=45172),Bhi02M001064(dist=160400)	-	-	-	-	-	-	-	-	-	-	-
chr2	30937739	30937739	T	-	Deletion	.	2874.31	1|1	1|1	1|1	1|1	0|18	0|26	0|14	0|21	-	-	-	intergenic	Bhi02M001063(dist=45277),Bhi02M001064(dist=160296)	-	-	-	-	-	-	-	-	-	-	-
chr2	30937748	30937748	T	-	Deletion	.	3738.31	1|1	1|1	1|1	1|1	0|20	0|28	0|13	0|22	-	-	-	intergenic	Bhi02M001063(dist=45286),Bhi02M001064(dist=160287)	-	-	-	-	-	-	-	-	-	-	-
chr2	30937756	30937756	A	-	Deletion	.	3697.31	1|1	1|1	1|1	1|1	0|21	0|30	0|13	0|24	-	-	-	intergenic	Bhi02M001063(dist=45294),Bhi02M001064(dist=160279)	-	-	-	-	-	-	-	-	-	-	-
chr2	30937779	30937779	-	C	Insertion	.	4076.31	1|1	1|1	1|1	1|1	0|23	0|32	0|18	0|24	-	-	-	intergenic	Bhi02M001063(dist=45317),Bhi02M001064(dist=160256)	-	-	-	-	-	-	-	-	-	-	-
chr2	30937836	30937836	-	CG	Insertion	.	3934.31	1|1	1|1	1|1	1|1	0|24	0|23	0|16	0|21	-	-	-	intergenic	Bhi02M001063(dist=45374),Bhi02M001064(dist=160199)	-	-	-	-	-	-	-	-	-	-	-
chr2	30937883	30937883	-	G	Insertion	.	4147.31	1|1	1|1	1|1	1|1	0|25	0|35	0|23	0|20	-	-	-	intergenic	Bhi02M001063(dist=45421),Bhi02M001064(dist=160152)	-	-	-	-	-	-	-	-	-	-	-
chr2	30937921	30937921	G	-	Deletion	.	3785.31	1|1	1|1	1|1	1|1	0|19	0|31	0|22	0|18	-	-	-	intergenic	Bhi02M001063(dist=45459),Bhi02M001064(dist=160114)	-	-	-	-	-	-	-	-	-	-	-
chr2	30937985	30937985	-	T	Insertion	.	3662.31	1|1	1|1	1|1	1|1	0|16	0|31	0|25	0|19	-	-	-	intergenic	Bhi02M001063(dist=45523),Bhi02M001064(dist=160050)	-	-	-	-	-	-	-	-	-	-	-
chr2	30938005	30938005	-	G	Insertion	.	4314.31	1|1	1|1	1|1	1|1	0|21	0|31	0|26	0|18	-	-	-	intergenic	Bhi02M001063(dist=45543),Bhi02M001064(dist=160030)	-	-	-	-	-	-	-	-	-	-	-
chr2	30938073	30938073	-	T	Insertion	.	3621.31	1|1	1|1	1|1	1|1	0|26	0|30	0|15	0|22	-	-	-	intergenic	Bhi02M001063(dist=45611),Bhi02M001064(dist=159962)	-	-	-	-	-	-	-	-	-	-	-
chr2	30938167	30938167	-	T	Insertion	.	4804.31	1|1	1|1	1|1	1|1	0|32	0|32	0|24	0|26	-	-	-	intergenic	Bhi02M001063(dist=45705),Bhi02M001064(dist=159868)	-	-	-	-	-	-	-	-	-	-	-
chr2	30938227	30938227	A	-	Deletion	.	5122.31	1|1	1|1	1|1	1|1	0|43	0|29	0|28	0|27	-	-	-	intergenic	Bhi02M001063(dist=45765),Bhi02M001064(dist=159808)	-	-	-	-	-	-	-	-	-	-	-
chr2	30938297	30938297	A	-	Deletion	.	4927.31	1|1	1|1	1|1	1|1	0|40	0|31	0|26	0|20	-	-	-	intergenic	Bhi02M001063(dist=45835),Bhi02M001064(dist=159738)	-	-	-	-	-	-	-	-	-	-	-
chr2	30938378	30938378	-	G	Insertion	.	5131.31	1|1	1|1	1|1	1|1	0|30	0|36	0|24	0|24	-	-	-	intergenic	Bhi02M001063(dist=45916),Bhi02M001064(dist=159657)	-	-	-	-	-	-	-	-	-	-	-
chr2	30938406	30938406	A	-	Deletion	.	4659.31	1|1	1|1	1|1	1|1	0|39	0|31	0|22	0|27	-	-	-	intergenic	Bhi02M001063(dist=45944),Bhi02M001064(dist=159629)	-	-	-	-	-	-	-	-	-	-	-
chr2	30938449	30938449	A	-	Deletion	.	4230.31	1|1	1|1	1|1	1|1	0|34	0|30	0|18	0|29	-	-	-	intergenic	Bhi02M001063(dist=45987),Bhi02M001064(dist=159586)	-	-	-	-	-	-	-	-	-	-	-
chr2	30952292	30952292	A	-	Deletion	.	815.45	1|1	1|1	1|1	1|1	0|13	0|8	0|4	0|4	-	-	-	intergenic	Bhi02M001063(dist=59830),Bhi02M001064(dist=145743)	-	-	-	-	-	-	-	-	-	-	-
chr2	30952315	30952315	-	A	Insertion	.	1465.4	1|1	1|1	1|1	1|1	0|15	0|7	0|7	0|4	-	-	-	intergenic	Bhi02M001063(dist=59853),Bhi02M001064(dist=145720)	-	-	-	-	-	-	-	-	-	-	-
chr2	30952362	30952362	-	C	Insertion	.	780.67	1|1	1|1	1|1	1|1	0|8	0|3	0|4	0|3	-	-	-	intergenic	Bhi02M001063(dist=59900),Bhi02M001064(dist=145673)	-	-	-	-	-	-	-	-	-	-	-
chr2	30952364	30952364	-	G	Insertion	.	690.95	1|1	.|.	1|1	.|.	0|8	.|.	0|4	.|.	-	-	-	intergenic	Bhi02M001063(dist=59902),Bhi02M001064(dist=145671)	-	-	-	-	-	-	-	-	-	-	-
chr2	30952432	30952432	A	-	Deletion	.	307.01	1|1	.|.	.|.	.|.	0|5	.|.	.|.	.|.	-	-	-	intergenic	Bhi02M001063(dist=59970),Bhi02M001064(dist=145603)	-	-	-	-	-	-	-	-	-	-	-
chr2	30952440	30952440	-	A	Insertion	.	214.83	1|1	.|.	.|.	.|.	0|4	.|.	.|.	.|.	-	-	-	intergenic	Bhi02M001063(dist=59978),Bhi02M001064(dist=145595)	-	-	-	-	-	-	-	-	-	-	-
chr2	30954477	30954477	A	-	Deletion	.	886.42	1|1	1|1	1|1	1|1	0|9	0|5	0|5	0|5	-	-	-	intergenic	Bhi02M001063(dist=62015),Bhi02M001064(dist=143558)	-	-	-	-	-	-	-	-	-	-	-
chr2	30959144	30959144	C	A	SNP	.	1484.92	1|1	0|0	0|1	0|1	0|18	25|0	6|17	10|7	0.2609	0.5882	0.3273	intergenic	Bhi02M001063(dist=66682),Bhi02M001064(dist=138891)	-	-	-	-	-	-	-	-	-	-	-
chr2	30966435	30966435	-	T	Insertion	.	516.32	0|1	0|0	0|1	0|1	2|14	18|0	5|7	9|11	-	-	-	intergenic	Bhi02M001063(dist=73973),Bhi02M001064(dist=131600)	-	-	-	-	-	-	-	-	-	-	-
chr2	30972764	30972764	A	-	Deletion	.	832.46	1|1	1|1	1|1	1|1	0|5	0|5	0|8	0|4	-	-	-	intergenic	Bhi02M001063(dist=80302),Bhi02M001064(dist=125271)	-	-	-	-	-	-	-	-	-	-	-
chr2	30972907	30972907	-	A	Insertion	.	1462.33	1|1	1|1	1|1	1|1	0|7	0|12	0|7	0|11	-	-	-	intergenic	Bhi02M001063(dist=80445),Bhi02M001064(dist=125128)	-	-	-	-	-	-	-	-	-	-	-
chr2	30972970	30972970	-	T	Insertion	.	2085.31	1|1	1|1	1|1	1|1	0|12	0|13	0|10	0|12	-	-	-	intergenic	Bhi02M001063(dist=80508),Bhi02M001064(dist=125065)	-	-	-	-	-	-	-	-	-	-	-
chr2	30973270	30973270	-	A	Insertion	.	534.89	1|1	1|1	1|1	1|1	0|3	0|3	0|2	0|6	-	-	-	intergenic	Bhi02M001063(dist=80808),Bhi02M001064(dist=124765)	-	-	-	-	-	-	-	-	-	-	-
chr2	30973278	30973278	A	-	Deletion	.	439.06	1|1	1|1	.|.	1|1	0|3	0|2	.|.	0|5	-	-	-	intergenic	Bhi02M001063(dist=80816),Bhi02M001064(dist=124757)	-	-	-	-	-	-	-	-	-	-	-
chr2	30991443	30991443	G	A	SNP	.	1399.93	0|0	1|1	0|1	0|1	11|0	0|22	14|7	12|12	0.3333	0.5	0.1667	intergenic	Bhi02M001063(dist=98981),Bhi02M001064(dist=106592)	-	-	-	-	-	-	-	-	-	-	-
chr2	30992764	30992764	C	T	SNP	.	1932.92	1|1	0|0	0|1	0|1	0|28	35|0	5|13	9|12	0.2778	0.4286	0.1508	intergenic	Bhi02M001063(dist=100302),Bhi02M001064(dist=105271)	-	-	-	-	-	-	-	-	-	-	-
chr2	31009670	31009670	C	-	Deletion	.	2600.32	1|1	1|1	1|1	1|1	0|12	0|21	0|9	0|16	-	-	-	intergenic	Bhi02M001063(dist=117208),Bhi02M001064(dist=88365)	-	-	-	-	-	-	-	-	-	-	-
chr2	31009728	31009728	-	C	Insertion	.	2243.32	1|1	1|1	1|1	1|1	0|12	0|22	0|9	0|13	-	-	-	intergenic	Bhi02M001063(dist=117266),Bhi02M001064(dist=88307)	-	-	-	-	-	-	-	-	-	-	-
chr2	31009734	31009734	-	G	Insertion	.	2464.32	1|1	1|1	1|1	1|1	0|12	0|21	0|9	0|13	-	-	-	intergenic	Bhi02M001063(dist=117272),Bhi02M001064(dist=88301)	-	-	-	-	-	-	-	-	-	-	-
chr2	31009749	31009749	A	-	Deletion	.	2223.32	1|1	1|1	1|1	1|1	0|10	0|19	0|9	0|12	-	-	-	intergenic	Bhi02M001063(dist=117287),Bhi02M001064(dist=88286)	-	-	-	-	-	-	-	-	-	-	-
chr2	31009789	31009789	T	-	Deletion	.	932.5	1|1	1|1	1|1	1|1	0|5	0|9	0|3	0|6	-	-	-	intergenic	Bhi02M001063(dist=117327),Bhi02M001064(dist=88246)	-	-	-	-	-	-	-	-	-	-	-
chr2	31009804	31009804	T	-	Deletion	.	602.02	1|1	1|1	.|.	1|1	0|4	0|4	.|.	0|5	-	-	-	intergenic	Bhi02M001063(dist=117342),Bhi02M001064(dist=88231)	-	-	-	-	-	-	-	-	-	-	-
chr2	31010116	31010116	G	-	Deletion	.	682.95	.|.	1|1	1|1	1|1	.|.	0|4	0|7	0|5	-	-	-	intergenic	Bhi02M001063(dist=117654),Bhi02M001064(dist=87919)	-	-	-	-	-	-	-	-	-	-	-
chr2	31010124	31010124	-	G	Insertion	.	518.07	.|.	1|1	1|1	1|1	.|.	0|4	0|6	0|4	-	-	-	intergenic	Bhi02M001063(dist=117662),Bhi02M001064(dist=87911)	-	-	-	-	-	-	-	-	-	-	-
chr2	31010138	31010138	A	-	Deletion	.	560.07	.|.	1|1	1|1	1|1	.|.	0|4	0|6	0|4	-	-	-	intergenic	Bhi02M001063(dist=117676),Bhi02M001064(dist=87897)	-	-	-	-	-	-	-	-	-	-	-
chr2	31010165	31010165	G	-	Deletion	.	409.36	.|.	1|1	1|1	1|1	.|.	0|2	0|5	0|4	-	-	-	intergenic	Bhi02M001063(dist=117703),Bhi02M001064(dist=87870)	-	-	-	-	-	-	-	-	-	-	-
chr2	31010177	31010177	-	G	Insertion	.	346.36	.|.	.|.	1|1	1|1	.|.	.|.	0|5	0|4	-	-	-	intergenic	Bhi02M001063(dist=117715),Bhi02M001064(dist=87858)	-	-	-	-	-	-	-	-	-	-	-
chr2	31010197	31010197	-	A	Insertion	.	208.83	.|.	.|.	1|1	1|1	.|.	.|.	0|2	0|4	-	-	-	intergenic	Bhi02M001063(dist=117735),Bhi02M001064(dist=87838)	-	-	-	-	-	-	-	-	-	-	-
chr2	31010335	31010335	-	A	Insertion	.	647.82	1|1	.|.	1|1	1|1	0|3	.|.	0|6	0|4	-	-	-	intergenic	Bhi02M001063(dist=117873),Bhi02M001064(dist=87700)	-	-	-	-	-	-	-	-	-	-	-
chr2	31011580	31011580	A	-	Deletion	.	1119.4	1|1	1|1	1|1	1|1	0|7	0|12	0|7	0|4	-	-	-	intergenic	Bhi02M001063(dist=119118),Bhi02M001064(dist=86455)	-	-	-	-	-	-	-	-	-	-	-
chr2	31011647	31011647	-	TT	Insertion	.	3397.31	1|1	1|1	1|1	1|1	0|20	0|21	0|11	0|11	-	-	-	intergenic	Bhi02M001063(dist=119185),Bhi02M001064(dist=86388)	-	-	-	-	-	-	-	-	-	-	-
chr2	31011666	31011666	-	T	Insertion	.	2761.31	1|1	1|1	1|1	1|1	0|24	0|21	0|14	0|10	-	-	-	intergenic	Bhi02M001063(dist=119204),Bhi02M001064(dist=86369)	-	-	-	-	-	-	-	-	-	-	-
chr2	31011918	31011918	-	T	Insertion	.	3768.31	1|1	1|1	1|1	1|1	0|29	0|23	0|19	0|23	-	-	-	intergenic	Bhi02M001063(dist=119456),Bhi02M001064(dist=86117)	-	-	-	-	-	-	-	-	-	-	-
chr2	31011937	31011937	A	-	Deletion	.	3457.31	1|1	1|1	1|1	1|1	0|30	0|20	0|16	0|24	-	-	-	intergenic	Bhi02M001063(dist=119475),Bhi02M001064(dist=86098)	-	-	-	-	-	-	-	-	-	-	-
chr2	31012020	31012020	-	C	Insertion	.	4174.31	1|1	1|1	1|1	1|1	0|29	0|24	0|14	0|30	-	-	-	intergenic	Bhi02M001063(dist=119558),Bhi02M001064(dist=86015)	-	-	-	-	-	-	-	-	-	-	-
chr2	31020470	31020471	TG	-	Deletion	.	3614.31	1|1	1|1	1|1	1|1	0|22	0|29	0|18	0|17	-	-	-	intergenic	Bhi02M001063(dist=128008),Bhi02M001064(dist=77564)	-	-	-	-	-	-	-	-	-	-	-
chr2	31020513	31020513	A	-	Deletion	.	4029.31	1|1	1|1	1|1	1|1	0|23	0|31	0|24	0|22	-	-	-	intergenic	Bhi02M001063(dist=128051),Bhi02M001064(dist=77522)	-	-	-	-	-	-	-	-	-	-	-
chr2	31020583	31020583	A	-	Deletion	.	4514.31	1|1	1|1	1|1	1|1	0|29	0|29	0|27	0|27	-	-	-	intergenic	Bhi02M001063(dist=128121),Bhi02M001064(dist=77452)	-	-	-	-	-	-	-	-	-	-	-
chr2	31020599	31020599	C	-	Deletion	.	4787.31	1|1	1|1	1|1	1|1	0|31	0|32	0|25	0|26	-	-	-	intergenic	Bhi02M001063(dist=128137),Bhi02M001064(dist=77436)	-	-	-	-	-	-	-	-	-	-	-
chr2	31020608	31020608	-	G	Insertion	.	5139.31	1|1	1|1	1|1	1|1	0|33	0|32	0|23	0|26	-	-	-	intergenic	Bhi02M001063(dist=128146),Bhi02M001064(dist=77427)	-	-	-	-	-	-	-	-	-	-	-
chr2	31022486	31022486	T	-	Deletion	.	426.29	1|1	0|0	0|1	0|1	0|13	11|1	3|8	4|9	-	-	-	intergenic	Bhi02M001063(dist=130024),Bhi02M001064(dist=75549)	-	-	-	-	-	-	-	-	-	-	-
chr2	31032179	31032179	-	ATTAATTAA	Insertion	.	922.55	.|.	1|1	.|.	.|.	.|.	0|4	.|.	.|.	-	-	-	intergenic	Bhi02M001063(dist=139717),Bhi02M001064(dist=65856)	-	-	-	-	-	-	-	-	-	-	-
chr2	31032223	31032223	A	-	Deletion	.	697.57	1|1	1|1	1|1	1|1	0|4	0|5	0|6	0|3	-	-	-	intergenic	Bhi02M001063(dist=139761),Bhi02M001064(dist=65812)	-	-	-	-	-	-	-	-	-	-	-
chr2	31032280	31032280	A	-	Deletion	.	458.68	1|1	1|1	0|1	1|1	0|7	1|9	2|6	1|5	-	-	-	intergenic	Bhi02M001063(dist=139818),Bhi02M001064(dist=65755)	-	-	-	-	-	-	-	-	-	-	-
chr2	31041850	31041850	-	A	Insertion	.	569	0|1	1|1	0|1	0|1	17|2	0|15	10|4	6|10	-	-	-	intergenic	Bhi02M001063(dist=149388),Bhi02M001064(dist=56185)	-	-	-	-	-	-	-	-	-	-	-
chr2	31051293	31051293	G	A	SNP	.	1925.37	1|1	0|0	0|1	0|1	2|21	29|0	8|24	24|16	0.25	0.6	0.35	intergenic	Bhi02M001063(dist=158831),Bhi02M001064(dist=46742)	-	-	-	-	-	-	-	-	-	-	-
chr2	31063763	31063763	-	C	Insertion	.	971.83	1|1	1|1	1|1	.|.	0|11	0|10	0|8	.|.	-	-	-	intergenic	Bhi02M001063(dist=171301),Bhi02M001064(dist=34272)	-	-	-	-	-	-	-	-	-	-	-
chr2	31063792	31063792	-	C	Insertion	.	946.86	1|1	1|1	1|1	.|.	0|11	0|7	0|6	.|.	-	-	-	intergenic	Bhi02M001063(dist=171330),Bhi02M001064(dist=34243)	-	-	-	-	-	-	-	-	-	-	-
chr2	31063802	31063802	-	C	Insertion	.	600.01	1|1	1|1	1|1	.|.	0|6	0|7	0|3	.|.	-	-	-	intergenic	Bhi02M001063(dist=171340),Bhi02M001064(dist=34233)	-	-	-	-	-	-	-	-	-	-	-
chr2	31063861	31063861	A	-	Deletion	.	464.23	1|1	1|1	.|.	1|1	0|4	0|4	.|.	0|3	-	-	-	intergenic	Bhi02M001063(dist=171399),Bhi02M001064(dist=34174)	-	-	-	-	-	-	-	-	-	-	-
chr2	31070847	31070847	C	T	SNP	.	1482.92	0|0	1|1	0|1	0|1	25|0	0|24	16|5	11|14	0.2381	0.56	0.3219	intergenic	Bhi02M001063(dist=178385),Bhi02M001064(dist=27188)	-	-	-	-	-	-	-	-	-	-	-
chr2	31079991	31079991	A	-	Deletion	.	1421.82	1|1	1|1	1|1	1|1	0|11	0|11	0|9	1|10	-	-	-	intergenic	Bhi02M001063(dist=187529),Bhi02M001064(dist=18044)	-	-	-	-	-	-	-	-	-	-	-
chr2	31079992	31079992	G	-	Deletion	.	1430.94	1|1	1|1	1|1	1|1	0|10	0|11	0|9	1|8	-	-	-	intergenic	Bhi02M001063(dist=187530),Bhi02M001064(dist=18043)	-	-	-	-	-	-	-	-	-	-	-
chr2	32866220	32866257	CCGTTCCACAATTCCAGAGGTGTTCTTGTAACACTCTN	-	Deletion	.	7039.7	1|1	1|1	1|1	1|1	0|4	0|5	0|7	0|2	-	-	-	-	-	-	-	-	-	-	-	-	-	-	-	-
chr2	32868634	32868634	A	-	Deletion	.	3219.26	1|1	1|1	1|1	1|1	0|17	0|19	0|18	0|23	-	-	-	intergenic	Bhi02M001104(dist=129308),Bhi02M001105(dist=17126)	-	-	-	-	-	-	-	-	-	-	-
chr2	32868685	32868685	-	T	Insertion	.	4395.31	1|1	1|1	1|1	1|1	0|20	0|32	0|29	0|24	-	-	-	intergenic	Bhi02M001104(dist=129359),Bhi02M001105(dist=17075)	-	-	-	-	-	-	-	-	-	-	-
chr2	32868767	32868767	-	C	Insertion	.	4633.31	1|1	1|1	1|1	1|1	0|22	0|34	0|30	0|24	-	-	-	intergenic	Bhi02M001104(dist=129441),Bhi02M001105(dist=16993)	-	-	-	-	-	-	-	-	-	-	-
chr2	32868869	32868869	-	AG	Insertion	.	5595.31	1|1	1|1	1|1	1|1	0|26	0|23	0|27	0|26	-	-	-	intergenic	Bhi02M001104(dist=129543),Bhi02M001105(dist=16891)	-	-	-	-	-	-	-	-	-	-	-
chr2	32869037	32869037	-	T	Insertion	.	3977.31	1|1	1|1	1|1	1|1	0|29	0|29	0|20	0|21	-	-	-	intergenic	Bhi02M001104(dist=129711),Bhi02M001105(dist=16723)	-	-	-	-	-	-	-	-	-	-	-
chr2	32902578	32902578	-	TA	Insertion	.	777.11	0|1	0|0	0|1	0|1	26|8	31|2	18|4	17|7	-	-	-	intronic	Bhi02M001106	-	-	VPS13	PREDICTED: uncharacterized protein LOC101204937 isoform X1 [Cucumis sativus]	-	-	-	-	-	-	-
chr2	32906855	32906855	T	-	Deletion	.	3975.31	1|1	1|1	1|1	1|1	0|31	0|26	0|23	0|22	-	-	-	intronic	Bhi02M001106	-	-	VPS13	PREDICTED: uncharacterized protein LOC101204937 isoform X1 [Cucumis sativus]	-	-	-	-	-	-	-
chr2	32906949	32906949	-	A	Insertion	.	2364.31	1|1	1|1	1|1	1|1	0|19	0|17	0|12	0|11	-	-	-	intronic	Bhi02M001106	-	-	VPS13	PREDICTED: uncharacterized protein LOC101204937 isoform X1 [Cucumis sativus]	-	-	-	-	-	-	-
chr2	32906983	32906983	A	-	Deletion	.	2702.31	1|1	1|1	1|1	1|1	0|16	0|18	0|18	0|13	-	-	-	intronic	Bhi02M001106	-	-	VPS13	PREDICTED: uncharacterized protein LOC101204937 isoform X1 [Cucumis sativus]	-	-	-	-	-	-	-
chr2	32906992	32906992	T	-	Deletion	.	2522.31	1|1	1|1	1|1	1|1	0|16	0|19	0|18	0|12	-	-	-	intronic	Bhi02M001106	-	-	VPS13	PREDICTED: uncharacterized protein LOC101204937 isoform X1 [Cucumis sativus]	-	-	-	-	-	-	-
chr2	32907018	32907019	TA	-	Deletion	.	3846.31	1|1	1|1	1|1	1|1	0|17	0|21	0|20	0|12	-	-	-	intronic	Bhi02M001106	-	-	VPS13	PREDICTED: uncharacterized protein LOC101204937 isoform X1 [Cucumis sativus]	-	-	-	-	-	-	-
chr2	32907085	32907085	-	A	Insertion	.	3490.31	1|1	1|1	1|1	1|1	0|22	0|21	0|22	0|22	-	-	-	intronic	Bhi02M001106	-	-	VPS13	PREDICTED: uncharacterized protein LOC101204937 isoform X1 [Cucumis sativus]	-	-	-	-	-	-	-
chr2	32908078	32908078	-	C	Insertion	.	3003.31	1|1	1|1	1|1	1|1	0|19	0|17	0|19	0|12	-	-	-	intronic	Bhi02M001106	-	-	VPS13	PREDICTED: uncharacterized protein LOC101204937 isoform X1 [Cucumis sativus]	-	-	-	-	-	-	-
chr2	32908380	32908380	T	-	Deletion	.	2612.31	1|1	1|1	1|1	1|1	0|20	0|19	0|16	0|17	-	-	-	intronic	Bhi02M001106	-	-	VPS13	PREDICTED: uncharacterized protein LOC101204937 isoform X1 [Cucumis sativus]	-	-	-	-	-	-	-
chr2	32908572	32908572	-	C	Insertion	.	2841.31	1|1	1|1	1|1	1|1	0|22	0|21	0|11	0|17	-	-	-	intronic	Bhi02M001106	-	-	VPS13	PREDICTED: uncharacterized protein LOC101204937 isoform X1 [Cucumis sativus]	-	-	-	-	-	-	-
chr2	32955324	32955324	-	A	Insertion	.	3829.31	1|1	1|1	1|1	1|1	0|19	0|30	0|17	0|19	-	-	-	intronic	Bhi02M001106	-	-	VPS13	PREDICTED: uncharacterized protein LOC101204937 isoform X1 [Cucumis sativus]	-	-	-	-	-	-	-
chr2	32955343	32955343	-	C	Insertion	.	3392.31	1|1	1|1	1|1	1|1	0|17	0|25	0|21	0|18	-	-	-	intronic	Bhi02M001106	-	-	VPS13	PREDICTED: uncharacterized protein LOC101204937 isoform X1 [Cucumis sativus]	-	-	-	-	-	-	-
chr2	32955411	32955411	-	G	Insertion	.	2996.31	1|1	1|1	1|1	1|1	0|18	0|23	0|22	0|18	-	-	-	intronic	Bhi02M001106	-	-	VPS13	PREDICTED: uncharacterized protein LOC101204937 isoform X1 [Cucumis sativus]	-	-	-	-	-	-	-
chr2	32955470	32955470	C	-	Deletion	.	3278.31	1|1	1|1	1|1	1|1	0|25	0|23	0|22	0|14	-	-	-	intronic	Bhi02M001106	-	-	VPS13	PREDICTED: uncharacterized protein LOC101204937 isoform X1 [Cucumis sativus]	-	-	-	-	-	-	-
chr2	32955477	32955478	AG	-	Deletion	.	4114.31	1|1	1|1	1|1	1|1	0|26	0|23	0|23	0|14	-	-	-	intronic	Bhi02M001106	-	-	VPS13	PREDICTED: uncharacterized protein LOC101204937 isoform X1 [Cucumis sativus]	-	-	-	-	-	-	-
chr2	32955755	32955755	C	-	Deletion	.	3608.31	1|1	1|1	1|1	1|1	0|32	0|23	0|27	0|17	-	-	-	intronic	Bhi02M001106	-	-	VPS13	PREDICTED: uncharacterized protein LOC101204937 isoform X1 [Cucumis sativus]	-	-	-	-	-	-	-
chr2	32955783	32955783	A	-	Deletion	.	3756.31	1|1	1|1	1|1	1|1	0|32	0|25	0|27	0|19	-	-	-	intronic	Bhi02M001106	-	-	VPS13	PREDICTED: uncharacterized protein LOC101204937 isoform X1 [Cucumis sativus]	-	-	-	-	-	-	-
chr2	32955806	32955807	TT	-	Deletion	.	5472.31	1|1	1|1	1|1	1|1	0|34	0|26	0|25	0|20	-	-	-	intronic	Bhi02M001106	-	-	VPS13	PREDICTED: uncharacterized protein LOC101204937 isoform X1 [Cucumis sativus]	-	-	-	-	-	-	-
chr2	32955970	32955970	-	G	Insertion	.	4399.31	1|1	1|1	1|1	1|1	0|39	0|24	0|24	0|22	-	-	-	intronic	Bhi02M001106	-	-	VPS13	PREDICTED: uncharacterized protein LOC101204937 isoform X1 [Cucumis sativus]	-	-	-	-	-	-	-
chr2	32956174	32956174	C	-	Deletion	.	4970.31	1|1	1|1	1|1	1|1	0|35	0|33	0|28	0|22	-	-	-	intronic	Bhi02M001106	-	-	VPS13	PREDICTED: uncharacterized protein LOC101204937 isoform X1 [Cucumis sativus]	-	-	-	-	-	-	-
chr2	32956229	32956229	G	-	Deletion	.	3708.31	1|1	1|1	1|1	1|1	0|26	0|24	0|23	0|19	-	-	-	intronic	Bhi02M001106	-	-	VPS13	PREDICTED: uncharacterized protein LOC101204937 isoform X1 [Cucumis sativus]	-	-	-	-	-	-	-
chr2	32956248	32956248	G	-	Deletion	.	3626.31	1|1	1|1	1|1	1|1	0|25	0|19	0|24	0|22	-	-	-	intronic	Bhi02M001106	-	-	VPS13	PREDICTED: uncharacterized protein LOC101204937 isoform X1 [Cucumis sativus]	-	-	-	-	-	-	-
chr2	32956311	32956311	T	-	Deletion	.	3359.31	1|1	1|1	1|1	1|1	0|18	0|21	0|22	0|19	-	-	-	intronic	Bhi02M001106	-	-	VPS13	PREDICTED: uncharacterized protein LOC101204937 isoform X1 [Cucumis sativus]	-	-	-	-	-	-	-
chr2	32960117	32960117	-	AAA	Insertion	.	473.35	1|1	1|1	1|1	1|1	0|3	0|7	1|4	1|6	-	-	-	intronic	Bhi02M001106	-	-	VPS13	PREDICTED: uncharacterized protein LOC101204937 isoform X1 [Cucumis sativus]	-	-	-	-	-	-	-
chr2	32965816	32965816	A	-	Deletion	.	653.71	1|1	1|1	1|1	1|1	0|4	0|5	0|2	0|6	-	-	-	intronic	Bhi02M001106	-	-	VPS13	PREDICTED: uncharacterized protein LOC101204937 isoform X1 [Cucumis sativus]	-	-	-	-	-	-	-
chr2	33160340	33160340	-	CT	Insertion	.	3960.31	1|1	1|1	1|1	1|1	0|31	0|24	0|20	0|19	-	-	-	intergenic	Bhi02M001111(dist=71342),Bhi02M001112(dist=35723)	-	-	-	-	-	-	-	-	-	-	-
chr2	33160365	33160365	T	-	Deletion	.	3590.31	1|1	1|1	1|1	1|1	0|28	0|27	0|17	0|20	-	-	-	intergenic	Bhi02M001111(dist=71367),Bhi02M001112(dist=35698)	-	-	-	-	-	-	-	-	-	-	-
chr2	33160442	33160442	-	A	Insertion	.	3028.31	1|1	1|1	1|1	1|1	0|21	0|21	0|13	0|23	-	-	-	intergenic	Bhi02M001111(dist=71444),Bhi02M001112(dist=35621)	-	-	-	-	-	-	-	-	-	-	-
chr2	33160473	33160473	-	A	Insertion	.	3190.59	1|1	1|1	1|1	1|1	0|20	0|23	0|10	0|23	-	-	-	intergenic	Bhi02M001111(dist=71475),Bhi02M001112(dist=35590)	-	-	-	-	-	-	-	-	-	-	-
chr2	33160607	33160607	-	A	Insertion	.	3176.31	1|1	1|1	1|1	1|1	0|24	0|20	0|14	0|21	-	-	-	intergenic	Bhi02M001111(dist=71609),Bhi02M001112(dist=35456)	-	-	-	-	-	-	-	-	-	-	-
chr2	33160715	33160715	T	-	Deletion	.	2090.32	1|1	1|1	1|1	1|1	0|20	0|13	0|9	0|16	-	-	-	intergenic	Bhi02M001111(dist=71717),Bhi02M001112(dist=35348)	-	-	-	-	-	-	-	-	-	-	-
chr2	33160762	33160762	C	-	Deletion	.	2767.31	1|1	1|1	1|1	1|1	0|21	0|17	0|11	0|17	-	-	-	intergenic	Bhi02M001111(dist=71764),Bhi02M001112(dist=35301)	-	-	-	-	-	-	-	-	-	-	-
chr2	33160795	33160795	G	-	Deletion	.	2529.31	1|1	1|1	1|1	1|1	0|20	0|13	0|18	0|14	-	-	-	intergenic	Bhi02M001111(dist=71797),Bhi02M001112(dist=35268)	-	-	-	-	-	-	-	-	-	-	-
chr2	33160815	33160815	-	C	Insertion	.	2610.31	1|1	1|1	1|1	1|1	0|22	0|13	0|17	0|13	-	-	-	intergenic	Bhi02M001111(dist=71817),Bhi02M001112(dist=35248)	-	-	-	-	-	-	-	-	-	-	-
chr2	33160868	33160868	-	G	Insertion	.	3057.31	1|1	1|1	1|1	1|1	0|17	0|14	0|21	0|21	-	-	-	intergenic	Bhi02M001111(dist=71870),Bhi02M001112(dist=35195)	-	-	-	-	-	-	-	-	-	-	-
chr2	33160909	33160909	A	-	Deletion	.	2567.31	1|1	1|1	1|1	1|1	0|18	0|12	0|19	0|17	-	-	-	intergenic	Bhi02M001111(dist=71911),Bhi02M001112(dist=35154)	-	-	-	-	-	-	-	-	-	-	-
chr2	33160979	33160979	-	A	Insertion	.	2840.31	1|1	1|1	1|1	1|1	0|20	0|16	0|18	0|19	-	-	-	intergenic	Bhi02M001111(dist=71981),Bhi02M001112(dist=35084)	-	-	-	-	-	-	-	-	-	-	-
chr2	33161081	33161081	-	AG	Insertion	.	3924.31	1|1	1|1	1|1	1|1	0|19	0|19	0|16	0|22	-	-	-	intergenic	Bhi02M001111(dist=72083),Bhi02M001112(dist=34982)	-	-	-	-	-	-	-	-	-	-	-
chr2	33161118	33161118	T	-	Deletion	.	2883.31	1|1	1|1	1|1	1|1	0|18	0|24	0|16	0|18	-	-	-	intergenic	Bhi02M001111(dist=72120),Bhi02M001112(dist=34945)	-	-	-	-	-	-	-	-	-	-	-
chr2	33161316	33161316	-	C	Insertion	.	3712.31	1|1	1|1	1|1	1|1	0|16	0|28	0|28	0|22	-	-	-	intergenic	Bhi02M001111(dist=72318),Bhi02M001112(dist=34747)	-	-	-	-	-	-	-	-	-	-	-
chr2	33161355	33161355	-	C	Insertion	.	3525.31	1|1	1|1	1|1	1|1	0|20	0|25	0|30	0|25	-	-	-	intergenic	Bhi02M001111(dist=72357),Bhi02M001112(dist=34708)	-	-	-	-	-	-	-	-	-	-	-
chr2	33161472	33161473	AC	-	Deletion	.	4342.31	1|1	1|1	1|1	1|1	0|19	0|16	0|27	0|27	-	-	-	intergenic	Bhi02M001111(dist=72474),Bhi02M001112(dist=34590)	-	-	-	-	-	-	-	-	-	-	-
chr2	33161480	33161480	-	T	Insertion	.	3911.31	1|1	1|1	1|1	1|1	0|21	0|17	0|28	0|27	-	-	-	intergenic	Bhi02M001111(dist=72482),Bhi02M001112(dist=34583)	-	-	-	-	-	-	-	-	-	-	-
chr2	33161600	33161600	-	G	Insertion	.	3700.31	1|1	1|1	1|1	1|1	0|17	0|26	0|21	0|24	-	-	-	intergenic	Bhi02M001111(dist=72602),Bhi02M001112(dist=34463)	-	-	-	-	-	-	-	-	-	-	-
chr2	33161622	33161622	-	C	Insertion	.	3760.31	1|1	1|1	1|1	1|1	0|19	0|25	0|18	0|22	-	-	-	intergenic	Bhi02M001111(dist=72624),Bhi02M001112(dist=34441)	-	-	-	-	-	-	-	-	-	-	-
chr2	33161683	33161683	G	-	Deletion	.	3259.31	1|1	1|1	1|1	1|1	0|16	0|21	0|20	0|21	-	-	-	intergenic	Bhi02M001111(dist=72685),Bhi02M001112(dist=34380)	-	-	-	-	-	-	-	-	-	-	-
chr2	33161843	33161843	-	A	Insertion	.	1450.33	1|1	1|1	1|1	1|1	0|7	0|10	0|7	0|11	-	-	-	intergenic	Bhi02M001111(dist=72845),Bhi02M001112(dist=34220)	-	-	-	-	-	-	-	-	-	-	-
chr2	33161879	33161879	T	-	Deletion	.	1403.45	1|1	1|1	1|1	1|1	0|10	0|8	0|3	0|13	-	-	-	intergenic	Bhi02M001111(dist=72881),Bhi02M001112(dist=34184)	-	-	-	-	-	-	-	-	-	-	-
chr2	33175162	33175162	-	C	Insertion	.	4562.31	1|1	1|1	1|1	1|1	0|19	0|29	0|28	0|37	-	-	-	intergenic	Bhi02M001111(dist=86164),Bhi02M001112(dist=20901)	-	-	-	-	-	-	-	-	-	-	-
chr2	33175308	33175308	-	T	Insertion	.	4050.31	1|1	1|1	1|1	1|1	0|24	0|26	0|19	0|28	-	-	-	intergenic	Bhi02M001111(dist=86310),Bhi02M001112(dist=20755)	-	-	-	-	-	-	-	-	-	-	-
chr2	33175319	33175319	C	-	Deletion	.	4057.31	1|1	1|1	1|1	1|1	0|25	0|27	0|18	0|31	-	-	-	intergenic	Bhi02M001111(dist=86321),Bhi02M001112(dist=20744)	-	-	-	-	-	-	-	-	-	-	-
chr2	33175484	33175484	-	A	Insertion	.	3227.04	1|1	1|1	1|1	1|1	0|19	0|17	0|19	0|22	-	-	-	intergenic	Bhi02M001111(dist=86486),Bhi02M001112(dist=20579)	-	-	-	-	-	-	-	-	-	-	-
chr2	33175662	33175662	T	-	Deletion	.	3398.31	1|1	1|1	1|1	1|1	0|13	0|16	0|32	0|20	-	-	-	intergenic	Bhi02M001111(dist=86664),Bhi02M001112(dist=20401)	-	-	-	-	-	-	-	-	-	-	-
chr2	33184561	33184561	-	A	Insertion	.	53.39	.|.	0|0	0|1	0|0	.|.	3|0	2|3	2|1	-	-	-	intergenic	Bhi02M001111(dist=95563),Bhi02M001112(dist=11502)	-	-	-	-	-	-	-	-	-	-	-
chr2	33210212	33210212	-	T	Insertion	.	1139.32	1|1	1|1	1|1	1|1	0|16	0|12	0|8	0|11	-	-	-	intronic	Bhi02M001112	-	-	emc10	PREDICTED: ER membrane protein complex subunit 10 [Cucumis sativus]	-	-	-	-	-	-	-
chr2	33220011	33220011	G	C	SNP	.	1254.92	0|0	1|1	0|1	0|1	18|0	0|19	8|6	12|11	0.4286	0.4783	0.0497	intergenic	Bhi02M001112(dist=9236),Bhi02M001113(dist=162804)	-	-	-	-	-	-	-	-	-	-	-
chr2	33221151	33221152	GA	-	Deletion	.	5628.31	1|1	1|1	1|1	1|1	0|36	0|27	0|25	0|24	-	-	-	intergenic	Bhi02M001112(dist=10376),Bhi02M001113(dist=161663)	-	-	-	-	-	-	-	-	-	-	-
chr2	33221255	33221255	-	C	Insertion	.	3995.31	1|1	1|1	1|1	1|1	0|21	0|37	0|22	0|15	-	-	-	intergenic	Bhi02M001112(dist=10480),Bhi02M001113(dist=161560)	-	-	-	-	-	-	-	-	-	-	-
chr2	33221258	33221258	-	C	Insertion	.	3781.31	1|1	1|1	1|1	1|1	0|22	0|34	0|20	0|14	-	-	-	intergenic	Bhi02M001112(dist=10483),Bhi02M001113(dist=161557)	-	-	-	-	-	-	-	-	-	-	-
chr2	33221286	33221286	G	-	Deletion	.	3044.31	1|1	1|1	1|1	1|1	0|20	0|34	0|17	0|11	-	-	-	intergenic	Bhi02M001112(dist=10511),Bhi02M001113(dist=161529)	-	-	-	-	-	-	-	-	-	-	-
chr2	33221384	33221384	-	T	Insertion	.	3947.31	1|1	1|1	1|1	1|1	0|25	0|24	0|24	0|22	-	-	-	intergenic	Bhi02M001112(dist=10609),Bhi02M001113(dist=161431)	-	-	-	-	-	-	-	-	-	-	-
chr2	33221423	33221423	-	G	Insertion	.	3749.31	1|1	1|1	1|1	1|1	0|29	0|24	0|22	0|21	-	-	-	intergenic	Bhi02M001112(dist=10648),Bhi02M001113(dist=161392)	-	-	-	-	-	-	-	-	-	-	-
chr2	33221620	33221620	T	-	Deletion	.	2261.32	1|1	1|1	1|1	1|1	0|17	0|15	0|14	0|9	-	-	-	intergenic	Bhi02M001112(dist=10845),Bhi02M001113(dist=161195)	-	-	-	-	-	-	-	-	-	-	-
chr2	33221646	33221646	A	-	Deletion	.	2088.32	1|1	1|1	1|1	1|1	0|13	0|12	0|13	0|9	-	-	-	intergenic	Bhi02M001112(dist=10871),Bhi02M001113(dist=161169)	-	-	-	-	-	-	-	-	-	-	-
chr2	33221667	33221667	T	-	Deletion	.	1873.32	1|1	1|1	1|1	1|1	0|12	0|12	0|11	0|10	-	-	-	intergenic	Bhi02M001112(dist=10892),Bhi02M001113(dist=161148)	-	-	-	-	-	-	-	-	-	-	-
chr2	33242433	33242433	A	-	Deletion	.	507.89	1|1	0|0	0|1	0|1	0|12	14|0	2|5	8|6	-	-	-	intergenic	Bhi02M001112(dist=31658),Bhi02M001113(dist=140382)	-	-	-	-	-	-	-	-	-	-	-
chr2	33242555	33242555	-	G	Insertion	.	2284.31	1|1	1|1	1|1	1|1	0|13	0|13	0|19	0|12	-	-	-	intergenic	Bhi02M001112(dist=31780),Bhi02M001113(dist=140260)	-	-	-	-	-	-	-	-	-	-	-
chr2	33242595	33242595	-	G	Insertion	.	3014.31	1|1	1|1	1|1	1|1	0|14	0|20	0|24	0|17	-	-	-	intergenic	Bhi02M001112(dist=31820),Bhi02M001113(dist=140220)	-	-	-	-	-	-	-	-	-	-	-
chr2	33242657	33242657	-	C	Insertion	.	3903.31	1|1	1|1	1|1	1|1	0|18	0|28	0|25	0|22	-	-	-	intergenic	Bhi02M001112(dist=31882),Bhi02M001113(dist=140158)	-	-	-	-	-	-	-	-	-	-	-
chr2	33242708	33242708	G	-	Deletion	.	3562.31	1|1	1|1	1|1	1|1	0|23	0|21	0|20	0|21	-	-	-	intergenic	Bhi02M001112(dist=31933),Bhi02M001113(dist=140107)	-	-	-	-	-	-	-	-	-	-	-
chr2	33242767	33242767	-	A	Insertion	.	4139.31	1|1	1|1	1|1	1|1	0|30	0|27	0|24	0|25	-	-	-	intergenic	Bhi02M001112(dist=31992),Bhi02M001113(dist=140048)	-	-	-	-	-	-	-	-	-	-	-
chr2	33242833	33242833	-	A	Insertion	.	4910.31	1|1	1|1	1|1	1|1	0|24	0|32	0|26	0|27	-	-	-	intergenic	Bhi02M001112(dist=32058),Bhi02M001113(dist=139982)	-	-	-	-	-	-	-	-	-	-	-
chr2	33242959	33242959	-	C	Insertion	.	5373.31	1|1	1|1	1|1	1|1	0|23	0|38	0|32	0|26	-	-	-	intergenic	Bhi02M001112(dist=32184),Bhi02M001113(dist=139856)	-	-	-	-	-	-	-	-	-	-	-
chr2	33243020	33243020	-	T	Insertion	.	4644.31	1|1	1|1	1|1	1|1	0|26	0|38	0|29	0|22	-	-	-	intergenic	Bhi02M001112(dist=32245),Bhi02M001113(dist=139795)	-	-	-	-	-	-	-	-	-	-	-
chr2	33243063	33243063	A	-	Deletion	.	4459.31	1|1	1|1	1|1	1|1	0|28	0|35	0|25	0|18	-	-	-	intergenic	Bhi02M001112(dist=32288),Bhi02M001113(dist=139752)	-	-	-	-	-	-	-	-	-	-	-
chr2	33243085	33243085	-	G	Insertion	.	4903.31	1|1	1|1	1|1	1|1	0|25	0|36	0|31	0|25	-	-	-	intergenic	Bhi02M001112(dist=32310),Bhi02M001113(dist=139730)	-	-	-	-	-	-	-	-	-	-	-
chr2	33243204	33243205	AA	-	Deletion	.	5630.31	1|1	1|1	1|1	1|1	0|22	0|44	0|22	0|27	-	-	-	intergenic	Bhi02M001112(dist=32429),Bhi02M001113(dist=139610)	-	-	-	-	-	-	-	-	-	-	-
chr2	33243229	33243229	-	A	Insertion	.	4036.31	1|1	1|1	1|1	1|1	0|27	0|41	0|21	0|20	-	-	-	intergenic	Bhi02M001112(dist=32454),Bhi02M001113(dist=139586)	-	-	-	-	-	-	-	-	-	-	-
chr2	33243291	33243291	G	-	Deletion	.	4464.31	1|1	1|1	1|1	1|1	0|29	0|31	0|19	0|20	-	-	-	intergenic	Bhi02M001112(dist=32516),Bhi02M001113(dist=139524)	-	-	-	-	-	-	-	-	-	-	-
chr2	33243296	33243296	C	-	Deletion	.	4465.31	1|1	1|1	1|1	1|1	0|29	0|31	0|19	0|20	-	-	-	intergenic	Bhi02M001112(dist=32521),Bhi02M001113(dist=139519)	-	-	-	-	-	-	-	-	-	-	-
chr2	33251732	33251732	A	G	SNP	.	1272.92	0|0	1|1	0|1	0|1	33|0	0|21	10|6	7|11	0.375	0.6111	0.2361	intergenic	Bhi02M001112(dist=40957),Bhi02M001113(dist=131083)	-	-	-	-	-	-	-	-	-	-	-
chr2	33259074	33259074	-	C	Insertion	.	2372.32	1|1	1|1	1|1	1|1	0|18	0|10	0|10	0|15	-	-	-	intergenic	Bhi02M001112(dist=48299),Bhi02M001113(dist=123741)	-	-	-	-	-	-	-	-	-	-	-
chr2	33264256	33264256	G	-	Deletion	.	191.98	.|.	.|.	1|1	.|.	.|.	.|.	0|3	.|.	-	-	-	intergenic	Bhi02M001112(dist=53481),Bhi02M001113(dist=118559)	-	-	-	-	-	-	-	-	-	-	-
chr2	33264259	33264259	A	-	Deletion	.	167.98	.|.	.|.	1|1	.|.	.|.	.|.	0|3	.|.	-	-	-	intergenic	Bhi02M001112(dist=53484),Bhi02M001113(dist=118556)	-	-	-	-	-	-	-	-	-	-	-
chr2	33273240	33273240	A	-	Deletion	.	990.46	1|1	1|1	1|1	1|1	0|4	0|10	0|4	0|8	-	-	-	intergenic	Bhi02M001112(dist=62465),Bhi02M001113(dist=109575)	-	-	-	-	-	-	-	-	-	-	-
chr2	33273249	33273249	-	A	Insertion	.	490.96	1|1	1|1	1|1	1|1	0|2	0|6	0|2	0|4	-	-	-	intergenic	Bhi02M001112(dist=62474),Bhi02M001113(dist=109566)	-	-	-	-	-	-	-	-	-	-	-
chr2	33273258	33273258	-	AAC	Insertion	.	652.34	.|.	1|1	.|.	1|1	.|.	0|5	.|.	0|3	-	-	-	intergenic	Bhi02M001112(dist=62483),Bhi02M001113(dist=109557)	-	-	-	-	-	-	-	-	-	-	-
chr2	33274190	33274190	T	-	Deletion	.	774.53	1|1	1|1	1|1	1|1	0|4	0|3	0|8	0|7	-	-	-	intergenic	Bhi02M001112(dist=63415),Bhi02M001113(dist=108625)	-	-	-	-	-	-	-	-	-	-	-
chr2	33274206	33274206	A	-	Deletion	.	1192.49	1|1	1|1	1|1	1|1	0|5	0|3	0|9	0|10	-	-	-	intergenic	Bhi02M001112(dist=63431),Bhi02M001113(dist=108609)	-	-	-	-	-	-	-	-	-	-	-
chr2	33274211	33274211	A	-	Deletion	.	1391.45	1|1	1|1	1|1	1|1	0|8	0|3	0|9	0|14	-	-	-	intergenic	Bhi02M001112(dist=63436),Bhi02M001113(dist=108604)	-	-	-	-	-	-	-	-	-	-	-
chr2	33280031	33280050	GTTGGATGTACTTTGTGACC	-	Deletion	.	5397.88	1|1	0|0	0|1	0|1	0|18	27|0	3|6	11|2	-	-	-	intergenic	Bhi02M001112(dist=69256),Bhi02M001113(dist=102765)	-	-	-	-	-	-	-	-	-	-	-
chr2	33280051	33280051	G	A	SNP	.	898.92	1|1	0|0	0|1	0|1	0|18	29|0	2|6	11|2	0.25	0.8462	0.5962	intergenic	Bhi02M001112(dist=69276),Bhi02M001113(dist=102764)	-	-	-	-	-	-	-	-	-	-	-
chr2	33280054	33280054	A	T	SNP	.	925.92	1|1	0|0	0|1	0|1	0|18	29|0	3|6	11|2	0.3333	0.8462	0.5129	intergenic	Bhi02M001112(dist=69279),Bhi02M001113(dist=102761)	-	-	-	-	-	-	-	-	-	-	-
[truncated: 80,441 more rows]
